# Supplementary material for: Common bean (Phaseolus vulgaris L.) PvTIFY orchestrates global changes in transcript profile response to jasmonate and phosphorus deficiency
Source: BMC Plant Biol. 2013 Feb 13;13:26. doi: 10.1186/1471-2229-13-26 (PMC3621168; doi:10.1186/1471-2229-13-26)
Supplement: Additional file 1 — TIFY genes from common bean and soybean. A table listing the TIFY genes identified through HMM profile analysis of the common bean and soybean genome sequences from Phytozome [3,4]. [file 1471-2229-13-26-S1.xlsx]

## Sheet: Additional file 1
Additional file 1. TIFY genes from common bean and soybean
Phaseolus vulgaris (common bean) TIFY genes
E-value	score	bias	E-value	score	bias	exp	N	Transcript name (Phytozome)	Gen ID in Fig. 1A, C
4.8e-18	65.1	0.1	1.1e-17	64	0.1	1.6	1	Phvul.009G225300.1	PvTIFY10A
1.7e-17	63.3	0.2	4e-17	62.2	0	1.7	2	Phvul.009G221800.1	PvTIFY3A
8.1e-17	61.2	0	1.3e-16	60.5	0	1.4	1	Phvul.004G149500.2	PvTIFY6
8.3e-17	61.2	0	1.4e-16	60.4	0	1.4	1	Phvul.002G319600.1	PvTIFY7B
9.1e-17	61	0	1.4e-16	60.4	0	1.3	1	Phvul.003G129200.1	PvTIFY10B
9.1e-17	61	0	1.5e-16	60.3	0	1.4	1	Phvul.004G149500.1	PvTIFY6
7.4e-16	58.1	0	1.1e-15	57.6	0	1.3	1	Phvul.010G127400.1	PvTIFY11
2.3e-15	56.6	0.6	1.3e-13	51	0	2.3	2	Phvul.008G182900.1	PvTIFY2D
3.6e-14	52.7	0	6e-14	52	0	1.4	1	Phvul.003G021000.1	PvTIFY7A
3.8e-14	52.7	0	6.5e-14	51.9	0	1.4	1	Phvul.009G097300.2	PvTIFY8B
3.8e-14	52.7	0	6.5e-14	51.9	0	1.4	1	Phvul.009G097300.1	PvTIFY8A
4.2e-14	52.5	0	9.3e-14	51.4	0	1.6	1	Phvul.007G061400.2	PvTIFY4
6.8e-14	51.8	0	1.4e-13	50.8	0	1.5	1	Phvul.007G061400.1	PvTIFY4
1.9e-13	50.4	0	3.5e-13	49.6	0	1.4	1	Phvul.008G254600.1	PvTIFY2E
4.5e-13	49.2	0	1.2e-12	47.8	0	1.7	2	Phvul.001G055100.1	PvTIFY8C
5.9e-13	48.8	0	9.6e-13	48.2	0	1.4	1	Phvul.009G035400.1	PvTIFY2C
6e-11	42.4	0.3	1.1e-10	41.6	0.2	1.4	1	Phvul.002G002000.1	PvTIFY10C
2.4e-10	40.5	0	3.4e-10	40	0	1.2	1	Phvul.006G165800.1	PvTIFY5A
1.8e-09	37.7	0	3.1e-09	36.9	0	1.4	1	Phvul.002G213800.1	PvTIFY2A
9.3e-09	35.4	0	1.6e-08	34.7	0	1.3	1	Phvul.003G125700.1	PvTIFY3B
1e-08	35.3	0	1.6e-08	34.6	0	1.3	1	Phvul.009G035300.1	PvTIFY2B
0.26	11.6	0.4	0.75	10.1	0	1.8	2	Phvul.005G179400.1	E-value higher than threshold
Glycine max (soybean) TIFY genes
E-value	score	bias	E-value	score	bias	exp	N	Transcript name (Phytozome)	Gene ID in Fig 1C
6.1e-18	66	0.1	1.1e-17	65.1	0	1.5	1	Glyma08g04770.3	G8g04770.3
6.8e-18	65.8	0.1	1.3e-17	64.9	0	1.5	1	Glyma08g04770.4	G8g04770.4
6.8e-18	65.8	0.1	1.3e-17	64.9	0	1.5	1	Glyma08g04770.2	G8g04770.2
7.6e-18	65.7	0.1	1.4e-17	64.8	0	1.5	1	Glyma08g04770.1	G8g04770.1
1.2e-17	65	0.1	2.2e-17	64.2	0.1	1.5	1	Glyma09g08290.2	G9g08290.2
1.5e-17	64.7	0.1	2.7e-17	63.9	0.1	1.5	1	Glyma09g08290.4	G9g08290.4
1.5e-17	64.7	0.1	2.7e-17	63.9	0.1	1.5	1	Glyma09g08290.5	G9g08290.4
2.9e-17	63.8	0.2	5.1e-17	63	0.1	1.4	1	Glyma15g19840.5	G5g19840.1
2.9e-17	63.8	0.2	5.1e-17	63	0.1	1.4	1	Glyma15g19840.6	G5g19840.4
3.3e-17	63.6	0.2	6.2e-17	62.7	0.1	1.4	1	Glyma15g19840.4	G5g19840.4
3.5e-17	63.5	0.2	6.6e-17	62.6	0.1	1.4	1	Glyma15g19840.1	G5g19840.1
5.8e-17	62.8	0	9e-17	62.2	0	1.3	1	Glyma17g05540.3	G7g05540.3
6.6e-17	62.7	0	1e-16	62	0	1.3	1	Glyma17g05540.2	G7g05540.2
8e-17	62.4	0	1.3e-16	61.7	0	1.4	1	Glyma17g05540.1	G7g05540.1
8.2e-17	62.4	0	1.4e-16	61.6	0	1.4	1	Glyma15g20670.1	G5g20670.1
8.3e-17	62.3	0	1.4e-16	61.6	0	1.4	1	Glyma09g09100.2	G9g09100.2
8.6e-17	62.3	0	1.4e-16	61.6	0	1.4	1	Glyma09g09100.1	G9g09100.1
9.4e-17	62.2	0.1	1.5e-16	61.5	0.1	1.3	1	Glyma06g01611.1	G6g01611.1
1.4e-16	61.6	0	2.6e-16	60.8	0	1.5	1	Glyma09g30460.1	G9g30460.1
1.7e-16	61.3	0.2	2.6e-16	60.8	0.1	1.3	1	Glyma04g01531.1	G4g01531.1
5.5e-16	59.7	0	1e-15	58.9	0	1.4	1	Glyma05g34960.2	G5g34960.2
8.6e-16	59.1	0	1.6e-15	58.2	0	1.4	1	Glyma05g34960.7	G5g34960.7
9.4e-16	59	0.1	1.7e-15	58.1	0	1.4	1	Glyma05g34960.1	G5g34960.1
9.9e-16	58.9	0	1.8e-15	58	0	1.4	1	Glyma05g34960.3	G5g34960.3
9.9e-16	58.9	0	1.8e-15	58	0	1.4	1	Glyma05g34960.6	G5g34960.6
1.7e-15	58.1	0	2.6e-15	57.6	0	1.3	1	Glyma07g04630.1	G7g04630.1
4.4e-15	56.8	0.1	6.9e-15	56.2	0	1.3	1	Glyma16g01220.1	G6g01220.1
5.9e-15	56.4	0	1.1e-14	55.6	0	1.5	1	Glyma09g22270.1	G9g22270.1
2e-14	54.7	0	3.5e-14	53.9	0	1.4	1	Glyma13g17180.1	G3g17180.1
4.2e-14	53.7	0.6	2.9e-13	51	0	2.2	2	Glyma02g37980.2	G2g37980.2
8.7e-14	52.7	0	1.5e-13	51.9	0	1.4	1	Glyma06g07640.2	G6g07640.2
8.7e-14	52.7	0	1.5e-13	51.9	0	1.4	1	Glyma06g07640.1	G6g07640.1
1.3e-13	52.2	1.1	7e-13	49.8	0	2.2	2	Glyma14g36150.1	G4g36150.1
1.6e-13	51.8	0.2	2.9e-13	51	0.1	1.4	1	Glyma16g09082.1	G6g09082.1
2.4e-13	51.3	0	5.2e-13	50.2	0	1.5	1	Glyma06g10280.1	G6g10280.1
3.5e-13	50.7	0	6.8e-13	49.8	0	1.5	1	Glyma04g10330.1	G4g10330.1
6.6e-13	49.9	0	1.4e-12	48.8	0	1.6	1	Glyma10g38970.2	G0g38970.1
6.7e-13	49.8	0	1.4e-12	48.8	0	1.5	1	Glyma10g38970.1	G0g38970.1
7.4e-13	49.7	0	1.2e-12	49.1	0	1.3	1	Glyma01g41290.2	G1g41290.2
7.8e-13	49.6	0	1.2e-12	49	0	1.3	1	Glyma11g04130.2	G1g04130.2
8.1e-13	49.6	0	1.6e-12	48.6	0	1.5	1	Glyma20g28841.2	G0g28841.1
8.1e-13	49.6	0	1.6e-12	48.6	0	1.5	1	Glyma20g28841.1	G0g28841.1
8.9e-13	49.4	0	1.8e-12	48.5	0	1.5	1	Glyma04g07530.2	G4g07530.2
8.9e-13	49.4	0	1.8e-12	48.5	0	1.5	1	Glyma04g07530.1	G4g07530.1
1e-12	49.3	0	1.7e-12	48.5	0	1.4	1	Glyma08g23720.2	G8g23720.2
1.1e-12	49.1	0	1.9e-12	48.4	0	1.3	1	Glyma01g41290.1	G1g41290.1
1.1e-12	49.1	0	1.9e-12	48.4	0	1.3	1	Glyma11g04130.3	G1g04130.3
1.3e-12	48.9	0	2e-12	48.3	0	1.3	1	Glyma11g04130.1	G1g04130.1
5.7e-11	43.7	0	8.7e-11	43.1	0	1.3	1	Glyma15g09980.1	G5g09980.1
1.3e-10	42.5	0	1.9e-10	42	0	1.3	1	Glyma13g29070.1	G3g29070.1
2.5e-10	41.6	0	4.6e-10	40.8	0	1.4	1	Glyma13g17640.2	G3g17640.2
2.6e-10	41.6	0	5.2e-10	40.6	0	1.5	1	Glyma17g04850.1	G7g04850.1
2.6e-10	41.5	0	4.9e-10	40.7	0	1.4	1	Glyma13g17640.1	G3g17640.1
4.8e-10	40.7	0	1.1e-09	39.5	0	1.6	1	Glyma08g07170.1	G8g07170.1
5.1e-10	40.6	0	8.2e-10	39.9	0	1.3	1	Glyma05g27280.1	G5g27280.1
5.1e-10	40.6	0	8.2e-10	39.9	0	1.3	1	Glyma05g27280.2	G5g27280.2
5.4e-10	40.5	0	8.9e-10	39.8	0	1.3	1	Glyma07g30140.1	G7g30140.1
9.3e-10	39.8	0	1.8e-09	38.8	0	1.4	1	Glyma05g34960.4	G5g34960.4
1.1e-09	39.6	0	2.1e-09	38.7	0	1.4	1	Glyma05g34960.5	G5g34960.5
3.1e-09	38.1	0	4.7e-09	37.5	0	1.3	1	Glyma08g10220.1	G8g10220.1
2.4e-08	35.3	0	3.9e-08	34.6	0	1.3	1	Glyma04g10340.1	G4g10340.1
4.9e-08	34.3	0	8.3e-08	33.5	0	1.3	1	Glyma06g10290.1	G6g10290.1
8.3e-05	23.9	0.1	0.00015	23.1	0	1.5	1	Glyma17g30791.1	G7g30791.1
0.11	14	0.3	0.38	12.2	0.1	1.9	2	Glyma15g00900.1	E-value higher than threshold
0.2	13.1	0	0.24	12.8	0	1.2	1	Glyma13g22520.1	E-value higher than threshold
0.23	12.9	0.2	0.86	11.1	0	1.9	2	Glyma13g44380.3	E-value higher than threshold
0.26	12.7	0.2	0.92	11	0	1.9	2	Glyma13g44380.1	E-value higher than threshold
Query:PF06200_seed [M=36]
