# Supplementary material for: Common bean (Phaseolus vulgaris L.) PvTIFY orchestrates global changes in transcript profile response to jasmonate and phosphorus deficiency
Source: BMC Plant Biol. 2013 Feb 13;13:26. doi: 10.1186/1471-2229-13-26 (PMC3621168; doi:10.1186/1471-2229-13-26)
Supplement: Additional file 2 — Primers used for qRT-PCR gene expression analysis. A table listing primers used for qRT-PCR validation of selected genes including PvTIFY genes from different subfamilies and genes differentially expressed in PvTIFY-RNAi and PvTIFY-OE transgenic roots. [file 1471-2229-13-26-S2.xlsx]

## Sheet: Additional file 2
Additional file 2. Primer sequence for bean qRT-PCR
Primer Name	ID: TC/EST	Gen	Last TC	*Sequence 5' - 3'
TIFY1&2F	TC12002	GATA transcription factor 27	TC36720	CGC TCA GGA TGC ACC GTA ATA AGG G
TIFY1&2R				ATT GCA TAG TGA CCT TGG ACC AGA C
TIFY3F	TC10835	ZIM motif-containing protein	TC35352	TTC CTA GTA CAA ACC AGC TTA CC
TIFY3R				TTC TTC ATT TCA GTA GAT TTG GC
TIFY4F	FG989119	LIBEST_021505 JCVI-SOY1	FG989119	TTC CGA TCC ATC CTG GAC AAG C
TIFY4R				GAG GAA TCT GCG ACA GTC CTC G
TIFY5F	TC41806	Protein TIFY 9	TC41806	CCA AGA AGG TAC TCA GAT CAG TCC
TIFY5R				ATC CCT CTG ATC GAT CTC TTT CTT C
TIFY6_F	CB540661	LIBEST_012799 Common bean seedling EST Library - PVEPSE2	CB540661	TTC TCG AAC CTT CCG ACG ATG ATT C
TIFY6_R				AAG AGG CAG ATT TCT GAA TGT CGT C
TIFY7F	TC18722	Chromosome chr1 scaffold_5	TC34479	GTC CTG TTC TTC AAT CTA ATC TTG CTA C
TIFY7R				GGC CTT CTC GGG AGT TAT GTC ATT
TIFY8F	TC37352	Protein TIFY 8	TC37352	CTC TCA GTC AGC TGC TGA TGA AG
TIFY8R				GTC ATC TGA CGG CTG GCA GAA G
TIFY10CF	TC9869	Protein TIFY 10B	TC34164	ATT TTC CGG CCA GAA ACC GGC C
TIFY10CR				GTG TTG CAT GTC ATG CCG AGG G
TIFY11F	TC13238	Protein TIFY 10A	TC38101	TGC AGC CTC TTG AGC CAG TTC T
TIFY11R				CAT GGC AGA AGC GCT TAG TTT CAA A
TC18523F	TC18523	PEThy;ZPT2-5	TC44269	CAG GAG GTG AGT TTG AGA ACA GAA AC
TC18523R				GGT GGT GAA CCA TGA AGA ACT TGG
TC11492F	TC11492	Putative uncharacterized protein F8D20.260	TC36712	CAG CGC GGT TGA TCA GTA TTG AG
TC11492R				GAT TCT CCT TCA CGT TGG CCG GA
TC20051F	TC20051	Uncharacterized protein At2g03890.2	TC46224	TGA TGG CAT TGG GAA TTT GGG TCA G
TC20051R				TCC CTT CTC AGC ATC TCA CAA TCA C
TC12708F	TC12708	Phi-1 protein	TC37508	AAG CTC AGT GAG TCA GAT TCC CAG
TC12708R				GAG GAG AGG GAG GTG ATG AAG TC
TC11107F	TC11107	Mitogen-activated protein kinase 1	TC35674	TTT CGA CAA TCA CAT GGA CGC TAA GC
TC11107R				CAA GAA GTA TTG GCA GTG CTC CTC
TC14378F	TC14378	disease resistance response protein	TC39395	GAC TAT AGG ACC TGA TGT TGA GTC G
TC14378R				GAT CTC ATT CCT CCC TAA CAC ACA C
TC14352F	TC14352	Putative uncharacterized protein	TC39366	CTT CTT ATT GTT CCT AGC TGC AAT GC
TC14352R				GTC ATC CAC GAA TAA ACT CAC CTT CT
TC10748F	TC10748	DnaJ-like protein	TC35248	GCC CTT CCT ATC TCA ACT CCT CTT GCT C
TC10748R				GCG TGG ATC TTC ATA AAT TCG TCC G
CV535625F	CV535625	riboflavin kinase/FMN hydrolase	CV543233	CTG CTC AAC ACA GAT GGC ATC GT
CV535625R				AGT TCA TAC TCT TGC ACA ACC GCA G
TC14704F	TC14704	Trehalose 6-phosphate synthase	TC39744	GGT GTG GCA TCA TCA AGA AGC AGA T
TC14704R				CCC TTA CTT CGC ATT GTT GAG ATG AT
TC10852F	TC10852	Dihydroflavonol 4-reductase	TC35370	TGA GGC CGA GAC AAA GCA TCT ACA A
TC10852R				TTG ATC AAC AAT GCA GGG AGA GGC
CV543233F	CV543233		CV543233	GTA TGT GCT GAT GAT CCC GAG TAT C
CV543233R				CGC TGT TAT ATA GAT GCC AAC
