# Supplementary material for: Common bean (Phaseolus vulgaris L.) PvTIFY orchestrates global changes in transcript profile response to jasmonate and phosphorus deficiency
Source: BMC Plant Biol. 2013 Feb 13;13:26. doi: 10.1186/1471-2229-13-26 (PMC3621168; doi:10.1186/1471-2229-13-26)
Supplement: Additional file 5 — Differentially-regulated genes in TIFY-RNAi or TIFY-OE vs. EV transgenic roots. A table listing microarray expression data of ESTs that were up-regulated in PvTIFY-RNAi (sheet 1), down-regulated in PvTIFY-RNAi (sheet 2), up-regulated in PvTIFY-OE (sheet 3) or down-regulated in PvTIFY-OE (sheet 4) compared with control (EV) transgenic roots. Composite plants were grown in C conditions. Data were extracted from the MapMan [4] Venn diagram workflow (threshold fold change [log2] of 0.1 or −0.1). [file 1471-2229-13-26-S5.xls]

## Sheet: RNAi_EV UP 
BinCode	BinName	id	description	RNAi/EV
1.1.1.1	PS.lightreaction.photosystem II.LHC-II	fe899398_7_37_s	moderately similar to ( 494)AT2G05100| Symbols: LHCB2.3, LHCB2, LHCB2.1 | LHCB2.1 (Photosystem II light harvesting complex gene 2.1); chlorophyll binding | chr2:1823446-1824328 REVERSEhighly similar to ( 505)CB23_PEAhighly similar to ( 505)UniRef90_P27520cluster: chlorophyll a-b binding protein 215, chloroplast precursor; n=2; pisum sativum|rep: chlorophyll a-b binding protein 215, chloroplast pr…	0.103
1.1.1.2	PS.lightreaction.photosystem II.PSII polypeptide subunits	tc15469_160_35_s	weakly similar to ( 105)AT2G30570| Symbols: PSBW | PSBW (PHOTOSYSTEM II REACTION CENTER W) | chr2:13026403-13027130 REVERSEweakly similar to ( 113)PSBW_SPIOLweakly similar to ( 115)UniRef90_A7QVP6cluster: chromosome chr14 scaffold_190, whole genome shotgun sequence; n=2; vitis vinifera|rep: chromosome chr14 scaffold_190, whole genome shotgun sequence - vitis vinifera (grape)VAR1	0.148
2.2.1.3.2	major CHO metabolism.degradation.sucrose.invertases.cell wall	tc8333_1016_37_s	very weakly similar to (98.2)AT3G13790| Symbols: ATCWINV1, ATBFRUCT1 | ATBFRUCT1/ATCWINV1 (ARABIDOPSIS THALIANA CELL WALL INVERTASE 1); beta-fructofuranosidase/ hydrolase, hydrolyzing O-glycosyl compounds | chr3:4533091-4535838 REVERSEvery weakly similar to (82.8)INV1_DAUCAweakly similar to ( 114)UniRef90_A7P4L4cluster: chromosome chr4 scaffold_6, whole genome shotgun sequence; n=1; vitis vinifer…	0.213
2.2.1.4	major CHO metabolism.degradation.sucrose.hexokinase	tc8906_1493_36_s	weakly similar to ( 171)AT2G19860| Symbols: HXK2, ATHXK2 | ATHXK2 (HEXOKINASE 2) | chr2:8579031-8580844 FORWARDweakly similar to ( 188)HXK1_SPIOLmoderately similar to ( 209)UniRef90_Q9FVD3cluster: hexokinase; n=1; citrus sinensis|rep: hexokinase - citrus sinensis (sweet orange)	0.122
2.2.2.1	major CHO metabolism.degradation.starch.starch cleavage	tc15649_1156_40_s	highly similar to ( 582)AT5G18670| Symbols: BAM9, BMY3 | BMY3 (BETA-AMYLASE 9); beta-amylase | chr5:6226140-6228001 FORWARDmoderately similar to ( 265)AMYB_MEDSAhighly similar to ( 991)UniRef90_Q5F304cluster: beta-amylase; n=1; glycine max|rep: beta-amylase - glycine max (soybean)	0.108
2.2.2.1	major CHO metabolism.degradation.starch.starch cleavage	tc14100_1344_37_s	weakly similar to ( 186)AT1G69830| Symbols: ATAMY3, AMY3 | AMY3/ATAMY3 (ALPHA-AMYLASE-LIKE 3); alpha-amylase | chr1:26292181-26296666 REVERSEweakly similar to ( 162)AMY2_HORVUmoderately similar to ( 253)UniRef90_Q5BLY0cluster: cytosolic alpha-amylase; n=2; malus x domestica|rep: cytosolic alpha-amylase - malus domestica (apple) (malus sylvestris)	0.176
3.1.2.2	minor CHO metabolism.raffinose family.raffinose synthases.putative	cv535625_624_35_s	moderately similar to ( 363)AT3G57520| Symbols: ATSIP2 | ATSIP2 (ARABIDOPSIS THALIANA SEED IMBIBITION 2); hydrolase, hydrolyzing O-glycosyl compounds | chr3:21300276-21303671 REVERSEweakly similar to ( 170)STSYN_PEAmoderately similar to ( 419)UniRef90_Q9M442cluster: putative imbibition protein; n=1; cicer arietinum|rep: putative imbibition protein - cicer arietinum (chickpea) (garbanzo)	0.231
3.1.2.2	minor CHO metabolism.raffinose family.raffinose synthases.putative	ec911359_369_35_s	highly similar to ( 560)AT1G55740| Symbols: ATSIP1 | ATSIP1 (ARABIDOPSIS THALIANA SEED IMBIBITION 1); hydrolase, hydrolyzing O-glycosyl compounds | chr1:20839173-20842373 REVERSEmoderately similar to ( 249)STSYN_PEAhighly similar to ( 623)UniRef90_A7Q9G8cluster: chromosome chr19 scaffold_66, whole genome shotgun sequence; n=1; vitis vinifera|rep: chromosome chr19 scaffold_66, whole genome shotgun…	0.213
3.2.3	minor CHO metabolism.trehalose.potential TPS/TPP	tc14211_262_35_s	moderately similar to ( 456)AT1G68020| Symbols: TPS6, ATTPS6 | ATTPS6 (Arabidopsis thaliana trehalose phosphatase/synthase 6); trehalose-phosphatase | chr1:25501156-25503904 FORWARDmoderately similar to ( 484)UniRef90_A5AY88cluster: putative uncharacterized protein; n=1; vitis vinifera|rep: putative uncharacterized protein - vitis vinifera (grape)	0.109
3.2.3	minor CHO metabolism.trehalose.potential TPS/TPP	tc17506_398_35_s	moderately similar to ( 221)AT1G23870| Symbols: TPS9, ATTPS9 | ATTPS9 (Arabidopsis thaliana trehalose-phosphatase/synthase 9); transferase, transferring glycosyl groups / trehalose-phosphatase | chr1:8432684-8435495 FORWARDmoderately similar to ( 226)UniRef90_A7PD38cluster: chromosome chr17 scaffold_12, whole genome shotgun sequence; n=1; vitis vinifera|rep: chromosome chr17 scaffold_12, whole ge…	0.107
3.2.3	minor CHO metabolism.trehalose.potential TPS/TPP	tc9564_681_36_s	weakly similar to ( 194)AT1G70290| Symbols: TPS8, ATTPSC, ATTPS8 | ATTPS8 (Arabidopsis thaliana trehalose phosphatase/synthase 8); transferase, transferring glycosyl groups | chr1:26474949-26477741 REVERSEmoderately similar to ( 223)UniRef90_A7PD38cluster: chromosome chr17 scaffold_12, whole genome shotgun sequence; n=1; vitis vinifera|rep: chromosome chr17 scaffold_12, whole genome shotgun seque…	0.168
3.2.3	minor CHO metabolism.trehalose.potential TPS/TPP	tc14704_613_39_s	moderately similar to ( 265)AT2G18700| Symbols: TPS11, ATTPSB, ATTPS11 | ATTPS11 (Arabidopsis thaliana trehalose phosphatase/synthase 11); transferase, transferring glycosyl groups | chr2:8116125-8118881 FORWARDmoderately similar to ( 275)UniRef90_A7Q2E4cluster: chromosome chr1 scaffold_46, whole genome shotgun sequence; n=2; vitis vinifera|rep: chromosome chr1 scaffold_46, whole genome shotgun s…	0.237
3.2.3	minor CHO metabolism.trehalose.potential TPS/TPP	tc19269_778_35_s	very weakly similar to (78.2)AT1G06410| Symbols: TPS7, ATTPSA, ATTPS7 | ATTPS7 (Arabidopsis thaliana trehalose-phosphatase/synthase 7); transferase, transferring glycosyl groups / trehalose-phosphatase | chr1:1955412-1958152 FORWARDvery weakly similar to (83.2)UniRef90_Q5D6D9cluster: trehalose-6-phosphate synthase; n=1; ginkgo biloba|rep: trehalose-6-phosphate synthase - ginkgo biloba (ginkgo)COG…	0.156
3.4.4	minor CHO metabolism.myo-inositol.myo inositol oxygenases	tc10853_73_36_s	moderately similar to ( 340)AT5G56640| Symbols: MIOX5 | MIOX5 (MYO-INOSITOL OXYGENASE 5) | chr5:22944760-22946864 REVERSEmoderately similar to ( 325)MIOX_ORYSAmoderately similar to ( 347)UniRef90_A7PED7cluster: chromosome chr11 scaffold_13, whole genome shotgun sequence; n=2; vitis vinifera|rep: chromosome chr11 scaffold_13, whole genome shotgun sequence - vitis vinifera (grape)	0.283
3.5	minor CHO metabolism.others	tc16122_338_35_s	weakly similar to ( 134)AT1G59950| Symbols: | aldo/keto reductase, putative | chr1:22071698-22074253 REVERSEweakly similar to ( 147)NADO1_ORYSAweakly similar to ( 182)UniRef90_Q41399cluster: chalcone reductase; n=2; sesbania rostrata|rep: chalcone reductase - sesbania rostrata	0.228
3.6	minor CHO metabolism.callose	tc16965_522_38_s	moderately similar to ( 304)AT1G05570| Symbols: GSL06, ATGSL6, ATGSL06, GSL6, CALS1 | CALS1 (CALLOSE SYNTHASE 1); transferase, transferring glycosyl groups | chr1:1647879-1658676 REVERSEmoderately similar to ( 317)UniRef90_A7P002cluster: chromosome chr6 scaffold_3, whole genome shotgun sequence; n=1; vitis vinifera|rep: chromosome chr6 scaffold_3, whole genome shotgun sequence - vitis vinifera (g…	0.125
3.8.2	minor CHO metabolism.galactose.alpha-galactosidases	fd792773_550_35_s	moderately similar to ( 325)AT3G56310| Symbols: | alpha-galactosidase, putative / melibiase, putative / alpha-D-galactoside galactohydrolase, putative | chr3:20893865-20896724 FORWARDmoderately similar to ( 252)AGAL_ORYSAmoderately similar to ( 329)UniRef90_A7Q3U4cluster: chromosome chr13 scaffold_48, whole genome shotgun sequence; n=1; vitis vinifera|rep: chromosome chr13 scaffold_48, whole geno…	0.126
4.13	glycolysis.PK	tc8764_657_35_s	highly similar to ( 526)AT3G06483| Symbols: ATPDHK, PDK | PDK (PYRUVATE DEHYDROGENASE KINASE); ATP binding / pyruvate dehydrogenase (acetyl-transferring) kinase | chr3:1990733-1992587 REVERSEhighly similar to ( 625)UniRef90_Q6PP98cluster: mitochondrial pyruvate dehydrogenase kinase isoform 2; n=3; papilionoideae|rep: mitochondrial pyruvate dehydrogenase kinase isoform 2 - glycine max (soybean)	0.12
6.4	gluconeogenese/ glyoxylate cycle.PEPCK	fe897651_574_35_s	highly similar to ( 550)AT5G65690| Symbols: PCK2, PEPCK | PCK2/PEPCK (PHOSPHOENOLPYRUVATE CARBOXYKINASE 2); ATP binding / phosphoenolpyruvate carboxykinase (ATP) | chr5:26283703-26286712 FORWARDhighly similar to ( 534)PEPCK_CUCSAhighly similar to ( 564)UniRef90_Q94LX8cluster: phosphoenolpyruvate carboxykinase; n=3; flaveria|rep: phosphoenolpyruvate carboxykinase - flaveria trinervia (clustered ye…	0.206
6.4	gluconeogenese/ glyoxylate cycle.PEPCK	fe711062_214_37_s	highly similar to ( 550)AT5G65690| Symbols: PCK2, PEPCK | PCK2/PEPCK (PHOSPHOENOLPYRUVATE CARBOXYKINASE 2); ATP binding / phosphoenolpyruvate carboxykinase (ATP) | chr5:26283703-26286712 FORWARDhighly similar to ( 534)PEPCK_CUCSAhighly similar to ( 564)UniRef90_Q94LX8cluster: phosphoenolpyruvate carboxykinase; n=3; flaveria|rep: phosphoenolpyruvate carboxykinase - flaveria trinervia (clustered ye…	0.117
6.4	gluconeogenese/ glyoxylate cycle.PEPCK	tc12305_876_35_s	highly similar to ( 550)AT5G65690| Symbols: PCK2, PEPCK | PCK2/PEPCK (PHOSPHOENOLPYRUVATE CARBOXYKINASE 2); ATP binding / phosphoenolpyruvate carboxykinase (ATP) | chr5:26283703-26286712 FORWARDhighly similar to ( 534)PEPCK_CUCSAhighly similar to ( 564)UniRef90_Q94LX8cluster: phosphoenolpyruvate carboxykinase; n=3; flaveria|rep: phosphoenolpyruvate carboxykinase - flaveria trinervia (clustered ye…	0.12
8.1.1.2	TCA / org. transformation.TCA.pyruvate DH.E2	tc13210_1101_35_s	moderately similar to ( 353)AT3G06850| Symbols: LTA1, DIN3, BCE2 | DIN3/LTA1 (DARK INDUCIBLE 3); alpha-ketoacid dehydrogenase | chr3:2158218-2160471 REVERSEmoderately similar to ( 371)UniRef90_A7Q8E8cluster: chromosome chr5 scaffold_64, whole genome shotgun sequence; n=2; vitis vinifera|rep: chromosome chr5 scaffold_64, whole genome shotgun sequence - vitis vinifera (grape)	0.132
8.2.10	TCA / org. transformation.other organic acid transformaitons.malic	tc16312_952_37_s	weakly similar to ( 175)AT2G26660| Symbols: | SPX (SYG1/Pho81/XPR1) domain-containing protein | chr2:11346010-11347781 FORWARDmoderately similar to ( 204)UniRef90_A2TEC3cluster: ids4-like protein; n=1; phaseolus vulgaris|rep: ids4-like protein - phaseolus vulgaris (kidney bean) (french bean)	0.147
8.2.10	TCA / org. transformation.other organic acid transformaitons.malic	tc8264_1847_36_s	moderately similar to ( 464)AT2G19900| Symbols: ATNADP-ME1 | ATNADP-ME1 (NADP-MALIC ENZYME 1); malate dehydrogenase (oxaloacetate-decarboxylating) (NADP+)/ malic enzyme/ oxidoreductase, acting on NADH or NADPH, NAD or NADP as acceptor | chr2:8599188-8602485 REVERSEmoderately similar to ( 461)MAOC_FLAPRmoderately similar to ( 461)UniRef90_P36444cluster: nadp-dependent malic enzyme, chloroplast pre…	0.101
8.2.10	TCA / org. transformation.other organic acid transformaitons.malic	tc10635_1018_36_s	very weakly similar to (87.8)AT1G31130| Symbols: | similar to unknown protein [Arabidopsis thaliana] (TAIR:AT5G44860.1); similar to unnamed protein product [Vitis vinifera] (GB:CAO41960.1) | chr1:11114944-11115909 REVERSEweakly similar to ( 125)UniRef90_A7R3G0cluster: chromosome chr4 scaffold_519, whole genome shotgun sequence; n=1; vitis vinifera|rep: chromosome chr4 scaffold_519, whole genome s…	0.126
8.2.10	TCA / org. transformation.other organic acid transformaitons.malic	tc15945_952_35_s	weakly similar to ( 163)AT2G26660| Symbols: | SPX (SYG1/Pho81/XPR1) domain-containing protein | chr2:11346010-11347781 FORWARDweakly similar to ( 181)UniRef90_A5BFC3cluster: putative uncharacterized protein; n=1; vitis vinifera|rep: putative uncharacterized protein - vitis vinifera (grape)	0.103
8.3	TCA / org. transformation.carbonic anhydrases	tc13075_103_35_s	weakly similar to ( 138)AT4G33580| Symbols: | carbonic anhydrase family protein / carbonate dehydratase family protein | chr4:16139408-16141365 FORWARDvery weakly similar to (87.8)CAHC_SPIOLweakly similar to ( 154)UniRef90_A7NUN0cluster: chromosome chr18 scaffold_1, whole genome shotgun sequence; n=1; vitis vinifera|rep: chromosome chr18 scaffold_1, whole genome shotgun sequence - vitis vinifera …	0.167
9.2.2	mitochondrial electron transport / ATP synthesis.NADH-DH.type II.external	tc8759_954_36_s	moderately similar to ( 444)AT5G22140| Symbols: | pyridine nucleotide-disulphide oxidoreductase family protein | chr5:7340287-7341660 REVERSEmoderately similar to ( 441)UniRef90_A7PGD2cluster: chromosome chr6 scaffold_15, whole genome shotgun sequence; n=1; vitis vinifera|rep: chromosome chr6 scaffold_15, whole genome shotgun sequence - vitis vinifera (grape)	0.137
9.4	mitochondrial electron transport / ATP synthesis.alternative oxidase	fd790999_494_35_s	highly similar to ( 505)AT3G22370| Symbols: ATAOX1A, AOX1A | AOX1A (alternative oxidase 1A); alternative oxidase | chr3:7906897-7908423 FORWARDhighly similar to ( 644)AOX1_SOYBNhighly similar to ( 644)UniRef90_Q07185cluster: alternative oxidase 1, mitochondrial precursor; n=2; glycine max|rep: alternative oxidase 1, mitochondrial precursor - glycine max (soybean)	0.139
9.9	mitochondrial electron transport / ATP synthesis.F1-ATPase	fg230305_643_35_s	moderately similar to ( 206)AT4G29480| Symbols: | mitochondrial ATP synthase g subunit family protein | chr4:14486271-14487263 REVERSEmoderately similar to ( 219)UniRef90_A7P122cluster: chromosome chr19 scaffold_4, whole genome shotgun sequence; n=2; vitis vinifera|rep: chromosome chr19 scaffold_4, whole genome shotgun sequence - vitis vinifera (grape)	0.199
10.1.2	cell wall.precursor synthesis.UGE	tc10943_1118_39_s	moderately similar to ( 298)AT1G12780| Symbols: UGE1 | UGE1 (UDP-D-GLUCOSE/UDP-D-GALACTOSE 4-EPIMERASE 1); UDP-glucose 4-epimerase/ protein dimerization | chr1:4356122-4358118 REVERSEmoderately similar to ( 303)GALE1_PEAmoderately similar to ( 303)UniRef90_Q43070cluster: udp-glucose 4-epimerase; n=1; pisum sativum|rep: udp-glucose 4-epimerase - pisum sativum (garden pea)	0.158
10.2.1	cell wall.cellulose synthesis.cellulose synthase	fe677604_507_36_s	moderately similar to ( 343)AT3G03050| Symbols: KJK, ATCSLD3, CSLD3 | CSLD3 (CELLULOSE SYNTHASE-LIKE 3); cellulose synthase/ transferase, transferring glycosyl groups | chr3:687880-691636 FORWARDmoderately similar to ( 352)UniRef90_Q8GUZ9cluster: cellulose synthase-like protein d4; n=2; populus tremuloides|rep: cellulose synthase-like protein d4 - populus tremuloides (quaking aspen)	0.113
10.6.3	cell wall.degradation.pectate lyases and polygalacturonases	tc12547_1000_35_s	moderately similar to ( 211)AT1G49320| Symbols: | BURP domain-containing protein | chr1:18250109-18251485 FORWARDvery weakly similar to (64.7)EA30_VICFAmoderately similar to ( 285)UniRef90_A7P936cluster: chromosome chr3 scaffold_8, whole genome shotgun sequence; n=2; vitis vinifera|rep: chromosome chr3 scaffold_8, whole genome shotgun sequence - vitis vinifera (grape)	0.136
10.6.3	cell wall.degradation.pectate lyases and polygalacturonases	tc15116_1067_40_s	moderately similar to ( 281)AT5G25610| Symbols: RD22 | RD22 (RESPONSIVE TO DESSICATION 22) | chr5:8914501-8916687 REVERSEweakly similar to ( 105)EA30_VICFAmoderately similar to ( 360)UniRef90_Q4VT47cluster: rd22-like protein; n=3; vitis vinifera|rep: rd22-like protein - vitis vinifera (grape)VAR1	0.124
10.7	cell wall.modification	tc11864_879_35_s	moderately similar to ( 429)AT4G25810| Symbols: XTH23, XTR6 | XTR6 (XYLOGLUCAN ENDOTRANSGLYCOSYLASE 6); hydrolase, acting on glycosyl bonds | chr4:13128703-13129724 FORWARDmoderately similar to ( 394)BRU1_SOYBNmoderately similar to ( 479)UniRef90_A7Q6H8cluster: chromosome chr11 scaffold_56, whole genome shotgun sequence; n=1; vitis vinifera|rep: chromosome chr11 scaffold_56, whole genome shotgun …	0.153
10.7	cell wall.modification	tc9188_724_35_s	very weakly similar to (86.3)AT1G76070| Symbols: | Identical to Uncharacterized protein At1g76070 [Arabidopsis Thaliana] (GB:Q9SGS5;GB:Q8LAC9;GB:Q9LQR1); similar to unknown protein [Arabidopsis thaliana] (TAIR:AT1G20310.1); similar to hypothetical protein [Vitis vinifera] (GB:CAN83887.1) | chr1:28551511-28552329 FORWARDmoderately similar to ( 370)UniRef90_Q8S901cluster: syringolide-induced protei…	0.117
10.7	cell wall.modification	tc9076_857_35_s	moderately similar to ( 424)AT4G25810| Symbols: XTH23, XTR6 | XTR6 (XYLOGLUCAN ENDOTRANSGLYCOSYLASE 6); hydrolase, acting on glycosyl bonds | chr4:13128703-13129724 FORWARDmoderately similar to ( 388)BRU1_SOYBNhighly similar to ( 548)UniRef90_Q8S902cluster: syringolide-induced protein 19-1-5; n=1; glycine max|rep: syringolide-induced protein 19-1-5 - glycine max (soybean)COG3889	0.118
10.8.1	cell wall.pectin*esterases.PME	tc11352_728_35_s	moderately similar to ( 294)AT2G45220| Symbols: | pectinesterase family protein | chr2:18651355-18653468 REVERSEmoderately similar to ( 313)PME2_CITSImoderately similar to ( 308)UniRef90_A7PYC6cluster: chromosome chr15 scaffold_37, whole genome shotgun sequence; n=1; vitis vinifera|rep: chromosome chr15 scaffold_37, whole genome shotgun sequence - vitis vinifera (grape)TrbL	0.162
11.1.1	lipid metabolism.FA synthesis and FA elongation.Acetyl CoA Carboxylation	cb540276_459_36_s	moderately similar to ( 432)AT5G47720| Symbols: | acetyl-CoA C-acyltransferase, putative / 3-ketoacyl-CoA thiolase, putative | chr5:19349092-19351235 FORWARDmoderately similar to ( 432)UniRef90_Q9FIK7cluster: probable acetyl-coa acetyltransferase, cytosolic 2; n=5; arabidopsis thaliana|rep: probable acetyl-coa acetyltransferase, cytosolic 2 - arabidopsis thaliana (mouse-ear cress)	0.14
11.1.8	lipid metabolism.FA synthesis and FA elongation.acyl coa ligase	tc14000_825_36_s	moderately similar to ( 219)AT5G16370| Symbols: | AMP-binding protein, putative | chr5:5356826-5358484 REVERSEvery weakly similar to (80.1)4CL2_TOBACmoderately similar to ( 229)UniRef90_A7PTM1cluster: chromosome undetermined scaffold_30, whole genome shotgun sequence; n=1; vitis vinifera|rep: chromosome undetermined scaffold_30, whole genome shotgun sequence - vitis vinifera (grape)	0.121
11.1.8	lipid metabolism.FA synthesis and FA elongation.acyl coa ligase	tc17925_1611_36_s	moderately similar to ( 258)AT2G17650| Symbols: | AMP-dependent synthetase and ligase family protein | chr2:7678123-7680018 FORWARDvery weakly similar to ( 100)4CL1_SOYBNmoderately similar to ( 290)UniRef90_A7R5B2cluster: chromosome undetermined scaffold_926, whole genome shotgun sequence; n=2; vitis vinifera|rep: chromosome undetermined scaffold_926, whole genome shotgun sequence - vitis vinifer…	0.158
11.1.8	lipid metabolism.FA synthesis and FA elongation.acyl coa ligase	tc11467_1051_38_s	highly similar to ( 642)AT3G16910| Symbols: AAE7, ACN1 | AAE7/ACN1 (ACYL-ACTIVATING ENZYME 7); AMP binding / acetate-CoA ligase | chr3:5773237-5775417 REVERSEweakly similar to ( 107)4CL1_SOLTUhighly similar to ( 675)UniRef90_A7Q8M5cluster: chromosome chr5 scaffold_64, whole genome shotgun sequence; n=3; vitis vinifera|rep: chromosome chr5 scaffold_64, whole genome shotgun sequence - vitis vinifer…	0.124
11.1.8	lipid metabolism.FA synthesis and FA elongation.acyl coa ligase	tc10661_939_36_s	moderately similar to ( 357)AT3G16170| Symbols: | acyl-activating enzyme 13 (AAE13) | chr3:5476496-5480134 FORWARDvery weakly similar to (72.8)4CL2_ORYSAmoderately similar to ( 380)UniRef90_A7P789cluster: chromosome chr9 scaffold_7, whole genome shotgun sequence; n=1; vitis vinifera|rep: chromosome chr9 scaffold_7, whole genome shotgun sequence - vitis vinifera (grape)VAR1 COG5048 MopB_Res-Cmplx1…	0.125
11.1.13	lipid metabolism.FA synthesis and FA elongation.acyl-CoA binding protein	tc15903_691_37_s	very weakly similar to (69.3)AT1G31812| Symbols: ACBP | ACBP (ACYL-COA-BINDING PROTEIN); acyl-CoA binding | chr1:11411113-11412080 REVERSEvery weakly similar to (77.8)ACBP_GOSHIvery weakly similar to (76.6)UniRef90_Q75G87cluster: putative acyl-coa-binding protein; n=3; oryza sativa|rep: putative acyl-coa-binding protein - oryza sativa subsp. japonica (rice)VAR1 COG5048 MopB_Res-Cmplx1_Nad11-M Spo…	0.158
11.3	lipid metabolism.Phospholipid synthesis	tc14309_785_35_s	moderately similar to ( 233)AT4G00400| Symbols: GPAT8 | GPAT8 (GLYCEROL-3-PHOSPHATE ACYLTRANSFERASE 8); acyltransferase/ glycerol-3-phosphate O-acyltransferase | chr4:174312-176734 REVERSEmoderately similar to ( 250)UniRef90_A7PZH7cluster: chromosome chr15 scaffold_40, whole genome shotgun sequence; n=1; vitis vinifera|rep: chromosome chr15 scaffold_40, whole genome shotgun sequence - vitis vinif…	0.105
11.6	lipid metabolism.lipid transfer proteins etc	tc12988_540_36_s	very weakly similar to (86.7)AT2G18370| Symbols: | protease inhibitor/seed storage/lipid transfer protein (LTP) family protein | chr2:7987769-7988557 FORWARDvery weakly similar to (69.7)NLTP_HELANvery weakly similar to (92.8)UniRef90_A5AX88cluster: non-specific lipid-transfer protein; n=1; vitis vinifera|rep: non-specific lipid-transfer protein - vitis vinifera (grape)	0.271
11.8	lipid metabolism.''exotics'' (steroids, squalene etc)	fe706005_716_36_s	highly similar to ( 542)AT4G19860| Symbols: | lecithin:cholesterol acyltransferase family protein / LACT family protein | chr4:10777665-10780270 REVERSEhighly similar to ( 677)UniRef90_A2Q294cluster: lecithin:cholesterol acyltransferase; n=1; medicago truncatula|rep: lecithin:cholesterol acyltransferase - medicago truncatula (barrel medic)	0.121
11.8	lipid metabolism.''exotics'' (steroids, squalene etc)	tc10727_446_36_s	moderately similar to ( 353)AT4G27270| Symbols: | quinone reductase family protein | chr4:13661464-13663249 REVERSEmoderately similar to ( 384)UniRef90_Q8L5Q7cluster: putative quinone oxidoreductase; n=1; cicer arietinum|rep: putative quinone oxidoreductase - cicer arietinum (chickpea) (garbanzo)VAR1 Spore_YhcN_YlaJ MopB_Res-Cmplx1_Nad11-M COG4886 COG5048 COG5099 ARG80	0.153
11.8	lipid metabolism.''exotics'' (steroids, squalene etc)	tc10778_881_38_s	highly similar to ( 542)AT4G19860| Symbols: | lecithin:cholesterol acyltransferase family protein / LACT family protein | chr4:10777665-10780270 REVERSEhighly similar to ( 677)UniRef90_A2Q294cluster: lecithin:cholesterol acyltransferase; n=1; medicago truncatula|rep: lecithin:cholesterol acyltransferase - medicago truncatula (barrel medic)	0.172
11.8	lipid metabolism.''exotics'' (steroids, squalene etc)	fg229978_559_38_s	moderately similar to ( 353)AT4G27270| Symbols: | quinone reductase family protein | chr4:13661464-13663249 REVERSEmoderately similar to ( 384)UniRef90_Q8L5Q7cluster: putative quinone oxidoreductase; n=1; cicer arietinum|rep: putative quinone oxidoreductase - cicer arietinum (chickpea) (garbanzo)VAR1 Spore_YhcN_YlaJ MopB_Res-Cmplx1_Nad11-M COG4886 COG5048 COG5099 ARG80	0.26
11.8.1	lipid metabolism.''exotics'' (steroids, squalene etc).sphingolipids	tc16191_724_35_s	moderately similar to ( 251)AT1G27980| Symbols: | pyridoxal-dependent decarboxylase family protein | chr1:9748799-9752605 FORWARDmoderately similar to ( 225)SGPL_ORYSAmoderately similar to ( 253)UniRef90_A7R367cluster: chromosome undetermined scaffold_488, whole genome shotgun sequence; n=2; vitis vinifera|rep: chromosome undetermined scaffold_488, whole genome shotgun sequence - vitis vinifera (…	0.105
11.9.2.1	lipid metabolism.lipid degradation.lipases.triacylglycerol lipase	tc14277_944_36_s	moderately similar to ( 365)AT5G42930| Symbols: | triacylglycerol lipase | chr5:17227966-17229654 REVERSEmoderately similar to ( 441)UniRef90_A7PLA6cluster: chromosome chr7 scaffold_20, whole genome shotgun sequence; n=1; vitis vinifera|rep: chromosome chr7 scaffold_20, whole genome shotgun sequence - vitis vinifera (grape)VAR1 COG5048 MopB_Res-Cmplx1_Nad11-M COG4886 COG5099 Spore_YhcN_YlaJ YfhO …	0.131
11.9.3	lipid metabolism.lipid degradation.lysophospholipases	tc12746_1577_36_s	moderately similar to ( 313)AT1G07230| Symbols: | phosphoesterase family protein | chr1:2220508-2222777 REVERSEmoderately similar to ( 328)UniRef90_A7NYG7cluster: chromosome chr6 scaffold_3, whole genome shotgun sequence; n=1; vitis vinifera|rep: chromosome chr6 scaffold_3, whole genome shotgun sequence - vitis vinifera (grape)	0.157
11.9.3.3	lipid metabolism.lipid degradation.lysophospholipases.glycerophosphodiester phosphodiesterase	tc19168_1438_37_s	moderately similar to ( 382)AT5G41080| Symbols: | glycerophosphoryl diester phosphodiesterase family protein | chr5:16459217-16461063 FORWARDmoderately similar to ( 436)UniRef90_A7P9Z4cluster: chromosome chr14 scaffold_9, whole genome shotgun sequence; n=2; vitis vinifera|rep: chromosome chr14 scaffold_9, whole genome shotgun sequence - vitis vinifera (grape)	0.202
11.9.4.2	lipid metabolism.lipid degradation.beta-oxidation.acyl CoA DH	cv535228_596_35_s	highly similar to ( 644)AT5G65110| Symbols: ATACX2, ACX2 | ACX2 (ACYL-COA OXIDASE 2); acyl-CoA oxidase | chr5:26027286-26029708 REVERSEhighly similar to ( 642)ACOX2_CUCMAhighly similar to ( 644)UniRef90_O65201cluster: acyl-coenzyme a oxidase 2, peroxisomal precursor; n=2; arabidopsis thaliana|rep: acyl-coenzyme a oxidase 2, peroxisomal precursor - arabidopsis thaliana (mouse-ear cress)VAR1	0.238
11.9.4.2	lipid metabolism.lipid degradation.beta-oxidation.acyl CoA DH	tc19407_799_35_s	moderately similar to ( 221)AT5G65110| Symbols: ATACX2, ACX2 | ACX2 (ACYL-COA OXIDASE 2); acyl-CoA oxidase | chr5:26027286-26029708 REVERSEmoderately similar to ( 215)ACOX2_CUCMAmoderately similar to ( 226)UniRef90_A7R5F8cluster: chromosome undetermined scaffold_957, whole genome shotgun sequence; n=3; vitis vinifera|rep: chromosome undetermined scaffold_957, whole genome shotgun sequence - vitis…	0.122
11.9.4.9	lipid metabolism.lipid degradation.beta-oxidation.mutifunctional	tc11871_1140_36_s	highly similar to ( 576)AT3G06860| Symbols: ATMPF2, MFP2 | MFP2 (MULTIFUNCTIONAL PROTEIN); enoyl-CoA hydratase | chr3:2161932-2166015 FORWARDhighly similar to ( 575)MFPA_BRANAhighly similar to ( 596)UniRef90_A7Q8E4cluster: chromosome chr5 scaffold_64, whole genome shotgun sequence; n=1; vitis vinifera|rep: chromosome chr5 scaffold_64, whole genome shotgun sequence - vitis vinifera (grape)	0.106
12.2.2	N-metabolism.ammonia metabolism.glutamine synthase	tc13886_752_36_s	moderately similar to ( 439)AT3G53180| Symbols: | glutamate-ammonia ligase | chr3:19718046-19722166 FORWARDhighly similar to ( 806)UniRef90_Q8S4Q4cluster: nodulin 6l; n=1; glycine max|rep: nodulin 6l - glycine max (soybean)	0.101
12.3.1	N-metabolism.N-degradation.glutamate dehydrogenase	tc10435_1067_38_s	moderately similar to ( 494)AT5G18170| Symbols: GDH1 | GDH1 (GLUTAMATE DEHYDROGENASE 1); oxidoreductase | chr5:6006174-6008250 FORWARDmoderately similar to ( 477)DHEB_NICPLhighly similar to ( 522)UniRef90_Q5F2M9cluster: glutamate dehydrogenase 1; n=2; core eudicotyledons|rep: glutamate dehydrogenase 1 - glycine max (soybean)	0.112
13	amino acid metabolism	fd789864_714_35_s	moderately similar to ( 254)AT5G04740| Symbols: | ACT domain-containing protein | chr5:1368714-1371392 REVERSEmoderately similar to ( 254)UniRef90_Q8LB85cluster: putative uncharacterized protein; n=2; arabidopsis thaliana|rep: putative uncharacterized protein - arabidopsis thaliana (mouse-ear cress)	0.158
13.1.1.1.1	amino acid metabolism.synthesis.central amino acid metabolism.GABA.Glutamate decarboxylase	tc12911_612_37_s	highly similar to ( 735)AT5G17330| Symbols: GAD1, GAD | GAD (Glutamate decarboxylase 1); calmodulin binding | chr5:5711143-5714841 FORWARDhighly similar to ( 729)DCE_PETHYhighly similar to ( 805)UniRef90_A8C8H3cluster: glutamate decarboxylase; n=3; glycine max|rep: glutamate decarboxylase - glycine max (soybean)VAR1 COG3889	0.248
13.1.1.3	amino acid metabolism.synthesis.central amino acid metabolism.alanine	cv537351_697_36_s	moderately similar to ( 325)AT2G38400| Symbols: AGT3 | AGT3 (ALANINE:GLYOXYLATE AMINOTRANSFERASE 3); alanine-glyoxylate transaminase | chr2:16090857-16093052 FORWARDvery weakly similar to (54.7)GSA_BRANAmoderately similar to ( 340)UniRef90_A7QFJ9cluster: chromosome chr8 scaffold_88, whole genome shotgun sequence; n=1; vitis vinifera|rep: chromosome chr8 scaffold_88, whole genome shotgun sequence …	0.157
13.1.1.3	amino acid metabolism.synthesis.central amino acid metabolism.alanine	tc15378_1162_37_s	highly similar to ( 598)AT2G13360| Symbols: AGT1, AGT | AGT (ALANINE:GLYOXYLATE AMINOTRANSFERASE) | chr2:5546499-5547984 REVERSEvery weakly similar to (96.3)SGAT_MAIZEhighly similar to ( 622)UniRef90_Q6V1W5cluster: aminotransferase 1; n=11; core eudicotyledons|rep: aminotransferase 1 - cucumis melo (muskmelon)VAR1	0.235
13.1.1.3	amino acid metabolism.synthesis.central amino acid metabolism.alanine	ec911309_218_35_s	moderately similar to ( 325)AT2G38400| Symbols: AGT3 | AGT3 (ALANINE:GLYOXYLATE AMINOTRANSFERASE 3); alanine-glyoxylate transaminase | chr2:16090857-16093052 FORWARDvery weakly similar to (54.7)GSA_BRANAmoderately similar to ( 340)UniRef90_A7QFJ9cluster: chromosome chr8 scaffold_88, whole genome shotgun sequence; n=1; vitis vinifera|rep: chromosome chr8 scaffold_88, whole genome shotgun sequence …	0.182
13.1.3.4	amino acid metabolism.synthesis.aspartate family.methionine	tc11798_1395_36_s	moderately similar to ( 274)AT1G64660| Symbols: ATMGL | ATMGL; catalytic/ methionine gamma-lyase | chr1:24032640-24034200 FORWARDmoderately similar to ( 283)UniRef90_A7QJ62cluster: chromosome chr2 scaffold_105, whole genome shotgun sequence; n=1; vitis vinifera|rep: chromosome chr2 scaffold_105, whole genome shotgun sequence - vitis vinifera (grape)	0.116
13.2.2.2	amino acid metabolism.degradation.glutamate family.proline	tc8313_961_36_s	moderately similar to ( 304)AT5G38710| Symbols: | proline oxidase, putative / osmotic stress-responsive proline dehydrogenase, putative | chr5:15518570-15521129 FORWARDmoderately similar to ( 448)UniRef90_Q6RUF9cluster: proline dehydrogenase; n=1; glycine max|rep: proline dehydrogenase - glycine max (soybean)	0.107
13.2.2.2	amino acid metabolism.degradation.glutamate family.proline	cv541814_255_35_s	moderately similar to ( 304)AT5G38710| Symbols: | proline oxidase, putative / osmotic stress-responsive proline dehydrogenase, putative | chr5:15518570-15521129 FORWARDmoderately similar to ( 448)UniRef90_Q6RUF9cluster: proline dehydrogenase; n=1; glycine max|rep: proline dehydrogenase - glycine max (soybean)	0.152
13.2.3.1	amino acid metabolism.degradation.aspartate family.asparagine	np7938696_892_35_s	highly similar to ( 558)AT3G16150| Symbols: | L-asparaginase, putative / L-asparagine amidohydrolase, putative | chr3:5471800-5473039 FORWARDmoderately similar to ( 365)ASPG_LUPLUhighly similar to ( 644)UniRef90_Q8H2A9cluster: l-asparaginase; n=3; papilionoideae|rep: l-asparaginase - glycine max (soybean)VAR1 COG3883 MopB_Res-Cmplx1_Nad11-M Spore_YhcN_YlaJ COG5048 LHP1 GAL11	0.17
13.2.4.1	amino acid metabolism.degradation.branched-chain group.shared	tc16359_753_37_s	moderately similar to ( 386)AT1G55510| Symbols: BCDH BETA1 | BCDH BETA1 (BRANCHED-CHAIN ALPHA-KETO ACID DECARBOXYLASE E1 BETA SUBUNIT); 3-methyl-2-oxobutanoate dehydrogenase (2-methylpropanoyl-transferring) | chr1:20727148-20729171 FORWARDweakly similar to ( 125)ODPB_PEAmoderately similar to ( 391)UniRef90_A7P0B7cluster: chromosome chr6 scaffold_3, whole genome shotgun sequence; n=2; vitis vinife…	0.158
13.2.4.4	amino acid metabolism.degradation.branched-chain group.leucine	tc10555_883_38_s	nearly identical (1001)AT1G03090| Symbols: MCCA | MCCA (3-methylcrotonyl-CoA carboxylase 1) | chr1:739715-743819 FORWARDnearly identical (1376)MCCA_SOYBNnearly identical (1376)UniRef90_Q42777cluster: methylcrotonoyl-coa carboxylase subunit alpha, mitochondrial precursor; n=1; glycine max|rep: methylcrotonoyl-coa carboxylase subunit alpha, mitochondrial precursor - glycine max (soybean)	0.161
13.2.6.2	amino acid metabolism.degradation.aromatic aa.tyrosine	tc13518_1060_36_s	weakly similar to ( 194)AT5G54080| Symbols: HGO | HGO (HOMOGENTISATE 1,2-DIOXYGENASE); homogentisate 1,2-dioxygenase | chr5:21963146-21965296 FORWARDmoderately similar to ( 201)HGD_ORYSAmoderately similar to ( 201)UniRef90_A2Y898cluster: putative uncharacterized protein; n=2; oryza sativa|rep: putative uncharacterized protein - oryza sativa subsp. indica (rice)	0.151
13.2.6.2	amino acid metabolism.degradation.aromatic aa.tyrosine	tc8658_642_36_s	highly similar to ( 600)AT5G53970| Symbols: | aminotransferase, putative | chr5:21927902-21929820 FORWARDvery weakly similar to (73.9)ALA2_HORVUhighly similar to ( 823)UniRef90_Q4ZJF7cluster: tyrosine aminotransferase; n=1; glycine max|rep: tyrosine aminotransferase - glycine max (soybean)	0.171
13.2.6.2	amino acid metabolism.degradation.aromatic aa.tyrosine	tc9912_1321_36_s	moderately similar to ( 382)AT1G06570| Symbols: HPD, PDS1 | PDS1 (PHYTOENE DESATURATION 1) | chr1:2012014-2013542 REVERSEmoderately similar to ( 390)HPPD_DAUCAmoderately similar to ( 447)UniRef90_A5Z1N7cluster: 4-hydroxyphenylpyruvate dioxygenase; n=1; glycine max|rep: 4-hydroxyphenylpyruvate dioxygenase - glycine max (soybean)	0.175
13.2.6.2	amino acid metabolism.degradation.aromatic aa.tyrosine	cb539320_358_38_s	weakly similar to ( 194)AT5G54080| Symbols: HGO | HGO (HOMOGENTISATE 1,2-DIOXYGENASE); homogentisate 1,2-dioxygenase | chr5:21963146-21965296 FORWARDmoderately similar to ( 201)HGD_ORYSAmoderately similar to ( 201)UniRef90_A2Y898cluster: putative uncharacterized protein; n=2; oryza sativa|rep: putative uncharacterized protein - oryza sativa subsp. indica (rice)	0.105
13.2.6.3	amino acid metabolism.degradation.aromatic aa.tryptophan	tc16709_390_36_s	weakly similar to ( 162)AT4G14430| Symbols: | enoyl-CoA hydratase/isomerase family protein | chr4:8304906-8305628 REVERSEmoderately similar to ( 213)UniRef90_Q2HUF7cluster: enoyl-coa hydratase/isomerase; n=1; medicago truncatula|rep: enoyl-coa hydratase/isomerase - medicago truncatula (barrel medic)	0.156
15.2	metal handling.binding, chelation and storage	tc12503_898_37_s	moderately similar to ( 291)AT5G01600| Symbols: ATFER1 | ATFER1 (FERRETIN 1); ferric iron binding | chr5:228146-229591 REVERSEmoderately similar to ( 358)FRI2_SOYBNmoderately similar to ( 358)UniRef90_Q94IC4cluster: ferritin-2, chloroplast precursor; n=1; glycine max|rep: ferritin-2, chloroplast precursor - glycine max (soybean)VAR1	0.224
16.1.1.2	secondary metabolism.isoprenoids.non-mevalonate pathway.DXR	tc16547_829_37_s	moderately similar to ( 377)AT4G15560| Symbols: DEF, CLA, DXS, DXPS2, CLA1 | CLA1 (CLOROPLASTOS ALTERADOS 1) | chr4:8884216-8887252 FORWARDmoderately similar to ( 375)DXS_CAPANmoderately similar to ( 425)UniRef90_Q8L692cluster: 1-deoxy-d-xylulose 5-phosphate synthase 2 precursor; n=2; medicago truncatula|rep: 1-deoxy-d-xylulose 5-phosphate synthase 2 precursor - medicago truncatula (barrel medic)…	0.103
16.1.1.2	secondary metabolism.isoprenoids.non-mevalonate pathway.DXR	tc19275_572_38_s	moderately similar to ( 401)AT4G15560| Symbols: DEF, CLA, DXS, DXPS2, CLA1 | CLA1 (CLOROPLASTOS ALTERADOS 1) | chr4:8884216-8887252 FORWARDmoderately similar to ( 418)DXS_ORYSAmoderately similar to ( 461)UniRef90_O82676cluster: 1-deoxyxylulose 5-phosphate synthase; n=1; catharanthus roseus|rep: 1-deoxyxylulose 5-phosphate synthase - catharanthus roseus (rosy periwinkle) (madagascar periwinkle)	0.117
16.1.4	secondary metabolism.isoprenoids.carotenoids	fe898451_120_38_s	moderately similar to ( 363)AT4G25700| Symbols: B1, CHY1, BETA-OHASE 1 | BETA-OHASE 1 (BETA-HYDROXYLASE 1) | chr4:13094974-13095875 REVERSEmoderately similar to ( 385)UniRef90_Q6PV95cluster: beta-carotene hydroxylase; n=1; glycine max|rep: beta-carotene hydroxylase - glycine max (soybean)TrbL	0.118
16.2.1.1	secondary metabolism.phenylpropanoids.lignin biosynthesis.PAL	tc17707_142_36_s	weakly similar to ( 112)AT3G53260| Symbols: PAL2 | PAL2 (phenylalanine ammonia-lyase 2); phenylalanine ammonia-lyase | chr3:19755234-19757597 REVERSEweakly similar to ( 127)PAL3_PHAVUweakly similar to ( 127)UniRef90_P19143cluster: phenylalanine ammonia-lyase class 3; n=1; phaseolus vulgaris|rep: phenylalanine ammonia-lyase class 3 - phaseolus vulgaris (kidney bean) (french bean)	0.113
16.2.1.9	secondary metabolism.phenylpropanoids.lignin biosynthesis.COMT	cv543077_711_35_s	very weakly similar to (94.0)AT5G54160| Symbols: OMT1, ATOMT1 | ATOMT1 (O-METHYLTRANSFERASE 1) | chr5:21999301-22001393 FORWARDweakly similar to ( 110)COMT1_MEDSAweakly similar to ( 153)UniRef90_Q2HTB5cluster: o-methyltransferase, family 2; dimerisation; n=1; medicago truncatula|rep: o-methyltransferase, family 2; dimerisation - medicago truncatula (barrel medic)	0.167
16.2.1.10	secondary metabolism.phenylpropanoids.lignin biosynthesis.CAD	tc11704_595_39_s	moderately similar to ( 235)AT5G63620| Symbols: | oxidoreductase, zinc-binding dehydrogenase family protein | chr5:25483606-25485522 REVERSEvery weakly similar to (57.4)ADHX_PEAmoderately similar to ( 236)UniRef90_A7PKL2cluster: chromosome chr7 scaffold_20, whole genome shotgun sequence; n=1; vitis vinifera|rep: chromosome chr7 scaffold_20, whole genome shotgun sequence - vitis vinifera (grape)VA…	0.164
16.4.1	secondary metabolism.N misc.alkaloid-like	tc14367_1261_36_s	moderately similar to ( 343)AT3G51430| Symbols: YLS2 | YLS2 (yellow-leaf-specific gene 2); strictosidine synthase | chr3:19097527-19098888 FORWARDvery weakly similar to (75.5)STSY_CATROmoderately similar to ( 383)UniRef90_A7R3C9cluster: chromosome undetermined scaffold_503, whole genome shotgun sequence; n=4; vitis vinifera|rep: chromosome undetermined scaffold_503, whole genome shotgun sequence …	0.241
16.4.1	secondary metabolism.N misc.alkaloid-like	tc8360_32_35_s	weakly similar to ( 153)AT1G35190| Symbols: | oxidoreductase, 2OG-Fe(II) oxygenase family protein | chr1:12890522-12892610 FORWARDweakly similar to ( 167)UniRef90_A7PEH7cluster: chromosome chr11 scaffold_13, whole genome shotgun sequence; n=2; vitis vinifera|rep: chromosome chr11 scaffold_13, whole genome shotgun sequence - vitis vinifera (grape)	0.147
16.8.2	secondary metabolism.flavonoids.chalcones	tc15623_167_36_s	highly similar to ( 551)AT5G13930| Symbols: CHS, TT4, ATCHS | ATCHS/CHS/TT4 (CHALCONE SYNTHASE); naringenin-chalcone synthase | chr5:4488764-4490037 FORWARDhighly similar to ( 649)CHS7_SOYBNhighly similar to ( 649)UniRef90_P30081cluster: chalcone synthase 7; n=8; papilionoideae|rep: chalcone synthase 7 - glycine max (soybean)	0.105
16.8.3	secondary metabolism.flavonoids.dihydroflavonols	tc10852_1007_35_s	moderately similar to ( 348)AT5G58490| Symbols: | cinnamoyl-CoA reductase family | chr5:23660294-23661681 FORWARDweakly similar to ( 147)DFRA_MAIZEmoderately similar to ( 348)UniRef90_Q9FGH3cluster: dihydroflavonol 4-reductase-like; n=1; arabidopsis thaliana|rep: dihydroflavonol 4-reductase-like - arabidopsis thaliana (mouse-ear cress)	0.118
16.8.3	secondary metabolism.flavonoids.dihydroflavonols	cv542932_118_38_s	moderately similar to ( 479)AT1G51410| Symbols: | cinnamyl-alcohol dehydrogenase, putative (CAD) | chr1:19063553-19065092 FORWARDmoderately similar to ( 236)DFRA_DIACAmoderately similar to ( 494)UniRef90_Q2Z1Z0cluster: cinnamyl alcohol dehydrogenase; n=2; rosaceae|rep: cinnamyl alcohol dehydrogenase - prunus mume (japanese flowering apricot)	0.186
16.8.3	secondary metabolism.flavonoids.dihydroflavonols	tc17505_1254_36_s	moderately similar to ( 479)AT1G51410| Symbols: | cinnamyl-alcohol dehydrogenase, putative (CAD) | chr1:19063553-19065092 FORWARDmoderately similar to ( 236)DFRA_DIACAmoderately similar to ( 494)UniRef90_Q2Z1Z0cluster: cinnamyl alcohol dehydrogenase; n=2; rosaceae|rep: cinnamyl alcohol dehydrogenase - prunus mume (japanese flowering apricot)	0.214
16.8.4	secondary metabolism.flavonoids.flavonols	tc12360_758_35_s	very weakly similar to (94.7)AT2G44800| Symbols: | oxidoreductase, 2OG-Fe(II) oxygenase family protein | chr2:18474079-18475626 FORWARDvery weakly similar to (62.4)LDOX_MALDOweakly similar to ( 113)UniRef90_A7Q652cluster: chromosome undetermined scaffold_55, whole genome shotgun sequence; n=2; vitis vinifera|rep: chromosome undetermined scaffold_55, whole genome shotgun sequence - vitis vinifera …	0.138
17.1.3	hormone metabolism.abscisic acid.induced-regulated-responsive-activated	be823831_571_35_s	weakly similar to ( 144)AT3G51810| Symbols: GEA1, AT3, EM1, ATEM1 | ATEM1 (Early methionine labelled) | chr3:19225795-19226438 FORWARDweakly similar to ( 141)LE193_HORVUweakly similar to ( 177)UniRef90_A4VBF1cluster: late embryogenesis abundant protein; n=4; vigna radiata|rep: late embryogenesis abundant protein - vigna radiata	0.143
17.1.3	hormone metabolism.abscisic acid.induced-regulated-responsive-activated	tc8368_679_38_s	moderately similar to ( 257)AT5G13200| Symbols: | GRAM domain-containing protein / ABA-responsive protein-related | chr5:4207084-4208082 FORWARDmoderately similar to ( 288)UniRef90_A7R314cluster: chromosome undetermined scaffold_473, whole genome shotgun sequence; n=1; vitis vinifera|rep: chromosome undetermined scaffold_473, whole genome shotgun sequence - vitis vinifera (grape)VAR1	0.162
17.2.3	hormone metabolism.auxin.induced-regulated-responsive-activated	tc14705_684_37_s	weakly similar to ( 174)AT4G27450| Symbols: | similar to unknown protein [Arabidopsis thaliana] (TAIR:AT3G15450.1); similar to unnamed protein product [Vitis vinifera] (GB:CAO39242.1); contains domain G3DSA:3.60.20.10 (G3DSA:3.60.20.10); contains domain SSF56235 (SSF56235) | chr4:13727671-13728689 REVERSEweakly similar to ( 191)TSJT1_TOBACmoderately similar to ( 288)UniRef90_A7R2K5cluster: chromo…	0.164
17.2.3	hormone metabolism.auxin.induced-regulated-responsive-activated	tc16537_740_38_s	moderately similar to ( 379)AT5G19140| Symbols: | auxin/aluminum-responsive protein, putative | chr5:6423400-6425787 FORWARDweakly similar to ( 117)TSJT1_TOBACmoderately similar to ( 437)UniRef90_O64438cluster: arg10; n=1; vigna radiata var. radiata|rep: arg10 - phaseolus aureus (mung bean) (vigna radiata)MSP1_C	0.136
17.2.3	hormone metabolism.auxin.induced-regulated-responsive-activated	fg233381_256_35_s	moderately similar to ( 330)AT4G27450| Symbols: | similar to unknown protein [Arabidopsis thaliana] (TAIR:AT3G15450.1); similar to unnamed protein product [Vitis vinifera] (GB:CAO39242.1); contains domain G3DSA:3.60.20.10 (G3DSA:3.60.20.10); contains domain SSF56235 (SSF56235) | chr4:13727671-13728689 REVERSEweakly similar to ( 117)TSJT1_TOBACmoderately similar to ( 348)UniRef90_A6YGE8cluster: pu…	0.128
17.2.3	hormone metabolism.auxin.induced-regulated-responsive-activated	tc16635_583_35_s	weakly similar to ( 169)AT5G47530| Symbols: | auxin-responsive protein, putative | chr5:19298698-19300097 FORWARDmoderately similar to ( 204)UniRef90_A2Q4A8cluster: cytochrome b561 / ferric reductase transmembrane; n=1; medicago truncatula|rep: cytochrome b561 / ferric reductase transmembrane - medicago truncatula (barrel medic)VAR1	0.143
17.5.1	hormone metabolism.ethylene.synthesis-degradation	tc18420_42_35_s	very weakly similar to (57.4)AT4G11280| Symbols: | ACS6 (1-AMINOCYCLOPROPANE-1-CARBOXYLIC ACID (ACC) SYNTHASE 6) | chr4:6864164-6865918 FORWARDvery weakly similar to (87.0)1A1C_SOYBNvery weakly similar to (87.0)UniRef90_P31531cluster: 1-aminocyclopropane-1-carboxylate synthase; n=6; phaseoleae|rep: 1-aminocyclopropane-1-carboxylate synthase - glycine max (soybean)	0.187
17.5.1	hormone metabolism.ethylene.synthesis-degradation	tc19231_526_36_s	moderately similar to ( 398)AT1G05010| Symbols: ACO4, EAT1, EFE | EFE (ETHYLENE FORMING ENZYME) | chr1:1431418-1432694 REVERSEmoderately similar to ( 441)ACCO4_PETHYmoderately similar to ( 483)UniRef90_O04076cluster: acc-oxidase; n=1; vigna angularis|rep: acc-oxidase - phaseolus angularis (adzuki bean) (vigna angularis)	0.254
17.5.1	hormone metabolism.ethylene.synthesis-degradation	fd792887_183_37_s	very weakly similar to (76.3)AT5G59530| Symbols: | 2-oxoglutarate-dependent dioxygenase, putative | chr5:24011660-24012941 REVERSEvery weakly similar to (70.5)DV4H_CATROvery weakly similar to (91.3)UniRef90_A7NX74cluster: chromosome chr5 scaffold_2, whole genome shotgun sequence; n=7; vitis vinifera|rep: chromosome chr5 scaffold_2, whole genome shotgun sequence - vitis vinifera (grape)	0.123
17.5.1	hormone metabolism.ethylene.synthesis-degradation	tc12266_1234_38_s	moderately similar to ( 356)AT1G05010| Symbols: ACO4, EAT1, EFE | EFE (ETHYLENE FORMING ENZYME) | chr1:1431418-1432694 REVERSEmoderately similar to ( 397)ACCO_PEAmoderately similar to ( 431)UniRef90_Q2KTE3cluster: acc oxidase; n=6; vigna radiata|rep: acc oxidase - vigna radiata	0.111
17.5.1	hormone metabolism.ethylene.synthesis-degradation	tc11326_1071_36_s	moderately similar to ( 335)AT1G06620| Symbols: | 2-oxoglutarate-dependent dioxygenase, putative | chr1:2025617-2027093 FORWARDmoderately similar to ( 307)DV4H_CATROmoderately similar to ( 350)UniRef90_A7NX74cluster: chromosome chr5 scaffold_2, whole genome shotgun sequence; n=7; vitis vinifera|rep: chromosome chr5 scaffold_2, whole genome shotgun sequence - vitis vinifera (grape)	0.182
17.6.3	hormone metabolism.gibberelin.induced-regulated-responsive-activated	tc14307_204_35_s	weakly similar to ( 122)AT1G75750| Symbols: GASA1 | GASA1 (GAST1 PROTEIN HOMOLOG 1) | chr1:28445474-28445945 REVERSEweakly similar to ( 136)UniRef90_O49134cluster: gast-like gene product; n=1; fragaria x ananassa|rep: gast-like gene product - fragaria ananassa (strawberry)	0.15
17.6.3	hormone metabolism.gibberelin.induced-regulated-responsive-activated	cv539923_234_40_s	weakly similar to ( 103)AT5G14920| Symbols: | gibberellin-regulated family protein | chr5:4826601-4827520 FORWARDweakly similar to ( 160)UniRef90_A7PD64cluster: chromosome chr17 scaffold_12, whole genome shotgun sequence; n=1; vitis vinifera|rep: chromosome chr17 scaffold_12, whole genome shotgun sequence - vitis vinifera (grape)VAR1	0.165
17.7.1.2	hormone metabolism.jasmonate.synthesis-degradation.lipoxygenase	tc11668_577_35_s	highly similar to ( 941)AT1G55020| Symbols: LOX1 | LOX1 (Lipoxygenase 1); lipoxygenase | chr1:20529465-20533810 FORWARDnearly identical (1701)LOXX_SOYBNnearly identical (1701)UniRef90_P24095cluster: seed lipoxygenase; n=2; glycine max|rep: seed lipoxygenase - glycine max (soybean)	0.116
17.7.1.2	hormone metabolism.jasmonate.synthesis-degradation.lipoxygenase	cx129680_778_39_s	highly similar to ( 941)AT1G55020| Symbols: LOX1 | LOX1 (Lipoxygenase 1); lipoxygenase | chr1:20529465-20533810 FORWARDnearly identical (1701)LOXX_SOYBNnearly identical (1701)UniRef90_P24095cluster: seed lipoxygenase; n=2; glycine max|rep: seed lipoxygenase - glycine max (soybean)	0.152
17.7.1.3	hormone metabolism.jasmonate.synthesis-degradation.allene oxidase synthase	tc10017_858_35_s	moderately similar to ( 318)AT5G42650| Symbols: CYP74A, AOS | AOS (ALLENE OXIDE SYNTHASE); hydro-lyase/ oxygen binding | chr5:17115031-17116587 REVERSEmoderately similar to ( 328)C74A1_ORYSAhighly similar to ( 547)UniRef90_Q7X9B3cluster: 9/13 hydroperoxide lyase; n=1; medicago truncatula|rep: 9/13 hydroperoxide lyase - medicago truncatula (barrel medic)VAR1 MopB_Res-Cmplx1_Nad11-M COG5099 ARG80 M…	0.116
17.7.1.4	hormone metabolism.jasmonate.synthesis-degradation.allene oxidase cyclase	cv542663_711_35_s	moderately similar to ( 226)AT1G13280| Symbols: AOC4 | AOC4 (ALLENE OXIDE CYCLASE 4) | chr1:4547621-4548549 FORWARDmoderately similar to ( 301)UniRef90_Q711Q9cluster: allene oxide cyclase precursor; n=1; medicago truncatula|rep: allene oxide cyclase precursor - medicago truncatula (barrel medic)	0.148
19.1	tetrapyrrole synthesis.glu-tRNA synthetase	tc16263_525_38_s	moderately similar to ( 238)AT5G64440| Symbols: ATFAAH | ATFAAH (ARABIDOPSIS THALIANA FATTY ACID AMIDE HYDROLASE); N-(long-chain-acyl)ethanolamine deacylase/ amidase | chr5:25783455-25787486 FORWARDmoderately similar to ( 291)UniRef90_A2Q1B2cluster: amidase; n=1; medicago truncatula|rep: amidase - medicago truncatula (barrel medic)	0.118
19.21	tetrapyrrole synthesis.heme oxygenase	tc19677_1128_36_s	moderately similar to ( 260)AT2G26670| Symbols: ATHO1, HO1, TED 4, GUN2, HY6, HY1 | HY1 (HEME OXYGENASE 1) | chr2:11348894-11350472 FORWARDmoderately similar to ( 307)UniRef90_Q94FX1cluster: heme oxygenase 1; n=2; glycine max|rep: heme oxygenase 1 - glycine max (soybean)	0.191
20	stress	tc18092_567_35_s	very weakly similar to ( 100)AT4G00860| Symbols: AT0ZI1, ATOZI1 | ATOZI1 (ARABIDOPSIS THALIANA OZONE-INDUCED PROTEIN 1) | chr4:359548-359868 REVERSEvery weakly similar to ( 100)UniRef90_Q38842cluster: atozi1 protein; n=1; arabidopsis thaliana|rep: atozi1 protein - arabidopsis thaliana (mouse-ear cress)	0.125
20.1	stress.biotic	tc17983_515_36_s	weakly similar to ( 196)AT2G14580| Symbols: ATPRB1 | ATPRB1 (Arabidopsis thaliana basic pathogenesis-related protein 1) | chr2:6232785-6233270 REVERSEweakly similar to ( 197)PRB1_TOBACmoderately similar to ( 256)UniRef90_Q9XFB4cluster: pr1a precursor; n=2; glycine max|rep: pr1a precursor - glycine max (soybean)VAR1 COG5048 MopB_Res-Cmplx1_Nad11-M Spore_YhcN_YlaJ COG5099 COG4886	0.166
20.1	stress.biotic	tc17723_892_36_s	moderately similar to ( 239)AT4G11650| Symbols: ATOSM34 | ATOSM34 (OSMOTIN 34) | chr4:7025121-7026107 REVERSEmoderately similar to ( 228)PRR1_TOBACmoderately similar to ( 276)UniRef90_Q2HPG3cluster: osmotin-like protein i; n=5; gossypium hirsutum|rep: osmotin-like protein i - gossypium hirsutum (upland cotton) (gossypium mexicanum)	0.205
20.1	stress.biotic	tc8377_2054_36_s	highly similar to ( 776)AT5G15870| Symbols: | glycosyl hydrolase family 81 protein | chr5:5182644-5184881 REVERSEnearly identical (1179)UniRef90_P93159cluster: beta-glucan-elicitor receptor; n=2; glycine max|rep: beta-glucan-elicitor receptor - glycine max (soybean)VAR1 MopB_Res-Cmplx1_Nad11-M PRK07003 ARG80	0.104
20.1	stress.biotic	tc14352_947_36_s	moderately similar to ( 276)AT2G15220| Symbols: | secretory protein, putative | chr2:6615771-6616448 FORWARDmoderately similar to ( 336)UniRef90_Q84ZV0cluster: r 14 protein; n=1; glycine max|rep: r 14 protein - glycine max (soybean)VAR1	0.229
20.1.1	stress.biotic.respiratory burst	tc9561_1007_37_s	moderately similar to ( 242)AT1G09090| Symbols: ATRBOHB | ATRBOHB (RESPIRATORY BURST OXIDASE HOMOLOG B); FAD binding / calcium ion binding / iron ion binding / oxidoreductase | chr1:2932745-2935592 FORWARDmoderately similar to ( 262)UniRef90_A7PS24cluster: chromosome chr14 scaffold_27, whole genome shotgun sequence; n=2; vitis vinifera|rep: chromosome chr14 scaffold_27, whole genome shotgun seque…	0.115
20.1.7	stress.biotic.PR-proteins	cb541298_516_35_s	very weakly similar to (50.4)AT1G64160| Symbols: | disease resistance-responsive family protein / dirigent family protein | chr1:23817726-23818274 FORWARDvery weakly similar to (51.6)DR206_PEAweakly similar to ( 183)UniRef90_A2WXK4cluster: putative uncharacterized protein; n=2; oryza sativa|rep: putative uncharacterized protein - oryza sativa subsp. indica (rice)VAR1 MopB_Res-Cmplx1_Nad11-M Spore…	0.117
20.1.7	stress.biotic.PR-proteins	tc18771_191_35_s	weakly similar to ( 164)AT5G49040| Symbols: | disease resistance-responsive protein-related / dirigent protein-related | chr5:19899902-19900477 REVERSEvery weakly similar to (54.7)DR206_PEAweakly similar to ( 172)UniRef90_A7P024cluster: chromosome chr6 scaffold_3, whole genome shotgun sequence; n=1; vitis vinifera|rep: chromosome chr6 scaffold_3, whole genome shotgun sequence - vitis vinifera (gr…	0.116
20.1.7	stress.biotic.PR-proteins	tc8262_3468_36_s	highly similar to ( 595)AT3G14470| Symbols: | disease resistance protein (NBS-LRR class), putative | chr3:4857947-4861111 FORWARDnearly identical (2425)UniRef90_Q8GZF0cluster: resistance protein kr4; n=1; glycine max|rep: resistance protein kr4 - glycine max (soybean)VAR1	0.157
20.1.7	stress.biotic.PR-proteins	tc14378_567_40_s	weakly similar to ( 155)AT1G65870| Symbols: | disease resistance-responsive family protein | chr1:24507287-24507856 FORWARDvery weakly similar to (68.6)DR206_PEAweakly similar to ( 169)UniRef90_A7PW09cluster: chromosome chr8 scaffold_34, whole genome shotgun sequence; n=1; vitis vinifera|rep: chromosome chr8 scaffold_34, whole genome shotgun sequence - vitis vinifera (grape)	0.193
20.1.7	stress.biotic.PR-proteins	tc18331_1370_35_s	highly similar to ( 526)AT1G33590| Symbols: | disease resistance protein-related / LRR protein-related | chr1:12177768-12179201 FORWARDweakly similar to ( 133)RPK1_IPONIhighly similar to ( 537)UniRef90_A7Q7Z9cluster: chromosome chr18 scaffold_61, whole genome shotgun sequence; n=1; vitis vinifera|rep: chromosome chr18 scaffold_61, whole genome shotgun sequence - vitis vinifera (grape)PRK08026 COG…	0.224
20.1.7	stress.biotic.PR-proteins	tc18826_1225_36_s	moderately similar to ( 251)AT1G12970| Symbols: | leucine-rich repeat family protein | chr1:4423725-4425630 FORWARDvery weakly similar to (64.3)RPK1_IPONImoderately similar to ( 259)UniRef90_A7PCS2cluster: chromosome chr17 scaffold_12, whole genome shotgun sequence; n=1; vitis vinifera|rep: chromosome chr17 scaffold_12, whole genome shotgun sequence - vitis vinifera (grape)	0.127
20.1.7	stress.biotic.PR-proteins	tc19001_1999_35_s	weakly similar to ( 122)AT1G50180| Symbols: | disease resistance protein (CC-NBS-LRR class), putative | chr1:18587903-18590804 FORWARDweakly similar to ( 158)UniRef90_A5BIR4cluster: putative uncharacterized protein; n=1; vitis vinifera|rep: putative uncharacterized protein - vitis vinifera (grape)	0.133
20.1.7.6	stress.biotic.PR-proteins.proteinase inhibitors	tc10263_623_35_s	very weakly similar to (76.6)AT1G17860| Symbols: | trypsin and protease inhibitor family protein / Kunitz family protein | chr1:6149336-6149926 FORWARDvery weakly similar to (91.3)IAAS_ORYSAweakly similar to ( 111)UniRef90_A5B632cluster: putative uncharacterized protein; n=1; vitis vinifera|rep: putative uncharacterized protein - vitis vinifera (grape)	0.364
20.2	stress.abiotic	tc9709_1101_38_s	highly similar to ( 588)AT3G01420| Symbols: DOX1, ALPHA-DOX1 | ALPHA-DOX1 (ALPHA-DIOXYGENASE 1) | chr3:159696-162733 REVERSEhighly similar to ( 675)UniRef90_Q5GQ66cluster: alpha-dioxygenase; n=1; pisum sativum|rep: alpha-dioxygenase - pisum sativum (garden pea)	0.215
20.2.1	stress.abiotic.heat	tc14224_1028_37_s	moderately similar to ( 279)AT2G26890| Symbols: KAM2, GRV2 | GRV2 (KATAMARI2); binding / heat shock protein binding | chr2:11469405-11479337 REVERSEmoderately similar to ( 320)UniRef90_A7PEV3cluster: chromosome chr11 scaffold_13, whole genome shotgun sequence; n=1; vitis vinifera|rep: chromosome chr11 scaffold_13, whole genome shotgun sequence - vitis vinifera (grape)VAR1 MopB_Res-Cmplx1_Nad11-M …	0.104
20.2.1	stress.abiotic.heat	tc13683_498_37_s	weakly similar to ( 112)AT1G16030| Symbols: HSP70B | HSP70B (heat shock protein 70B); ATP binding | chr1:5502380-5504320 REVERSEweakly similar to ( 112)HSP70_SOYBNweakly similar to ( 112)UniRef90_Q9S9N1cluster: t24d18.14 protein; n=2; arabidopsis thaliana|rep: t24d18.14 protein - arabidopsis thaliana (mouse-ear cress)	0.198
20.2.1	stress.abiotic.heat	cv541662_596_35_s	nearly identical (1135)AT3G12580| Symbols: HSP70 | HSP70 (heat shock protein 70); ATP binding | chr3:3991494-3993696 REVERSEnearly identical (1136)HSP7C_PETHYnearly identical (1155)UniRef90_P27322cluster: heat shock cognate 70 kda protein 2; n=31; magnoliophyta|rep: heat shock cognate 70 kda protein 2 - solanum lycopersicum (tomato) (lycopersicon esculentum)VAR1 COG3889	0.114
20.2.1	stress.abiotic.heat	tc10748_655_37_s	weakly similar to ( 137)AT4G36040| Symbols: | DNAJ heat shock N-terminal domain-containing protein (J11) | chr4:17049711-17050196 REVERSEvery weakly similar to (52.4)DNJH_CUCSAmoderately similar to ( 263)UniRef90_P93499cluster: dnaj-like protein; n=1; phaseolus vulgaris|rep: dnaj-like protein - phaseolus vulgaris (kidney bean) (french bean)COG3883 PRK07735 tolA aceF PRK11855	0.185
20.2.2	stress.abiotic.cold	tc10348_757_35_s	weakly similar to ( 120)AT3G16510| Symbols: | C2 domain-containing protein | chr3:5617118-5618200 REVERSEweakly similar to ( 181)UniRef90_A7NW38cluster: chromosome chr5 scaffold_2, whole genome shotgun sequence; n=1; vitis vinifera|rep: chromosome chr5 scaffold_2, whole genome shotgun sequence - vitis vinifera (grape)	0.192
20.2.2	stress.abiotic.cold	tc18276_971_36_s	weakly similar to ( 136)AT1G09070| Symbols: SRC2, (AT)SRC2 | (AT)SRC2/SRC2 (SOYBEAN GENE REGULATED BY COLD-2); protein binding | chr1:2927770-2928744 FORWARDmoderately similar to ( 320)UniRef90_O04133cluster: src2; n=1; glycine max|rep: src2 - glycine max (soybean)COG3889 PRK08026	0.105
20.2.2	stress.abiotic.cold	tc17916_606_36_s	moderately similar to ( 202)AT2G15970| Symbols: WCOR413, WCOR413-LIKE, ATCOR413-PM1, FL3-5A3, COR413-PM1 | COR413-PM1 (cold regulated 413 plasma membrane 1) | chr2:6957245-6958094 FORWARDmoderately similar to ( 220)UniRef90_A7R356cluster: chromosome undetermined scaffold_484, whole genome shotgun sequence; n=2; vitis vinifera|rep: chromosome undetermined scaffold_484, whole genome shotgun sequenc…	0.153
20.2.3	stress.abiotic.drought/salt	tc12180_25_35_s	weakly similar to ( 114)AT2G41430| Symbols: LSR1, CID1, ERD15 | ERD15 (EARLY RESPONSIVE TO DEHYDRATION 15) | chr2:17276814-17277392 FORWARDweakly similar to ( 144)UniRef90_A5BUQ0cluster: putative uncharacterized protein; n=1; vitis vinifera|rep: putative uncharacterized protein - vitis vinifera (grape)COG3889	0.111
20.2.3	stress.abiotic.drought/salt	tc14634_295_35_s	very weakly similar to (51.2)AT4G15910| Symbols: DI21, ATDI21 | ATDI21 (Arabidopsis thaliana drought-induced 21) | chr4:9028672-9029283 FORWARDvery weakly similar to (67.4)LEA5_CITSIweakly similar to ( 189)UniRef90_O24422cluster: desiccation protective protein lea5; n=1; glycine max|rep: desiccation protective protein lea5 - glycine max (soybean)	0.203
20.2.3	stress.abiotic.drought/salt	tc10182_687_38_s	weakly similar to ( 159)AT4G20260| Symbols: | DREPP plasma membrane polypeptide family protein | chr4:10941603-10943237 FORWARDvery weakly similar to (99.0)SRS1_ORYSAweakly similar to ( 182)UniRef90_Q9SMK5cluster: plasma membrane intrinsic polypeptide; n=1; cicer arietinum|rep: plasma membrane intrinsic polypeptide - cicer arietinum (chickpea) (garbanzo)VAR1	0.111
20.2.4	stress.abiotic.touch/wounding	tc9003_828_36_s	very weakly similar to (79.0)AT3G10985| Symbols: WI12, ATWI-12, SAG20 | SAG20 (WOUND-INDUCED PROTEIN 12) | chr3:3442782-3443114 FORWARDvery weakly similar to (84.7)WUN1_SOLTUvery weakly similar to (96.3)UniRef90_Q9SRK9cluster: f9f8.20 protein; n=3; arabidopsis thaliana|rep: f9f8.20 protein - arabidopsis thaliana (mouse-ear cress)	0.207
20.2.4	stress.abiotic.touch/wounding	tc9959_788_37_s	moderately similar to ( 366)AT1G75380| Symbols: | wound-responsive protein-related | chr1:28285450-28287292 REVERSEmoderately similar to ( 366)UniRef90_Q9FWS6cluster: f1b16.9 protein; n=1; arabidopsis thaliana|rep: f1b16.9 protein - arabidopsis thaliana (mouse-ear cress)	0.122
20.2.4	stress.abiotic.touch/wounding	tc17705_424_35_s	very weakly similar to (66.2)AT4G28240| Symbols: | wound-responsive protein-related | chr4:13997985-13998245 REVERSEvery weakly similar to (66.2)UniRef90_Q94A22cluster: at4g28240/f26k10_120; n=2; arabidopsis thaliana|rep: at4g28240/f26k10_120 - arabidopsis thaliana (mouse-ear cress)	0.121
20.2.99	stress.abiotic.unspecified	fe684613_73_35_s	moderately similar to ( 251)SAM22_SOYBNmoderately similar to ( 288)UniRef90_Q43453cluster: g.max mrna from stress-induced gene; n=1; glycine max|rep: g.max mrna from stress-induced gene - glycine max (soybean)	0.106
20.2.99	stress.abiotic.unspecified	tc15765_784_36_s	moderately similar to ( 204)AT3G05950| Symbols: | germin-like protein, putative | chr3:1781136-1781970 REVERSEweakly similar to ( 167)GLP1_MESCRmoderately similar to ( 263)UniRef90_Q9SC38cluster: germin-like protein; n=2; pisum sativum|rep: germin-like protein - pisum sativum (garden pea)	0.161
20.2.99	stress.abiotic.unspecified	fg232460_639_36_s	moderately similar to ( 204)AT3G05950| Symbols: | germin-like protein, putative | chr3:1781136-1781970 REVERSEweakly similar to ( 167)GLP1_MESCRmoderately similar to ( 263)UniRef90_Q9SC38cluster: germin-like protein; n=2; pisum sativum|rep: germin-like protein - pisum sativum (garden pea)	0.292
20.2.99	stress.abiotic.unspecified	tc12632_779_37_s	weakly similar to ( 189)AT2G38310| Symbols: | similar to unknown protein [Arabidopsis thaliana] (TAIR:AT5G05440.1); similar to unnamed protein product [Vitis vinifera] (GB:CAO48777.1); contains InterPro domain Bet v I allergen; (InterPro:IPR000916); contains InterPro domain Streptomyces cyclase/dehydrase (InterPro:IPR005031) | chr2:16057329-16057952 FORWARDweakly similar to ( 193)UniRef90_A7QFE4c…	0.224
20.2.99	stress.abiotic.unspecified	fg228662_234_35_s	moderately similar to ( 204)AT3G05950| Symbols: | germin-like protein, putative | chr3:1781136-1781970 REVERSEweakly similar to ( 167)GLP1_MESCRmoderately similar to ( 263)UniRef90_Q9SC38cluster: germin-like protein; n=2; pisum sativum|rep: germin-like protein - pisum sativum (garden pea)	0.104
21.1	redox.thioredoxin	tc11795_1243_37_s	moderately similar to ( 206)AT1G08570| Symbols: | thioredoxin family protein | chr1:2713607-2714315 FORWARDmoderately similar to ( 221)UniRef90_A2Q5R3cluster: thioredoxin domain 2; thioredoxin fold; n=1; medicago truncatula|rep: thioredoxin domain 2; thioredoxin fold - medicago truncatula (barrel medic)	0.159
21.1	redox.thioredoxin	tc17694_664_36_s	weakly similar to ( 159)AT1G11530| Symbols: ATCXXS1 | ATCXXS1 (C-TERMINAL CYSTEINE RESIDUE IS CHANGED TO A SERINE 1); thiol-disulfide exchange intermediate | chr1:3874518-3875311 FORWARDvery weakly similar to (99.4)TRXH_WHEATweakly similar to ( 181)UniRef90_Q9XF70cluster: thioredoxin h; n=1; hevea brasiliensis|rep: thioredoxin h - hevea brasiliensis (para rubber tree)	0.205
21.2.2	redox.ascorbate and glutathione.glutathione	tc14581_1204_37_s	moderately similar to ( 265)AT4G29210| Symbols: GGT3, GGT4 | GGT3/GGT4 (GAMMA-GLUTAMYL TRANSPEPTIDASE 3); gamma-glutamyltransferase | chr4:14400996-14402758 FORWARDmoderately similar to ( 295)UniRef90_A7PEE1cluster: chromosome chr11 scaffold_13, whole genome shotgun sequence; n=1; vitis vinifera|rep: chromosome chr11 scaffold_13, whole genome shotgun sequence - vitis vinifera (grape)	0.148
21.4	redox.glutaredoxins	tc13941_501_36_s	weakly similar to ( 139)AT1G28480| Symbols: GRX480 | GRX480; thiol-disulfide exchange intermediate | chr1:10013620-10014033 REVERSEvery weakly similar to (58.5)GLRX_RICCOweakly similar to ( 153)UniRef90_A7R5S1cluster: chromosome chr19 scaffold_1037, whole genome shotgun sequence; n=2; vitis vinifera|rep: chromosome chr19 scaffold_1037, whole genome shotgun sequence - vitis vinifera (grape)COG3889	0.127
21.6	redox.dismutases and catalases	tc13691_1313_35_s	highly similar to ( 879)AT4G35090| Symbols: CAT2 | CAT2 (CATALASE 2); catalase | chr4:16701110-16703220 REVERSEhighly similar to ( 962)CATA3_SOYBNhighly similar to ( 962)UniRef90_P29756cluster: catalase-1/2; n=4; phaseoleae|rep: catalase-1/2 - glycine max (soybean)VAR1	0.125
23.1.1.10	nucleotide metabolism.synthesis.pyrimidine.CTP synthetase	tc13205_639_36_s	moderately similar to ( 318)AT3G12670| Symbols: EMB2742 | EMB2742 (EMBRYO DEFECTIVE 2742); CTP synthase | chr3:4020358-4024093 REVERSEmoderately similar to ( 389)UniRef90_A2Q3J8cluster: glutamine amidotransferase, class i, active site; n=1; medicago truncatula|rep: glutamine amidotransferase, class i, active site - medicago truncatula (barrel medic)	0.107
23.1.2.1	nucleotide metabolism.synthesis.purine.amidophosphoribosyltransferase	tc12218_719_35_s	highly similar to ( 749)AT2G16570| Symbols: ATASE1, ATASE | ATASE (GLN PHOSPHORIBOSYL PYROPHOSPHATE AMIDOTRANSFERASE 1); amidophosphoribosyltransferase | chr2:7187506-7189206 REVERSEnearly identical (1057)PUR1_SOYBNnearly identical (1057)UniRef90_P52418cluster: amidophosphoribosyltransferase, chloroplast precursor; n=1; glycine max|rep: amidophosphoribosyltransferase, chloroplast precursor - glyc…	0.172
23.1.2.1	nucleotide metabolism.synthesis.purine.amidophosphoribosyltransferase	tc19785_1104_36_s	highly similar to ( 749)AT2G16570| Symbols: ATASE1, ATASE | ATASE (GLN PHOSPHORIBOSYL PYROPHOSPHATE AMIDOTRANSFERASE 1); amidophosphoribosyltransferase | chr2:7187506-7189206 REVERSEnearly identical (1057)PUR1_SOYBNnearly identical (1057)UniRef90_P52418cluster: amidophosphoribosyltransferase, chloroplast precursor; n=1; glycine max|rep: amidophosphoribosyltransferase, chloroplast precursor - glyc…	0.152
23.2	nucleotide metabolism.degradation	tc8667_711_36_s	moderately similar to ( 462)AT4G04880| Symbols: | adenosine/AMP deaminase family protein | chr4:2465053-2467101 REVERSEmoderately similar to ( 493)UniRef90_A5C4M9cluster: putative uncharacterized protein; n=1; vitis vinifera|rep: putative uncharacterized protein - vitis vinifera (grape)VAR1	0.106
23.4.10	nucleotide metabolism.phosphotransfer and pyrophosphatases.nucleoside diphosphate kinase	tc8800_1396_37_s	moderately similar to ( 331)AT4G34350| Symbols: ISPH, CLB6 | CLB6 (CHLOROPLAST BIOGENESIS 6); 4-hydroxy-3-methylbut-2-en-1-yl diphosphate reductase | chr4:16428685-16431042 REVERSEmoderately similar to ( 347)UniRef90_A7P956cluster: chromosome chr3 scaffold_8, whole genome shotgun sequence; n=2; core eudicotyledons|rep: chromosome chr3 scaffold_8, whole genome shotgun sequence - vitis vinifera (gr…	0.102
23.4.99	nucleotide metabolism.phosphotransfer and pyrophosphatases.misc	cv543233_552_36_s	moderately similar to ( 379)AT3G53620| Symbols: ATPPA4 | ATPPA4 (ARABIDOPSIS THALIANA PYROPHOSPHORYLASE 4); inorganic diphosphatase/ pyrophosphatase | chr3:19892469-19894286 FORWARDmoderately similar to ( 352)IPYR_SOLTUmoderately similar to ( 386)UniRef90_Q6KBB0cluster: putative inorganic pyrophosphatase; n=1; arachis hypogaea|rep: putative inorganic pyrophosphatase - arachis hypogaea (peanut)	0.178
23.4.99	nucleotide metabolism.phosphotransfer and pyrophosphatases.misc	eg594345_574_35_s	moderately similar to ( 379)AT3G53620| Symbols: ATPPA4 | ATPPA4 (ARABIDOPSIS THALIANA PYROPHOSPHORYLASE 4); inorganic diphosphatase/ pyrophosphatase | chr3:19892469-19894286 FORWARDmoderately similar to ( 352)IPYR_SOLTUmoderately similar to ( 386)UniRef90_Q6KBB0cluster: putative inorganic pyrophosphatase; n=1; arachis hypogaea|rep: putative inorganic pyrophosphatase - arachis hypogaea (peanut)	0.129
25	C1-metabolism	tc10582_1650_36_s	highly similar to ( 720)AT4G32520| Symbols: SHM3 | SHM3 (SERINE HYDROXYMETHYLTRANSFERASE 3) | chr4:15689648-15692340 REVERSEhighly similar to ( 533)GLYM_PEAhighly similar to ( 720)UniRef90_Q94JQ3cluster: serine hydroxymethyltransferase; n=3; arabidopsis thaliana|rep: serine hydroxymethyltransferase - arabidopsis thaliana (mouse-ear cress)	0.13
25	C1-metabolism	tc18696_1188_38_s	highly similar to ( 590)AT5G14780| Symbols: FDH | FDH (FORMATE DEHYDROGENASE); NAD binding / binding / catalytic/ cofactor binding / oxidoreductase, acting on the CH-OH group of donors, NAD or NADP as acceptor | chr5:4777046-4779193 FORWARDhighly similar to ( 615)FDH1_ORYSAhighly similar to ( 622)UniRef90_Q7XHJ0cluster: formate dehydrogenase; n=1; quercus robur|rep: formate dehydrogenase - quercu…	0.285
26.1	misc.misc2	tc13233_658_35_s	weakly similar to ( 191)AT3G51000| Symbols: | epoxide hydrolase, putative | chr3:18956239-18957480 REVERSEmoderately similar to ( 203)UniRef90_A7QE57cluster: chromosome chr4 scaffold_83, whole genome shotgun sequence; n=1; vitis vinifera|rep: chromosome chr4 scaffold_83, whole genome shotgun sequence - vitis vinifera (grape)	0.106
26.1	misc.misc2	tc12234_581_36_s	weakly similar to ( 167)AT5G64250| Symbols: | 2-nitropropane dioxygenase family / NPD family | chr5:25714849-25716171 REVERSEweakly similar to ( 177)UniRef90_A7QT50cluster: chromosome undetermined scaffold_165, whole genome shotgun sequence; n=1; vitis vinifera|rep: chromosome undetermined scaffold_165, whole genome shotgun sequence - vitis vinifera (grape)	0.165
26.1	misc.misc2	tc12572_578_35_s	weakly similar to ( 191)AT5G64250| Symbols: | 2-nitropropane dioxygenase family / NPD family | chr5:25714849-25716171 REVERSEweakly similar to ( 193)UniRef90_A7QT50cluster: chromosome undetermined scaffold_165, whole genome shotgun sequence; n=1; vitis vinifera|rep: chromosome undetermined scaffold_165, whole genome shotgun sequence - vitis vinifera (grape)	0.153
26.2	misc.UDP glucosyl and glucoronyl transferases	cv534950_470_35_s	weakly similar to ( 179)AT4G22580| Symbols: | exostosin family protein | chr4:11889393-11890700 REVERSEvery weakly similar to (87.4)KATAM_ORYSAweakly similar to ( 192)UniRef90_A7QVE1cluster: chromosome chr2 scaffold_187, whole genome shotgun sequence; n=2; vitis vinifera|rep: chromosome chr2 scaffold_187, whole genome shotgun sequence - vitis vinifera (grape)	0.107
26.2	misc.UDP glucosyl and glucoronyl transferases	tc14917_1116_37_s	moderately similar to ( 471)AT3G62660| Symbols: GATL7 | GATL7 (Galacturonosyltransferase-like 7); polygalacturonate 4-alpha-galacturonosyltransferase/ transferase, transferring glycosyl groups / transferase, transferring hexosyl groups | chr3:23184395-23185480 FORWARDmoderately similar to ( 471)UniRef90_Q8VYF4cluster: putative uncharacterized protein at3g62660; n=2; arabidopsis thaliana|rep: puta…	0.109
26.3	misc.gluco-, galacto- and mannosidases	tc16710_339_35_s	nearly identical (1062)AT3G13750| Symbols: BGAL1 | BGAL1 (BETA GALACTOSIDASE 1); beta-galactosidase | chr3:4511199-4515763 FORWARDnearly identical (1120)BGAL_MALDOnearly identical (1375)UniRef90_Q9M5J4cluster: beta-galactosidase; n=1; vigna radiata var. radiata|rep: beta-galactosidase - phaseolus aureus (mung bean) (vigna radiata)VAR1	0.149
26.3	misc.gluco-, galacto- and mannosidases	tc18286_1347_36_s	highly similar to ( 620)AT3G13750| Symbols: BGAL1 | BGAL1 (BETA GALACTOSIDASE 1); beta-galactosidase | chr3:4511199-4515763 FORWARDhighly similar to ( 543)BGAL_ASPOFhighly similar to ( 718)UniRef90_A2Q448cluster: beta-galactosidase; n=1; medicago truncatula|rep: beta-galactosidase - medicago truncatula (barrel medic)VAR1	0.144
26.3	misc.gluco-, galacto- and mannosidases	fg229118_594_35_s	moderately similar to ( 430)AT2G44480| Symbols: | glycosyl hydrolase family 1 protein | chr2:18367552-18370077 FORWARDmoderately similar to ( 348)MYRA_SINALhighly similar to ( 521)UniRef90_A7NZX5cluster: chromosome chr6 scaffold_3, whole genome shotgun sequence; n=2; vitis vinifera|rep: chromosome chr6 scaffold_3, whole genome shotgun sequence - vitis vinifera (grape)	0.129
26.3	misc.gluco-, galacto- and mannosidases	fe711728_511_35_s	nearly identical (1062)AT3G13750| Symbols: BGAL1 | BGAL1 (BETA GALACTOSIDASE 1); beta-galactosidase | chr3:4511199-4515763 FORWARDnearly identical (1120)BGAL_MALDOnearly identical (1375)UniRef90_Q9M5J4cluster: beta-galactosidase; n=1; vigna radiata var. radiata|rep: beta-galactosidase - phaseolus aureus (mung bean) (vigna radiata)VAR1	0.171
26.3	misc.gluco-, galacto- and mannosidases	tc12359_1075_35_s	moderately similar to ( 410)AT3G03990| Symbols: | esterase/lipase/thioesterase family protein | chr3:1033795-1034598 FORWARDmoderately similar to ( 421)UniRef90_A7NU89cluster: chromosome chr18 scaffold_1, whole genome shotgun sequence; n=1; vitis vinifera|rep: chromosome chr18 scaffold_1, whole genome shotgun sequence - vitis vinifera (grape)VAR1 PRK08026 COG3889 MSP1_C	0.156
26.3	misc.gluco-, galacto- and mannosidases	tc13733_646_38_s	nearly identical (1062)AT3G13750| Symbols: BGAL1 | BGAL1 (BETA GALACTOSIDASE 1); beta-galactosidase | chr3:4511199-4515763 FORWARDnearly identical (1120)BGAL_MALDOnearly identical (1375)UniRef90_Q9M5J4cluster: beta-galactosidase; n=1; vigna radiata var. radiata|rep: beta-galactosidase - phaseolus aureus (mung bean) (vigna radiata)VAR1	0.22
26.3	misc.gluco-, galacto- and mannosidases	fe686022_551_37_s	weakly similar to ( 196)AT2G44450| Symbols: | glycosyl hydrolase family 1 protein | chr2:18348042-18350820 FORWARDweakly similar to ( 160)BGLC_MAIZEmoderately similar to ( 253)UniRef90_Q0GA85cluster: glycoside hydrolase family 1 protein; n=1; leucaena leucocephala|rep: glycoside hydrolase family 1 protein - leucaena glauca (white popinac) (leucaena leucocephala)	0.281
26.3	misc.gluco-, galacto- and mannosidases	fe710275_698_35_s	moderately similar to ( 430)AT2G44480| Symbols: | glycosyl hydrolase family 1 protein | chr2:18367552-18370077 FORWARDmoderately similar to ( 348)MYRA_SINALhighly similar to ( 521)UniRef90_A7NZX5cluster: chromosome chr6 scaffold_3, whole genome shotgun sequence; n=2; vitis vinifera|rep: chromosome chr6 scaffold_3, whole genome shotgun sequence - vitis vinifera (grape)	0.237
26.4	misc.beta 1,3 glucan hydrolases	tc8405_1173_37_s	moderately similar to ( 369)AT3G57270| Symbols: BG1 | BG1 (BETA-1,3-GLUCANASE 1); hydrolase, hydrolyzing O-glycosyl compounds | chr3:21202315-21204097 REVERSEhighly similar to ( 598)E13A_SOYBNhighly similar to ( 598)UniRef90_Q03773cluster: glucan endo-1,3-beta-glucosidase precursor (ec 3.2.1.39) ((1->3)-beta- glucan endohydrolase) ((1->3)-beta-glucanase); n=8; glycine|rep: glucan endo-1,3-beta-gl…	0.193
26.4	misc.beta 1,3 glucan hydrolases	tc16094_1014_38_s	weakly similar to ( 167)AT3G57260| Symbols: PR2, BG2, PR-2, BGL2 | BGL2 (PATHOGENESIS-RELATED PROTEIN 2); glucan 1,3-beta-glucosidase/ hydrolase, hydrolyzing O-glycosyl compounds | chr3:21199688-21200801 REVERSEmoderately similar to ( 228)E13B_SOYBNmoderately similar to ( 333)UniRef90_Q6S9W0cluster: endo-1,3-beta-glucanase; n=18; glycine|rep: endo-1,3-beta-glucanase - glycine max (soybean)	0.117
26.8	misc.nitrilases, *nitrile lyases, berberine bridge enzymes, reticuline oxidases, troponine reductases	fe684307_531_37_s	weakly similar to ( 184)AT5G44360| Symbols: | FAD-binding domain-containing protein | chr5:17889327-17890925 REVERSEmoderately similar to ( 250)UniRef90_Q9AYM8cluster: cprd2 protein; n=1; vigna unguiculata|rep: cprd2 protein - vigna unguiculata (cowpea)	0.198
26.8	misc.nitrilases, *nitrile lyases, berberine bridge enzymes, reticuline oxidases, troponine reductases	fe710214_766_35_s	moderately similar to ( 355)AT5G44440| Symbols: | FAD-binding domain-containing protein | chr5:17927921-17929522 REVERSEhighly similar to ( 505)UniRef90_Q9AYM8cluster: cprd2 protein; n=1; vigna unguiculata|rep: cprd2 protein - vigna unguiculata (cowpea)	0.177
26.8	misc.nitrilases, *nitrile lyases, berberine bridge enzymes, reticuline oxidases, troponine reductases	tc11412_888_37_s	weakly similar to ( 148)AT3G50440| Symbols: | hydrolase | chr3:18728373-18729416 REVERSEweakly similar to ( 130)PIR7B_ORYSAweakly similar to ( 174)UniRef90_Q56SE1cluster: methyl jasmonate esterase; n=1; solanum tuberosum|rep: methyl jasmonate esterase - solanum tuberosum (potato)	0.162
26.8	misc.nitrilases, *nitrile lyases, berberine bridge enzymes, reticuline oxidases, troponine reductases	cv542618_530_35_s	weakly similar to ( 184)AT5G44360| Symbols: | FAD-binding domain-containing protein | chr5:17889327-17890925 REVERSEmoderately similar to ( 250)UniRef90_Q9AYM8cluster: cprd2 protein; n=1; vigna unguiculata|rep: cprd2 protein - vigna unguiculata (cowpea)	0.105
26.9	misc.glutathione S transferases	tc8696_803_36_s	moderately similar to ( 237)AT3G09270| Symbols: ATGSTU8 | ATGSTU8 (Arabidopsis thaliana Glutathione S-transferase (class tau) 8); glutathione transferase | chr3:2848413-2849232 REVERSEmoderately similar to ( 379)GSTX6_SOYBNmoderately similar to ( 454)UniRef90_Q9FQF0cluster: glutathione s-transferase gst 8; n=1; glycine max|rep: glutathione s-transferase gst 8 - glycine max (soybean)VAR1 MopB_Res-…	0.114
26.9	misc.glutathione S transferases	tc16921_429_37_s	moderately similar to ( 256)AT2G30860| Symbols: GLUTTR, ATGSTF7, ATGSTF9 | ATGSTF9 (Arabidopsis thaliana Glutathione S-transferase (class phi) 9) | chr2:13146209-13147156 FORWARDweakly similar to ( 145)GSTF3_MAIZEmoderately similar to ( 399)UniRef90_Q9FQD4cluster: glutathione s-transferase gst 24; n=1; glycine max|rep: glutathione s-transferase gst 24 - glycine max (soybean)	0.189
26.9	misc.glutathione S transferases	tc9373_768_36_s	weakly similar to ( 200)AT2G29420| Symbols: GST25, ATGSTU7 | ATGSTU7 (GLUTATHIONE S-TRANSFERASE 25); glutathione transferase | chr2:12625188-12625948 REVERSEmoderately similar to ( 201)GSTX6_SOYBNmoderately similar to ( 406)UniRef90_Q9FQE4cluster: glutathione s-transferase gst 14; n=1; glycine max|rep: glutathione s-transferase gst 14 - glycine max (soybean)	0.121
26.9	misc.glutathione S transferases	tc9537_776_37_s	weakly similar to ( 175)AT3G09270| Symbols: ATGSTU8 | ATGSTU8 (Arabidopsis thaliana Glutathione S-transferase (class tau) 8); glutathione transferase | chr3:2848413-2849232 REVERSEmoderately similar to ( 202)GSTX2_TOBACmoderately similar to ( 459)UniRef90_Q9FQE3cluster: glutathione s-transferase gst 15; n=1; glycine max|rep: glutathione s-transferase gst 15 - glycine max (soybean)	0.101
26.9	misc.glutathione S transferases	tc9014_923_36_s	moderately similar to ( 274)AT1G78380| Symbols: GST8, ATGSTU19 | ATGSTU19 (GLUTATHIONE TRANSFERASE 8); glutathione transferase | chr1:29491552-29492712 REVERSEmoderately similar to ( 284)GSTX4_TOBACmoderately similar to ( 454)UniRef90_Q9FQE2cluster: glutathione s-transferase gst 16; n=1; glycine max|rep: glutathione s-transferase gst 16 - glycine max (soybean)VAR1	0.103
26.9	misc.glutathione S transferases	tc11793_674_37_s	weakly similar to ( 199)AT2G29420| Symbols: GST25, ATGSTU7 | ATGSTU7 (GLUTATHIONE S-TRANSFERASE 25); glutathione transferase | chr2:12625188-12625948 REVERSEmoderately similar to ( 207)GSTX6_SOYBNmoderately similar to ( 416)UniRef90_Q9FQD9cluster: glutathione s-transferase gst 19; n=1; glycine max|rep: glutathione s-transferase gst 19 - glycine max (soybean)	0.286
26.9	misc.glutathione S transferases	tc14044_430_36_s	moderately similar to ( 307)AT1G17180| Symbols: ATGSTU25 | ATGSTU25 (Arabidopsis thaliana Glutathione S-transferase (class tau) 25); glutathione transferase | chr1:5872201-5872951 FORWARDmoderately similar to ( 327)GSTX4_TOBACmoderately similar to ( 402)UniRef90_O49235cluster: 2,4-d inducible glutathione s-transferase; n=2; glycine max|rep: 2,4-d inducible glutathione s-transferase - glycine max …	0.284
26.10	misc.cytochrome P450	tc13231_1578_38_s	moderately similar to ( 258)AT3G14640| Symbols: CYP72A10 | CYP72A10 (cytochrome P450, family 72, subfamily A, polypeptide 10); oxygen binding | chr3:4919863-4921794 FORWARDmoderately similar to ( 237)C72A1_CATROmoderately similar to ( 340)UniRef90_Q2MJ18cluster: cytochrome p450 monooxygenase cyp72a59; n=1; medicago truncatula|rep: cytochrome p450 monooxygenase cyp72a59 - medicago truncatula (barr…	0.139
26.10	misc.cytochrome P450	tc17341_297_35_s	moderately similar to ( 276)AT4G15350| Symbols: CYP705A2 | CYP705A2 (cytochrome P450, family 705, subfamily A, polypeptide 2); oxygen binding | chr4:8762953-8764563 FORWARDmoderately similar to ( 367)C93A1_SOYBNhighly similar to ( 870)UniRef90_Q5DP49cluster: isoflavone synthase 2; n=28; core eudicotyledons|rep: isoflavone synthase 2 - glycine max (soybean)VAR1	0.147
26.10	misc.cytochrome P450	tc15143_601_35_s	moderately similar to ( 396)AT4G37360| Symbols: CYP81D2 | CYP81D2 (cytochrome P450, family 81, subfamily D, polypeptide 2); oxygen binding | chr4:17567118-17568852 REVERSEmoderately similar to ( 240)C82A1_PEAhighly similar to ( 734)UniRef90_Q2LAL0cluster: cytochrome p450 monooxygenase cyp81e11; n=1; glycine max|rep: cytochrome p450 monooxygenase cyp81e11 - glycine max (soybean)VAR1 ARG80	0.197
26.10	misc.cytochrome P450	tc15204_664_38_s	weakly similar to ( 164)AT5G63450| Symbols: CYP94B1 | CYP94B1 (cytochrome P450, family 94, subfamily B, polypeptide 1); oxygen binding | chr5:25426213-25427745 REVERSEvery weakly similar to (77.4)C82A1_PEAmoderately similar to ( 229)UniRef90_O81117cluster: cytochrome p450 94a1; n=1; vicia sativa|rep: cytochrome p450 94a1 - vicia sativa (spring vetch) (tare)	0.156
26.10	misc.cytochrome P450	fe690349_588_37_s	weakly similar to ( 198)AT4G31970| Symbols: CYP82C2 | CYP82C2 (cytochrome P450, family 82, subfamily C, polypeptide 2); oxygen binding | chr4:15462414-15464364 FORWARDmoderately similar to ( 281)C82A4_SOYBNmoderately similar to ( 281)UniRef90_O49859cluster: cytochrome p450 82a4; n=1; glycine max|rep: cytochrome p450 82a4 - glycine max (soybean)	0.297
26.10	misc.cytochrome P450	fe694200_646_35_s	moderately similar to ( 249)AT3G61880| Symbols: CYP78A9 | CYP78A9 (CYTOCHROME P450 78A9); oxygen binding | chr3:22917089-22918865 REVERSEmoderately similar to ( 254)C78A3_SOYBNmoderately similar to ( 267)UniRef90_Q2MJ07cluster: cytochrome p450 monooxygenase cyp78a29; n=1; medicago truncatula|rep: cytochrome p450 monooxygenase cyp78a29 - medicago truncatula (barrel medic)MSP1_C COG3889	0.146
26.10	misc.cytochrome P450	tc19182_726_38_s	weakly similar to ( 198)AT4G31970| Symbols: CYP82C2 | CYP82C2 (cytochrome P450, family 82, subfamily C, polypeptide 2); oxygen binding | chr4:15462414-15464364 FORWARDmoderately similar to ( 281)C82A4_SOYBNmoderately similar to ( 281)UniRef90_O49859cluster: cytochrome p450 82a4; n=1; glycine max|rep: cytochrome p450 82a4 - glycine max (soybean)	0.113
26.10	misc.cytochrome P450	tc11749_1554_37_s	moderately similar to ( 247)AT2G45570| Symbols: CYP76C2 | CYP76C2 (cytochrome P450, family 76, subfamily C, polypeptide 2); oxygen binding | chr2:18787009-18788996 REVERSEmoderately similar to ( 240)C98A2_SOYBNmoderately similar to ( 456)UniRef90_Q2MJ15cluster: cytochrome p450 monooxygenase cyp92a29; n=1; medicago truncatula|rep: cytochrome p450 monooxygenase cyp92a29 - medicago truncatula (barre…	0.121
26.10	misc.cytochrome P450	fe711822_739_36_s	weakly similar to ( 162)AT3G48320| Symbols: CYP71A21 | CYP71A21 (cytochrome P450, family 71, subfamily A, polypeptide 21); oxygen binding | chr3:17902226-17903789 FORWARDweakly similar to ( 159)C71D8_SOYBNmoderately similar to ( 268)UniRef90_Q8W228cluster: cytochrome p450; n=1; pyrus communis|rep: cytochrome p450 - pyrus communis (pear)MSP1_C COG3889	0.119
26.11.1	misc.alcohol dehydrogenases	tc9410_1251_36_s	weakly similar to ( 186)AT3G56460| Symbols: | oxidoreductase, zinc-binding dehydrogenase family protein | chr3:20944008-20945404 REVERSEweakly similar to ( 186)UniRef90_Q9LXZ4cluster: quinone reductase-like protein; n=2; arabidopsis thaliana|rep: quinone reductase-like protein - arabidopsis thaliana (mouse-ear cress)	0.209
26.11.1	misc.alcohol dehydrogenases	tc9516_1012_36_s	moderately similar to ( 234)AT5G63620| Symbols: | oxidoreductase, zinc-binding dehydrogenase family protein | chr5:25483606-25485522 REVERSEvery weakly similar to (53.1)ADH_MALDOmoderately similar to ( 233)UniRef90_Q3E706cluster: uncharacterized protein at5g63620.2; n=4; arabidopsis thaliana|rep: uncharacterized protein at5g63620.2 - arabidopsis thaliana (mouse-ear cress)	0.116
26.12	misc.peroxidases	tc15832_1178_37_s	moderately similar to ( 317)AT5G06720| Symbols: | peroxidase, putative | chr5:2077568-2078858 REVERSEmoderately similar to ( 282)PERX_TOBAChighly similar to ( 602)UniRef90_O22443cluster: seed coat peroxidase precursor; n=2; glycine max|rep: seed coat peroxidase precursor - glycine max (soybean)VAR1	0.127
26.13	misc.acid and other phosphatases	cb539430_491_35_s	very weakly similar to (99.0)AT1G72880| Symbols: | acid phosphatase survival protein SurE, putative | chr1:27427339-27429589 REVERSEweakly similar to ( 116)UniRef90_A7P6M1cluster: chromosome chr9 scaffold_7, whole genome shotgun sequence; n=1; vitis vinifera|rep: chromosome chr9 scaffold_7, whole genome shotgun sequence - vitis vinifera (grape)	0.129
26.13	misc.acid and other phosphatases	tc16649_617_37_s	moderately similar to ( 399)AT2G01880| Symbols: PAP7, ATPAP7 | ATPAP7/PAP7 (purple acid phosphatase 7); acid phosphatase/ protein serine/threonine phosphatase | chr2:391562-393966 REVERSEmoderately similar to ( 422)UniRef90_Q6J5M7cluster: purple acid phosphatase 1; n=1; solanum tuberosum|rep: purple acid phosphatase 1 - solanum tuberosum (potato)	0.24
26.13	misc.acid and other phosphatases	cb541755_544_37_s	highly similar to ( 742)AT5G50400| Symbols: ATPAP27, PAP27 | ATPAP27/PAP27 (purple acid phosphatase 27); acid phosphatase/ protein serine/threonine phosphatase | chr5:20540801-20543457 REVERSEhighly similar to ( 582)NPP_HORVUhighly similar to ( 837)UniRef90_Q8VXF4cluster: putative metallophosphatase; n=1; lupinus luteus|rep: putative metallophosphatase - lupinus luteus (european yellow lupin)	0.105
26.18	misc.invertase/pectin methylesterase inhibitor family protein	fd792185_180_36_s	weakly similar to ( 197)AT1G14890| Symbols: | pectinesterase inhibitor | chr1:5137040-5137699 FORWARDweakly similar to ( 122)21KD_DAUCAmoderately similar to ( 216)UniRef90_A5BDK7cluster: putative uncharacterized protein; n=1; vitis vinifera|rep: putative uncharacterized protein - vitis vinifera (grape)COG3889 PRK08026 TrbL PRK07735 PRK07003 PRK11907	0.189
26.21	misc.protease inhibitor/seed storage/lipid transfer protein (LTP) family protein	tc18267_423_35_s	very weakly similar to (97.8)AT1G62790| Symbols: | protease inhibitor/seed storage/lipid transfer protein (LTP) family protein | chr1:23256034-23257146 FORWARDweakly similar to ( 101)UniRef90_A7QVC2cluster: chromosome chr2 scaffold_187, whole genome shotgun sequence; n=2; vitis vinifera|rep: chromosome chr2 scaffold_187, whole genome shotgun sequence - vitis vinifera (grape)COG3889 VAR1	0.128
26.21	misc.protease inhibitor/seed storage/lipid transfer protein (LTP) family protein	tc15382_241_37_s	weakly similar to ( 105)AT3G18280| Symbols: | protease inhibitor/seed storage/lipid transfer protein (LTP) family protein | chr3:6267108-6267398 FORWARDweakly similar to ( 111)NLTP_VIGUNweakly similar to ( 111)UniRef90_Q43681cluster: probable non-specific lipid-transfer protein akcs9 precursor; n=1; vigna unguiculata|rep: probable non-specific lipid-transfer protein akcs9 precursor - vigna unguic…	0.173
26.22	misc.short chain dehydrogenase/reductase (SDR)	fg229059_517_37_s	moderately similar to ( 233)AT3G61220| Symbols: | short-chain dehydrogenase/reductase (SDR) family protein | chr3:22674000-22675291 FORWARDmoderately similar to ( 285)UniRef90_Q2HVK6cluster: short-chain dehydrogenase/reductase sdr; n=1; medicago truncatula|rep: short-chain dehydrogenase/reductase sdr - medicago truncatula (barrel medic)	0.121
26.22	misc.short chain dehydrogenase/reductase (SDR)	tc17867_722_36_s	highly similar to ( 591)AT4G13250| Symbols: | short-chain dehydrogenase/reductase (SDR) family protein | chr4:7684413-7686687 REVERSEvery weakly similar to (75.1)SDR1_PICABhighly similar to ( 648)UniRef90_A7PEP6cluster: chromosome chr11 scaffold_13, whole genome shotgun sequence; n=1; vitis vinifera|rep: chromosome chr11 scaffold_13, whole genome shotgun sequence - vitis vinifera (grape)	0.152
26.28	misc.GDSL-motif lipase	tc15812_363_36_s	weakly similar to ( 182)AT5G03610| Symbols: | GDSL-motif lipase/hydrolase family protein | chr5:915649-918325 FORWARDvery weakly similar to (62.4)APG_BRANAweakly similar to ( 182)UniRef90_Q9LZS7cluster: putative uncharacterized protein f17c15_30; n=1; arabidopsis thaliana|rep: putative uncharacterized protein f17c15_30 - arabidopsis thaliana (mouse-ear cress)VAR1	0.115
27.1	RNA.processing	cv544078_411_35_s	moderately similar to ( 455)AT2G45620| Symbols: | nucleotidyltransferase family protein | chr2:18800017-18802824 FORWARDmoderately similar to ( 464)UniRef90_A7PY51cluster: chromosome chr15 scaffold_37, whole genome shotgun sequence; n=2; vitis vinifera|rep: chromosome chr15 scaffold_37, whole genome shotgun sequence - vitis vinifera (grape)VAR1 MopB_Res-Cmplx1_Nad11-M	0.103
27.1.19	RNA.processing.ribonucleases	tc9509_881_36_s	moderately similar to ( 382)AT3G44260| Symbols: | CCR4-NOT transcription complex protein, putative | chr3:15963200-15964042 REVERSEmoderately similar to ( 410)UniRef90_A5BID5cluster: putative uncharacterized protein; n=1; vitis vinifera|rep: putative uncharacterized protein - vitis vinifera (grape)COG3889 PRK08026 MSP1_C	0.115
27.1.19	RNA.processing.ribonucleases	tc12092_367_38_s	moderately similar to ( 315)AT2G02990| Symbols: RNS1 | RNS1 (RIBONUCLEASE 1); endoribonuclease | chr2:873713-874666 FORWARDvery weakly similar to (95.1)RN28_PANGImoderately similar to ( 356)UniRef90_Q9ZQX1cluster: ribonuclease t2; n=1; cicer arietinum|rep: ribonuclease t2 - cicer arietinum (chickpea) (garbanzo)	0.151
27.2	RNA.transcription	cv531484_582_36_s	moderately similar to ( 245)AT5G09920| Symbols: ATRPB15.9, RPB15.9.9, RPB15.9 | RPB15.9 (RNA polymerase II 15.9) | chr5:3096277-3097371 FORWARDmoderately similar to ( 245)UniRef90_O48890cluster: 15.9 kda subunit of rna polymerase ii; n=4; core eudicotyledons|rep: 15.9 kda subunit of rna polymerase ii - arabidopsis thaliana (mouse-ear cress)	0.244
27.3.3	RNA.regulation of transcription.AP2/EREBP, APETALA2/Ethylene-responsive element binding protein family	tc13148_929_36_s	weakly similar to ( 176)AT5G47230| Symbols: ATERF-5, ATERF5, ERF5 | ERF5 (ETHYLENE RESPONSIVE ELEMENT BINDING FACTOR 5); DNA binding / transcription activator/ transcription factor | chr5:19197299-19198201 FORWARDweakly similar to ( 151)ERF5_NICSYweakly similar to ( 182)UniRef90_Q2A9W8cluster: ethylene responsive element binding factor, putative; n=1; brassica oleracea|rep: ethylene responsive el…	0.386
27.3.3	RNA.regulation of transcription.AP2/EREBP, APETALA2/Ethylene-responsive element binding protein family	tc10377_522_35_s	weakly similar to ( 130)AT5G61590| Symbols: | AP2 domain-containing transcription factor family protein | chr5:24781879-24782484 REVERSEweakly similar to ( 115)ERF5_NICSYweakly similar to ( 137)UniRef90_Q5YLQ7cluster: ethylene-responsive element binding factor; n=1; gossypium hirsutum|rep: ethylene-responsive element binding factor - gossypium hirsutum (upland cotton) (gossypium mexicanum)	0.139
27.3.3	RNA.regulation of transcription.AP2/EREBP, APETALA2/Ethylene-responsive element binding protein family	tc8812_935_36_s	weakly similar to ( 122)AT5G61600| Symbols: | ethylene-responsive element-binding family protein | chr5:24783869-24784594 REVERSEweakly similar to ( 103)ERF5_TOBACweakly similar to ( 122)UniRef90_Q9FKG1cluster: ethylene-responsive transcription factor erf104; n=1; arabidopsis thaliana|rep: ethylene-responsive transcription factor erf104 - arabidopsis thaliana (mouse-ear cress)VAR1 MopB_Res-Cmplx1…	0.203
27.3.3	RNA.regulation of transcription.AP2/EREBP, APETALA2/Ethylene-responsive element binding protein family	tc8640_793_36_s	weakly similar to ( 156)AT5G47230| Symbols: ATERF-5, ATERF5, ERF5 | ERF5 (ETHYLENE RESPONSIVE ELEMENT BINDING FACTOR 5); DNA binding / transcription activator/ transcription factor | chr5:19197299-19198201 FORWARDweakly similar to ( 138)ERF5_NICSYweakly similar to ( 156)UniRef90_O80341cluster: ethylene-responsive transcription factor 5; n=1; arabidopsis thaliana|rep: ethylene-responsive transcrip…	0.154
27.3.3	RNA.regulation of transcription.AP2/EREBP, APETALA2/Ethylene-responsive element binding protein family	tc19907_1263_35_s	weakly similar to ( 115)AT5G50080| Symbols: | DNA binding / transcription factor | chr5:20383174-20384061 FORWARDvery weakly similar to (82.4)ERF1_ORYSAweakly similar to ( 139)UniRef90_A5BUA0cluster: putative uncharacterized protein; n=1; vitis vinifera|rep: putative uncharacterized protein - vitis vinifera (grape)	0.106
27.3.3	RNA.regulation of transcription.AP2/EREBP, APETALA2/Ethylene-responsive element binding protein family	tc10315_713_36_s	weakly similar to ( 140)AT5G61590| Symbols: | AP2 domain-containing transcription factor family protein | chr5:24781879-24782484 REVERSEweakly similar to ( 122)ERF5_TOBACweakly similar to ( 144)UniRef90_Q75UJ5cluster: erf-like protein; n=1; cucumis melo|rep: erf-like protein - cucumis melo (muskmelon)	0.107
27.3.3	RNA.regulation of transcription.AP2/EREBP, APETALA2/Ethylene-responsive element binding protein family	tc19609_1691_36_s	weakly similar to ( 150)AT1G22190| Symbols: | AP2 domain-containing transcription factor, putative | chr1:7836234-7837019 FORWARDvery weakly similar to (60.1)ERF2_TOBACmoderately similar to ( 204)UniRef90_Q4FH87cluster: dehydration responsive element-binding protein 3; n=1; glycine max|rep: dehydration responsive element-binding protein 3 - glycine max (soybean)COG3889 PRK08026 Herpes_BLLF1	0.127
27.3.3	RNA.regulation of transcription.AP2/EREBP, APETALA2/Ethylene-responsive element binding protein family	cv541537_737_38_s	weakly similar to ( 159)AT1G46768| Symbols: RAP2.1 | RAP2.1 (related to AP2 1); DNA binding / transcription factor | chr1:17268486-17268947 REVERSEvery weakly similar to (79.0)ERF4_TOBACmoderately similar to ( 328)UniRef90_Q7Y0Y9cluster: dehydration responsive element binding protein; n=1; glycine max|rep: dehydration responsive element binding protein - glycine max (soybean)COG3889 PRK08026	0.118
27.3.3	RNA.regulation of transcription.AP2/EREBP, APETALA2/Ethylene-responsive element binding protein family	tc8631_305_35_s	weakly similar to ( 156)AT5G47230| Symbols: ATERF-5, ATERF5, ERF5 | ERF5 (ETHYLENE RESPONSIVE ELEMENT BINDING FACTOR 5); DNA binding / transcription activator/ transcription factor | chr5:19197299-19198201 FORWARDweakly similar to ( 138)ERF5_NICSYweakly similar to ( 156)UniRef90_O80341cluster: ethylene-responsive transcription factor 5; n=1; arabidopsis thaliana|rep: ethylene-responsive transcrip…	0.127
27.3.3	RNA.regulation of transcription.AP2/EREBP, APETALA2/Ethylene-responsive element binding protein family	tc17374_595_35_s	weakly similar to ( 148)AT5G67190| Symbols: | AP2 domain-containing transcription factor, putative | chr5:26826361-26826915 REVERSEvery weakly similar to (80.5)ERF4_NICSYmoderately similar to ( 256)UniRef90_Q1AND5cluster: dreb protein; n=2; glycine max|rep: dreb protein - glycine max (soybean)COG3889 PRK08026	0.17
27.3.4	RNA.regulation of transcription.ARF, Auxin Response Factor family	tc14170_1306_35_s	moderately similar to ( 373)AT1G30330| Symbols: ARF6 | ARF6 (AUXIN RESPONSE FACTOR 6) | chr1:10686107-10690018 REVERSEvery weakly similar to (52.4)AX22D_PHAAUmoderately similar to ( 480)UniRef90_A7Q186cluster: chromosome chr10 scaffold_43, whole genome shotgun sequence; n=1; vitis vinifera|rep: chromosome chr10 scaffold_43, whole genome shotgun sequence - vitis vinifera (grape)	0.174
27.3.8	RNA.regulation of transcription.C2C2(Zn) DOF zinc finger family	tc8384_783_37_s	weakly similar to ( 120)AT1G29160| Symbols: | Dof-type zinc finger domain-containing protein | chr1:10183783-10184310 REVERSEvery weakly similar to (87.4)MNB1A_MAIZEweakly similar to ( 176)UniRef90_Q0GLE9cluster: dof3; n=1; glycine max|rep: dof3 - glycine max (soybean)Sporozoite_P67	0.114
27.3.11	RNA.regulation of transcription.C2H2 zinc finger family	tc13257_756_37_s	weakly similar to ( 176)AT1G27730| Symbols: ZAT10, STZ | STZ (SALT TOLERANCE ZINC FINGER); nucleic acid binding / transcription factor/ zinc ion binding | chr1:9648289-9648972 REVERSEweakly similar to ( 128)ZFP1_WHEATmoderately similar to ( 405)UniRef90_P93166cluster: scof-1; n=1; glycine max|rep: scof-1 - glycine max (soybean)COG3889 PRK08026	0.276
27.3.11	RNA.regulation of transcription.C2H2 zinc finger family	eh040497_342_35_s	weakly similar to ( 149)AT5G04340| Symbols: CZF2, ZAT6, C2H2 | C2H2 (ZINC FINGER OF ARABIDOPSIS THALIANA 6); nucleic acid binding / transcription factor/ zinc ion binding | chr5:1216322-1217038 REVERSEweakly similar to ( 137)ZFP1_WHEATmoderately similar to ( 207)UniRef90_A5BBP6cluster: putative uncharacterized protein; n=1; vitis vinifera|rep: putative uncharacterized protein - vitis vinifera (gr…	0.239
27.3.11	RNA.regulation of transcription.C2H2 zinc finger family	tc9805_725_37_s	moderately similar to ( 211)AT1G27730| Symbols: ZAT10, STZ | STZ (SALT TOLERANCE ZINC FINGER); nucleic acid binding / transcription factor/ zinc ion binding | chr1:9648289-9648972 REVERSEweakly similar to ( 129)ZFP1_WHEATmoderately similar to ( 272)UniRef90_Q9LWA5cluster: putative tfiiia (or kruppel)-like zinc finger protein; n=1; medicago sativa|rep: putative tfiiia (or kruppel)-like zinc finger…	0.229
27.3.11	RNA.regulation of transcription.C2H2 zinc finger family	tc18523_559_36_s	very weakly similar to (65.1)AT2G28710| Symbols: | zinc finger (C2H2 type) family protein | chr2:12330051-12330521 FORWARDvery weakly similar to (85.1)UniRef90_A7PIZ7cluster: chromosome chr13 scaffold_17, whole genome shotgun sequence; n=1; vitis vinifera|rep: chromosome chr13 scaffold_17, whole genome shotgun sequence - vitis vinifera (grape)	0.248
27.3.11	RNA.regulation of transcription.C2H2 zinc finger family	tc8673_812_36_s	moderately similar to ( 451)AT1G34370| Symbols: STOP1 | STOP1 (SENSITIVE TO PROTON RHIZOTOXICITY 1); nucleic acid binding / zinc ion binding | chr1:12551427-12552479 FORWARDhighly similar to ( 564)UniRef90_A5BSF5cluster: putative uncharacterized protein; n=1; vitis vinifera|rep: putative uncharacterized protein - vitis vinifera (grape)VAR1 MopB_Res-Cmplx1_Nad11-M Merozoite_SPAM Spore_YhcN_YlaJ AR…	0.102
27.3.12	RNA.regulation of transcription.C3H zinc finger family	tc9686_1066_35_s	moderately similar to ( 213)AT2G25900| Symbols: ATCTH | ATCTH (Arabidopsis thaliana Cys3His zinc finger protein); transcription factor | chr2:11048895-11049842 FORWARDmoderately similar to ( 219)UniRef90_A5C465cluster: putative uncharacterized protein; n=1; vitis vinifera|rep: putative uncharacterized protein - vitis vinifera (grape)TrbL	0.246
27.3.12	RNA.regulation of transcription.C3H zinc finger family	tc18109_1174_36_s	very weakly similar to (95.5)AT2G40140| Symbols: CZF1, ZFAR1 | CZF1/ZFAR1 | chr2:16779615-16781408 FORWARDweakly similar to ( 154)UniRef90_A5BAL2cluster: putative uncharacterized protein; n=1; vitis vinifera|rep: putative uncharacterized protein - vitis vinifera (grape)	0.122
27.3.12	RNA.regulation of transcription.C3H zinc finger family	tc16146_261_35_s	weakly similar to ( 192)AT4G29190| Symbols: | zinc finger (CCCH-type) family protein | chr4:14392239-14393309 REVERSEweakly similar to ( 192)UniRef90_Q9M0G2cluster: putative uncharacterized protein at4g29190; n=1; arabidopsis thaliana|rep: putative uncharacterized protein at4g29190 - arabidopsis thaliana (mouse-ear cress)	0.124
27.3.12	RNA.regulation of transcription.C3H zinc finger family	tc18892_1351_38_s	weakly similar to ( 192)AT4G29190| Symbols: | zinc finger (CCCH-type) family protein | chr4:14392239-14393309 REVERSEweakly similar to ( 192)UniRef90_Q9M0G2cluster: putative uncharacterized protein at4g29190; n=1; arabidopsis thaliana|rep: putative uncharacterized protein at4g29190 - arabidopsis thaliana (mouse-ear cress)	0.159
27.3.14	RNA.regulation of transcription.CCAAT box binding factor family, HAP2	tc13995_1610_35_s	weakly similar to ( 113)AT1G72830| Symbols: ATHAP2C, HAP2, HAP2C | HAP2C (Heme activator protein (yeast) homolog 2C); transcription factor | chr1:27409361-27410750 REVERSEweakly similar to ( 147)UniRef90_A5AJT3cluster: putative uncharacterized protein; n=1; vitis vinifera|rep: putative uncharacterized protein - vitis vinifera (grape)	0.263
27.3.19	RNA.regulation of transcription.EIN3-like(EIL) transcription factor family	tc12317_2258_37_s	moderately similar to ( 429)AT3G20770| Symbols: EIN3 | EIN3 (ETHYLENE-INSENSITIVE3); transcription factor | chr3:7260708-7262594 REVERSEhighly similar to ( 772)UniRef90_Q8SA70cluster: transcription factor eil2; n=1; vigna radiata|rep: transcription factor eil2 - vigna radiataVAR1	0.137
27.3.19	RNA.regulation of transcription.EIN3-like(EIL) transcription factor family	tc12566_1657_39_s	moderately similar to ( 429)AT3G20770| Symbols: EIN3 | EIN3 (ETHYLENE-INSENSITIVE3); transcription factor | chr3:7260708-7262594 REVERSEhighly similar to ( 772)UniRef90_Q8SA70cluster: transcription factor eil2; n=1; vigna radiata|rep: transcription factor eil2 - vigna radiataVAR1	0.151
27.3.20	RNA.regulation of transcription.G2-like transcription factor family, GARP	tc18030_1395_35_s	weakly similar to ( 191)AT1G25550| Symbols: | myb family transcription factor | chr1:8976631-8977929 FORWARDmoderately similar to ( 250)UniRef90_A7P342cluster: chromosome chr1 scaffold_5, whole genome shotgun sequence; n=1; vitis vinifera|rep: chromosome chr1 scaffold_5, whole genome shotgun sequence - vitis vinifera (grape)	0.195
27.3.22	RNA.regulation of transcription.HB,Homeobox transcription factor family	tc10676_1405_36_s	moderately similar to ( 394)AT2G35940| Symbols: EDA29, BLH1 | BLH1 (embryo sac development arrest 29) | chr2:15096250-15098778 REVERSEvery weakly similar to (57.8)KN1_MAIZEhighly similar to ( 615)UniRef90_Q2PF41cluster: bel1-like homeodomain transcription factor; n=1; trifolium pratense|rep: bel1-like homeodomain transcription factor - trifolium pratense (red clover)VAR1 Spore_YhcN_YlaJ MopB_Res-…	0.12
27.3.22	RNA.regulation of transcription.HB,Homeobox transcription factor family	tc11616_1442_38_s	moderately similar to ( 424)AT1G62990| Symbols: IXR11, KNAT7 | KNAT7 (Knotted-like Arabidopsis thaliana); DNA binding / transcription factor | chr1:23341133-23344013 FORWARDmoderately similar to ( 422)HD1_BRANAmoderately similar to ( 463)UniRef90_A5Y4G9cluster: class ii knox homeobox transcription factor; n=1; medicago truncatula|rep: class ii knox homeobox transcription factor - medicago truncat…	0.107
27.3.22	RNA.regulation of transcription.HB,Homeobox transcription factor family	tc15823_1661_37_s	moderately similar to ( 312)AT5G41410| Symbols: BEL1 | BEL1 (BELL 1); DNA binding / transcription factor | chr5:16597652-16600998 FORWARDvery weakly similar to (59.7)KNOX3_MAIZEmoderately similar to ( 377)UniRef90_Q8LLE1cluster: bel1-related homeotic protein 14; n=1; solanum tuberosum|rep: bel1-related homeotic protein 14 - solanum tuberosum (potato)VAR1 COG3889 PRK08026	0.142
27.3.22	RNA.regulation of transcription.HB,Homeobox transcription factor family	tc15600_517_37_s	very weakly similar to (78.2)AT2G35940| Symbols: EDA29, BLH1 | BLH1 (embryo sac development arrest 29) | chr2:15096250-15098778 REVERSEweakly similar to ( 186)UniRef90_A7QHS3cluster: chromosome chr8 scaffold_99, whole genome shotgun sequence; n=2; vitis vinifera|rep: chromosome chr8 scaffold_99, whole genome shotgun sequence - vitis vinifera (grape)VAR1 Spore_YhcN_YlaJ MopB_Res-Cmplx1_Nad11-M	0.119
27.3.23	RNA.regulation of transcription.HSF,Heat-shock transcription factor family	fe707845_668_37_s	moderately similar to ( 243)AT4G36990| Symbols: HSFB1, AT-HSFB1, ATHSF4, HSF4 | HSF4 (HEAT SHOCK FACTOR 4); DNA binding / transcription factor | chr4:17440654-17441700 FORWARDhighly similar to ( 502)UniRef90_Q43457cluster: heat shock transcription factor 34; n=1; glycine max|rep: heat shock transcription factor 34 - glycine max (soybean)PRK08026	0.102
27.3.23	RNA.regulation of transcription.HSF,Heat-shock transcription factor family	tc8900_1351_37_s	weakly similar to ( 177)AT5G62020| Symbols: HSFB2A, AT-HSFB2A | AT-HSFB2A (Arabidopsis thaliana heat shock transcription factor B2A); DNA binding / transcription factor | chr5:24933438-24934420 FORWARDweakly similar to ( 185)UniRef90_A7QVH4cluster: chromosome chr16 scaffold_189, whole genome shotgun sequence; n=1; vitis vinifera|rep: chromosome chr16 scaffold_189, whole genome shotgun sequence - …	0.183
27.3.25	RNA.regulation of transcription.MYB domain transcription factor family	tc15547_690_37_s	very weakly similar to (87.4)AT5G59780| Symbols: AtMYB59, MYB59 | MYB59 (myb domain protein 59); DNA binding / transcription factor | chr5:24099651-24100481 REVERSEvery weakly similar to (82.4)MYBA1_ORYSAmoderately similar to ( 282)UniRef90_Q0PJB4cluster: myb transcription factor myb145; n=1; glycine max|rep: myb transcription factor myb145 - glycine max (soybean)VAR1 COG3889	0.122
27.3.25	RNA.regulation of transcription.MYB domain transcription factor family	fe897647_369_35_s	weakly similar to ( 177)AT3G06490| Symbols: AtMYB108, BOS1, MYB108 | MYB108 (MYB DOMAIN PROTEIN 108); DNA binding / transcription factor | chr3:2004304-2006364 FORWARDweakly similar to ( 108)MYBA2_ORYSAmoderately similar to ( 316)UniRef90_Q0PJH0cluster: myb transcription factor myb111; n=2; glycine max|rep: myb transcription factor myb111 - glycine max (soybean)	0.103
27.3.25	RNA.regulation of transcription.MYB domain transcription factor family	fe696077_282_35_s	very weakly similar to (87.4)AT5G59780| Symbols: AtMYB59, MYB59 | MYB59 (myb domain protein 59); DNA binding / transcription factor | chr5:24099651-24100481 REVERSEvery weakly similar to (82.4)MYBA1_ORYSAmoderately similar to ( 282)UniRef90_Q0PJB4cluster: myb transcription factor myb145; n=1; glycine max|rep: myb transcription factor myb145 - glycine max (soybean)VAR1 COG3889	0.11
27.3.26	RNA.regulation of transcription.MYB-related transcription factor family	tc9553_463_35_s	moderately similar to ( 413)AT5G47390| Symbols: | myb family transcription factor | chr5:19244228-19245773 FORWARDhighly similar to ( 667)UniRef90_Q0PJJ8cluster: myb transcription factor myb93; n=2; glycine max|rep: myb transcription factor myb93 - glycine max (soybean)	0.186
27.3.30	RNA.regulation of transcription.Trihelix, Triple-Helix transcription factor family	tc15551_1340_35_s	weakly similar to ( 106)AT2G44730| Symbols: | transcription factor | chr2:18444522-18445640 REVERSEweakly similar to ( 181)UniRef90_A2Q1W1cluster: madf; homeodomain-like; n=1; medicago truncatula|rep: madf; homeodomain-like - medicago truncatula (barrel medic)COG3889 PRK08026 VAR1 Herpes_BLLF1 Sporozoite_P67 TrbL PRK08581 Dicty_REP AidA Hia	0.127
27.3.30	RNA.regulation of transcription.Trihelix, Triple-Helix transcription factor family	tc15766_1459_37_s	weakly similar to ( 148)AT3G14180| Symbols: | transcription factor | chr3:4707297-4708628 REVERSEweakly similar to ( 164)UniRef90_A7P6E0cluster: chromosome chr9 scaffold_7, whole genome shotgun sequence; n=1; vitis vinifera|rep: chromosome chr9 scaffold_7, whole genome shotgun sequence - vitis vinifera (grape)	0.12
27.3.32	RNA.regulation of transcription.WRKY domain transcription factor family	tc15535_423_35_s	weakly similar to ( 101)AT2G24570| Symbols: ATWRKY17, WRKY17 | WRKY17 (WRKY DNA-binding protein 17); transcription factor | chr2:10444755-10446301 REVERSEweakly similar to ( 157)UniRef90_A7LHI7cluster: wrky50; n=1; glycine max|rep: wrky50 - glycine max (soybean)	0.108
27.3.32	RNA.regulation of transcription.WRKY domain transcription factor family	tc15989_746_35_s	weakly similar to ( 181)AT2G38470| Symbols: ATWRKY33, WRKY33 | WRKY33 (WRKY DNA-binding protein 33); transcription factor | chr2:16115554-16117617 FORWARDmoderately similar to ( 297)UniRef90_A7LHF5cluster: wrky5; n=1; glycine max|rep: wrky5 - glycine max (soybean)	0.148
27.3.32	RNA.regulation of transcription.WRKY domain transcription factor family	tc17231_343_38_s	weakly similar to ( 110)AT2G38470| Symbols: ATWRKY33, WRKY33 | WRKY33 (WRKY DNA-binding protein 33); transcription factor | chr2:16115554-16117617 FORWARDweakly similar to ( 135)UniRef90_A7LHF5cluster: wrky5; n=1; glycine max|rep: wrky5 - glycine max (soybean)	0.141
27.3.32	RNA.regulation of transcription.WRKY domain transcription factor family	tc8486_1581_35_s	moderately similar to ( 284)AT4G22070| Symbols: ATWRKY31, WRKY31 | WRKY31 (WRKY DNA-binding protein 31); transcription factor | chr4:11691393-11694246 REVERSEmoderately similar to ( 462)UniRef90_A7LHG6cluster: wrky23; n=1; glycine max|rep: wrky23 - glycine max (soybean)	0.203
27.3.32	RNA.regulation of transcription.WRKY domain transcription factor family	tc11069_1759_37_s	moderately similar to ( 308)AT2G38470| Symbols: ATWRKY33, WRKY33 | WRKY33 (WRKY DNA-binding protein 33); transcription factor | chr2:16115554-16117617 FORWARDhighly similar to ( 520)UniRef90_A7LHH7cluster: wrky39; n=2; glycine max|rep: wrky39 - glycine max (soybean)	0.172
27.3.32	RNA.regulation of transcription.WRKY domain transcription factor family	fd786790_621_39_s	weakly similar to ( 136)AT5G64810| Symbols: ATWRKY51, WRKY51 | WRKY51 (WRKY DNA-binding protein 51); transcription factor | chr5:25925641-25926913 FORWARDmoderately similar to ( 320)UniRef90_Q2PJS4cluster: wrky6; n=1; glycine max|rep: wrky6 - glycine max (soybean)	0.129
27.3.32	RNA.regulation of transcription.WRKY domain transcription factor family	tc10148_932_36_s	weakly similar to ( 139)AT1G80840| Symbols: ATWRKY40, WRKY40 | WRKY40 (WRKY DNA-binding protein 40); transcription factor | chr1:30388726-30390248 FORWARDmoderately similar to ( 275)UniRef90_Q2PJR9cluster: wrky27; n=1; glycine max|rep: wrky27 - glycine max (soybean)	0.139
27.3.32	RNA.regulation of transcription.WRKY domain transcription factor family	tc11220_1050_35_s	weakly similar to ( 132)AT2G34830| Symbols: MEE24, ATWRKY35, WRKY35 | WRKY35 (WRKY DNA-BINDING PROTEIN 35); transcription factor | chr2:14700918-14703457 REVERSEmoderately similar to ( 389)UniRef90_A7LHF7cluster: wrky8; n=2; glycine max|rep: wrky8 - glycine max (soybean)	0.231
27.3.32	RNA.regulation of transcription.WRKY domain transcription factor family	tc15830_915_40_s	weakly similar to ( 145)AT3G56400| Symbols: ATWRKY70, WRKY70 | WRKY70 (WRKY DNA-binding protein 70); transcription factor | chr3:20920061-20921388 REVERSEmoderately similar to ( 219)UniRef90_A7Q3Y3cluster: chromosome chr13 scaffold_48, whole genome shotgun sequence; n=1; vitis vinifera|rep: chromosome chr13 scaffold_48, whole genome shotgun sequence - vitis vinifera (grape)	0.107
27.3.35	RNA.regulation of transcription.bZIP transcription factor family	tc9248_1226_36_s	weakly similar to ( 135)AT5G28770| Symbols: ATBZIP63, BZO2H3 | BZO2H3 (ARABIDOPSIS THALIANA BASIC LEUCINE ZIPPER 63); DNA binding / transcription factor | chr5:10796911-10798151 REVERSEweakly similar to ( 181)CPRF2_PETCRmoderately similar to ( 340)UniRef90_Q0GPG5cluster: bzip transcription factor bzip105; n=1; glycine max|rep: bzip transcription factor bzip105 - glycine max (soybean)VAR1 ARG80	0.239
27.3.35	RNA.regulation of transcription.bZIP transcription factor family	cv538920_612_36_s	weakly similar to ( 111)AT3G62420| Symbols: ATBZIP53 | ATBZIP53 (BASIC REGION/LEUCINE ZIPPER MOTIF 53); DNA binding / protein heterodimerization/ sequence-specific DNA binding / transcription factor | chr3:23102820-23103260 REVERSEvery weakly similar to (90.1)OCS1_MAIZEmoderately similar to ( 274)UniRef90_Q0GPH7cluster: bzip transcription factor bzip59; n=1; glycine max|rep: bzip transcription fa…	0.165
27.3.47	RNA.regulation of transcription.ELF3	tc9554_785_35_s	very weakly similar to (52.4)AT2G25930| Symbols: PYK20, ELF3 | ELF3 (EARLY FLOWERING 3) | chr2:11066537-11070256 FORWARDweakly similar to ( 146)UniRef90_A5BVL6cluster: putative uncharacterized protein; n=1; vitis vinifera|rep: putative uncharacterized protein - vitis vinifera (grape)	0.107
27.3.65	RNA.regulation of transcription.Polycomb Group (PcG)	tc13314_966_39_s	moderately similar to ( 255)AT5G65910| Symbols: | BSD domain-containing protein | chr5:26378818-26380567 REVERSEmoderately similar to ( 255)UniRef90_Q9FHP0cluster: genomic dna, chromosome 5, tac clone:k14b20; n=1; arabidopsis thaliana|rep: genomic dna, chromosome 5, tac clone:k14b20 - arabidopsis thaliana (mouse-ear cress)PRK08026 COG3889	0.109
27.3.65	RNA.regulation of transcription.Polycomb Group (PcG)	tc16020_688_37_s	moderately similar to ( 255)AT5G65910| Symbols: | BSD domain-containing protein | chr5:26378818-26380567 REVERSEmoderately similar to ( 255)UniRef90_Q9FHP0cluster: genomic dna, chromosome 5, tac clone:k14b20; n=1; arabidopsis thaliana|rep: genomic dna, chromosome 5, tac clone:k14b20 - arabidopsis thaliana (mouse-ear cress)PRK08026 COG3889	0.101
27.3.99	RNA.regulation of transcription.unclassified	tc8604_854_37_s	moderately similar to ( 212)AT3G09520| Symbols: ATEXO70H4 | ATEXO70H4 (exocyst subunit EXO70 family protein H4); protein binding | chr3:2923749-2925635 FORWARDmoderately similar to ( 244)UniRef90_A7PSW5cluster: chromosome chr8 scaffold_29, whole genome shotgun sequence; n=2; vitis vinifera|rep: chromosome chr8 scaffold_29, whole genome shotgun sequence - vitis vinifera (grape)	0.213
27.3.99	RNA.regulation of transcription.unclassified	tc8830_736_37_s	weakly similar to ( 177)AT5G27280| Symbols: | zinc finger (DNL type) family protein | chr5:9617551-9618372 FORWARDweakly similar to ( 196)UniRef90_A7NVP9cluster: chromosome chr18 scaffold_1, whole genome shotgun sequence; n=1; vitis vinifera|rep: chromosome chr18 scaffold_1, whole genome shotgun sequence - vitis vinifera (grape)VAR1	0.112
27.3.99	RNA.regulation of transcription.unclassified	tc10043_1471_37_s	weakly similar to ( 124)AT1G29800| Symbols: | zinc ion binding | chr1:10432720-10435030 FORWARDweakly similar to ( 132)UniRef90_A7QDF4cluster: chromosome chr10 scaffold_81, whole genome shotgun sequence; n=1; vitis vinifera|rep: chromosome chr10 scaffold_81, whole genome shotgun sequence - vitis vinifera (grape)	0.101
27.3.99	RNA.regulation of transcription.unclassified	tc8646_898_36_s	weakly similar to ( 104)AT4G12040| Symbols: | zinc finger (AN1-like) family protein | chr4:7215335-7215862 FORWARDvery weakly similar to (92.0)ISAP1_ORYSAweakly similar to ( 108)UniRef90_A7PPF9cluster: chromosome chr8 scaffold_23, whole genome shotgun sequence; n=1; vitis vinifera|rep: chromosome chr8 scaffold_23, whole genome shotgun sequence - vitis vinifera (grape)	0.122
27.3.99	RNA.regulation of transcription.unclassified	tc11400_704_35_s	weakly similar to ( 119)AT3G12630| Symbols: | zinc finger (AN1-like) family protein | chr3:4012714-4013196 FORWARDweakly similar to ( 109)ISAP1_ORYSAmoderately similar to ( 214)UniRef90_Q41123cluster: pvpr3 protein; n=1; phaseolus vulgaris|rep: pvpr3 protein - phaseolus vulgaris (kidney bean) (french bean)COG3889 PRK08026 COG3883 Sporozoite_P67	0.107
27.3.99	RNA.regulation of transcription.unclassified	fe699160_211_35_s	moderately similar to ( 212)AT3G09520| Symbols: ATEXO70H4 | ATEXO70H4 (exocyst subunit EXO70 family protein H4); protein binding | chr3:2923749-2925635 FORWARDmoderately similar to ( 244)UniRef90_A7PSW5cluster: chromosome chr8 scaffold_29, whole genome shotgun sequence; n=2; vitis vinifera|rep: chromosome chr8 scaffold_29, whole genome shotgun sequence - vitis vinifera (grape)	0.101
27.3.99	RNA.regulation of transcription.unclassified	tc9870_1022_36_s	weakly similar to ( 127)AT4G20380| Symbols: LSD1 | LSD1 (LESION SIMULATING DISEASE) | chr4:11005023-11006449 FORWARDweakly similar to ( 138)UniRef90_Q8W195cluster: zinc finger protein lsd1; n=1; brassica oleracea|rep: zinc finger protein lsd1 - brassica oleracea (wild cabbage)	0.117
27.3.99	RNA.regulation of transcription.unclassified	tc17323_1105_36_s	moderately similar to ( 251)AT1G67340| Symbols: | zinc finger (MYND type) family protein / F-box family protein | chr1:25233986-25235285 FORWARDmoderately similar to ( 259)UniRef90_A7QP60cluster: chromosome chr1 scaffold_136, whole genome shotgun sequence; n=1; vitis vinifera|rep: chromosome chr1 scaffold_136, whole genome shotgun sequence - vitis vinifera (grape)	0.132
27.4	RNA.RNA binding	tc8593_531_38_s	weakly similar to ( 161)AT5G46250| Symbols: | RNA recognition motif (RRM)-containing protein | chr5:18772615-18774950 FORWARDweakly similar to ( 161)UniRef90_Q94A38cluster: at5g46250/mpl12_3; n=6; arabidopsis thaliana|rep: at5g46250/mpl12_3 - arabidopsis thaliana (mouse-ear cress)	0.113
27.4	RNA.RNA binding	tc17969_835_37_s	very weakly similar to ( 100)AT5G46250| Symbols: | RNA recognition motif (RRM)-containing protein | chr5:18772615-18774950 FORWARDvery weakly similar to ( 100)UniRef90_Q94A38cluster: at5g46250/mpl12_3; n=6; arabidopsis thaliana|rep: at5g46250/mpl12_3 - arabidopsis thaliana (mouse-ear cress)	0.118
28.1	DNA.synthesis/chromatin structure	tc18245_180_35_s	weakly similar to ( 165)AT5G13820| Symbols: ATBP-1, ATBP1, ATTBP1, HPPBF-1, TBP1 | TBP1 (TELOMERIC DNA BINDING PROTEIN 1); DNA binding | chr5:4461697-4464358 FORWARDweakly similar to ( 182)UniRef90_A7PIT5cluster: chromosome chr13 scaffold_17, whole genome shotgun sequence; n=1; vitis vinifera|rep: chromosome chr13 scaffold_17, whole genome shotgun sequence - vitis vinifera (grape)COG3889	0.111
28.1	DNA.synthesis/chromatin structure	eg594350_491_35_s	moderately similar to ( 329)AT1G68290| Symbols: ENDO 2 | ENDO 2 (ENDONUCLEASE 2); T/G mismatch-specific endonuclease/ endonuclease/ nucleic acid binding / single-stranded DNA specific endodeoxyribonuclease | chr1:25600381-25601927 FORWARDhighly similar to ( 598)UniRef90_A5A339cluster: endonuclease; n=1; glycine max|rep: endonuclease - glycine max (soybean)	0.302
28.1	DNA.synthesis/chromatin structure	tc10153_1048_35_s	moderately similar to ( 214)AT5G32440| Symbols: | similar to unknown [Populus trichocarpa] (GB:ABK93674.1); contains InterPro domain Ubiquitin system component Cue (InterPro:IPR003892); contains InterPro domain UBA-like (InterPro:IPR009060) | chr5:12094244-12095321 FORWARDmoderately similar to ( 243)UniRef90_A7PF87cluster: chromosome chr11 scaffold_13, whole genome shotgun sequence; n=1; vitis vi…	0.12
28.1	DNA.synthesis/chromatin structure	tc18885_853_36_s	moderately similar to ( 357)AT4G18010| Symbols: IP5PII | IP5PII (INOSITOL POLYPHOSPHATE 5-PHOSPHATASE II); inositol-polyphosphate 5-phosphatase | chr4:9991206-9994111 REVERSEmoderately similar to ( 400)UniRef90_A7PCE3cluster: chromosome chr2 scaffold_11, whole genome shotgun sequence; n=1; vitis vinifera|rep: chromosome chr2 scaffold_11, whole genome shotgun sequence - vitis vinifera (grape)	0.109
28.1.1.2	DNA.synthesis/chromatin structure.retrotransposon/transposase.non-LTR retrotransposon	tc14238_516_37_s	moderately similar to ( 256)AT5G05710| Symbols: | pleckstrin homology (PH) domain-containing protein | chr5:1715944-1716378 FORWARDmoderately similar to ( 260)UniRef90_A7Q3E8cluster: chromosome chr13 scaffold_48, whole genome shotgun sequence; n=1; vitis vinifera|rep: chromosome chr13 scaffold_48, whole genome shotgun sequence - vitis vinifera (grape)COG3889	0.144
28.1.3	DNA.synthesis/chromatin structure.histone	tc14921_716_36_s	moderately similar to ( 248)AT4G40030| Symbols: | histone H3.2 | chr4:18555834-18556411 REVERSEmoderately similar to ( 246)H33_VITVImoderately similar to ( 248)UniRef90_P59169cluster: histone h3.3; n=32; eukaryota|rep: histone h3.3 - arabidopsis thaliana (mouse-ear cress)COG3883 tolA TolA	0.109
28.99	DNA.unspecified	tc12788_469_36_s	very weakly similar to (94.7)AT4G36500| Symbols: | similar to unknown protein [Arabidopsis thaliana] (TAIR:AT2G18210.1); similar to hypothetical protein [Thellungiella halophila] (GB:ABB45855.1) | chr4:17226142-17226510 REVERSEvery weakly similar to (94.7)UniRef90_O23231cluster: putative uncharacterized protein c7a10.860; n=1; arabidopsis thaliana|rep: putative uncharacterized protein c7a10.860 -…	0.139
29.1	protein.aa activation	tc14802_1695_35_s	moderately similar to ( 204)AT1G15740| Symbols: | leucine-rich repeat family protein | chr1:5411504-5414539 FORWARDmoderately similar to ( 210)UniRef90_A7QQ79cluster: chromosome undetermined scaffold_141, whole genome shotgun sequence; n=1; vitis vinifera|rep: chromosome undetermined scaffold_141, whole genome shotgun sequence - vitis vinifera (grape)	0.136
29.2.1.2.1.7	protein.synthesis.ribosomal protein.eukaryotic.40S subunit.S7	tc9737_719_36_s	moderately similar to ( 286)AT3G02560| Symbols: | 40S ribosomal protein S7 (RPS7B) | chr3:542348-543175 FORWARDmoderately similar to ( 290)RS7_SECCEmoderately similar to ( 316)UniRef90_A5AWN5cluster: putative uncharacterized protein; n=1; vitis vinifera|rep: putative uncharacterized protein - vitis vinifera (grape)VAR1 COG5048 COG5099 MopB_Res-Cmplx1_Nad11-M SKN1 COG4886 LHP1 PRK07133 YfhO	0.177
29.2.1.2.2.82	protein.synthesis.ribosomal protein.eukaryotic.60S subunit.P2	cv534279_467_36_s	very weakly similar to (86.7)AT3G44590| Symbols: | 60S acidic ribosomal protein P2 (RPP2D) | chr3:16174970-16175645 FORWARDvery weakly similar to (81.6)RLA2B_MAIZEvery weakly similar to (99.4)UniRef90_A7PPG7cluster: chromosome chr8 scaffold_23, whole genome shotgun sequence; n=2; vitis vinifera|rep: chromosome chr8 scaffold_23, whole genome shotgun sequence - vitis vinifera (grape)VAR1 COG5048 CO…	0.117
29.2.2	protein.synthesis.misc ribososomal protein	tc10813_658_35_s	weakly similar to ( 167)AT4G14320| Symbols: | 60S ribosomal protein L36a/L44 (RPL36aB) | chr4:8242680-8243801 REVERSEweakly similar to ( 164)RL44_GOSHIweakly similar to ( 196)UniRef90_Q2HEM6cluster: 60s ribosomal protein l44; n=3; pezizomycotina|rep: 60s ribosomal protein l44 - chaetomium globosum (soil fungus)	0.151
29.3.4.3	protein.targeting.secretory pathway.vacuole	tc10654_1387_35_s	highly similar to ( 662)AT1G62710| Symbols: BETAVPE, BETA-VPE | BETA-VPE (vacuolar processing enzyme beta); cysteine-type endopeptidase | chr1:23227735-23230522 REVERSEhighly similar to ( 954)VPE_SOYBNhighly similar to ( 954)UniRef90_P49045cluster: vacuolar-processing enzyme precursor; n=1; glycine max|rep: vacuolar-processing enzyme precursor - glycine max (soybean)	0.131
29.4	protein.postranslational modification	tc10528_341_37_s	moderately similar to ( 431)AT1G53570| Symbols: MAPKKK3, MAP3KA | MAP3KA (Mitogen-activated protein kinase kinase kinase 3); kinase | chr1:19991059-19994401 FORWARDweakly similar to ( 105)M2K1_ORYSAhighly similar to ( 603)UniRef90_Q75PK5cluster: mitogen-activated kinase kinase kinase alpha; n=1; lotus japonicus|rep: mitogen-activated kinase kinase kinase alpha - lotus japonicus	0.108
29.4	protein.postranslational modification	tc10875_940_39_s	highly similar to ( 546)AT1G08630| Symbols: THA1 | THA1 (THREONINE ALDOLASE 1) | chr1:2743951-2745688 REVERSEhighly similar to ( 559)UniRef90_A7QMU7cluster: chromosome chr14 scaffold_128, whole genome shotgun sequence; n=1; vitis vinifera|rep: chromosome chr14 scaffold_128, whole genome shotgun sequence - vitis vinifera (grape)	0.208
29.4	protein.postranslational modification	tc12386_1291_38_s	highly similar to ( 582)AT4G35780| Symbols: | protein kinase family protein | chr4:16946734-16950410 REVERSEweakly similar to ( 121)NORK_PEAhighly similar to ( 611)UniRef90_A7P8H9cluster: chromosome chr3 scaffold_8, whole genome shotgun sequence; n=1; vitis vinifera|rep: chromosome chr3 scaffold_8, whole genome shotgun sequence - vitis vinifera (grape)	0.134
29.4	protein.postranslational modification	tc9263_905_35_s	highly similar to ( 589)AT4G30960| Symbols: SIP3, SNRK3.14, CIPK6 | CIPK6 (CBL-INTERACTING PROTEIN KINASE 6); kinase | chr4:15067406-15068731 FORWARDmoderately similar to ( 428)CIPK1_ORYSAhighly similar to ( 807)UniRef90_Q8LK24cluster: sos2-like protein kinase; n=1; glycine max|rep: sos2-like protein kinase - glycine max (soybean)COG3889	0.102
29.4	protein.postranslational modification	tc10442_605_36_s	moderately similar to ( 206)AT4G18710| Symbols: DWF12, UCU1, BIN2 | BIN2 (BRASSINOSTEROID-INSENSITIVE 2); kinase | chr4:10296485-10298924 FORWARDweakly similar to ( 167)KSGT_BRANAmoderately similar to ( 206)UniRef90_Q39011cluster: shaggy-related protein kinase eta; n=4; core eudicotyledons|rep: shaggy-related protein kinase eta - arabidopsis thaliana (mouse-ear cress)	0.157
29.4	protein.postranslational modification	tc12963_526_36_s	moderately similar to ( 366)AT1G67580| Symbols: | protein kinase family protein | chr1:25331390-25334628 REVERSEweakly similar to ( 197)CDC21_ORYSAmoderately similar to ( 376)UniRef90_A7QBS4cluster: chromosome chr1 scaffold_75, whole genome shotgun sequence; n=1; vitis vinifera|rep: chromosome chr1 scaffold_75, whole genome shotgun sequence - vitis vinifera (grape)	0.103
29.4	protein.postranslational modification	tc17662_1164_36_s	moderately similar to ( 297)AT5G25110| Symbols: SnRK3.25, CIPK25 | CIPK25 (CBL-INTERACTING PROTEIN KINASE 25); kinase | chr5:8657743-8659209 REVERSEweakly similar to ( 198)CIPK1_ORYSAmoderately similar to ( 444)UniRef90_Q53VE1cluster: ser/thr protein kinase; n=1; lotus japonicus|rep: ser/thr protein kinase - lotus japonicusCOG3889	0.11
29.4	protein.postranslational modification	fe694799_15_37_s	weakly similar to ( 157)AT3G26510| Symbols: | octicosapeptide/Phox/Bem1p (PB1) domain-containing protein | chr3:9713123-9713779 REVERSEweakly similar to ( 168)UniRef90_A5B808cluster: putative uncharacterized protein; n=1; vitis vinifera|rep: putative uncharacterized protein - vitis vinifera (grape)	0.174
29.4	protein.postranslational modification	tc8286_1018_36_s	highly similar to ( 589)AT4G30960| Symbols: SIP3, SNRK3.14, CIPK6 | CIPK6 (CBL-INTERACTING PROTEIN KINASE 6); kinase | chr4:15067406-15068731 FORWARDmoderately similar to ( 428)CIPK1_ORYSAhighly similar to ( 807)UniRef90_Q8LK24cluster: sos2-like protein kinase; n=1; glycine max|rep: sos2-like protein kinase - glycine max (soybean)COG3889	0.166
29.4	protein.postranslational modification	tc12186_1088_38_s	highly similar to ( 717)AT2G26980| Symbols: SnRK3.17, CIPK3 | CIPK3 (CBL-INTERACTING PROTEIN KINASE 3); kinase | chr2:11522536-11525283 REVERSEhighly similar to ( 651)CIPK1_ORYSAhighly similar to ( 848)UniRef90_A7BJ79cluster: cbl-interacting protein kinase; n=3; eurosids i|rep: cbl-interacting protein kinase - vigna unguiculata (cowpea)VAR1	0.136
29.4	protein.postranslational modification	tc15625_975_37_s	moderately similar to ( 243)AT4G35780| Symbols: | protein kinase family protein | chr4:16946734-16950410 REVERSEvery weakly similar to (63.2)M2K1_ORYSAmoderately similar to ( 273)UniRef90_A7P8H9cluster: chromosome chr3 scaffold_8, whole genome shotgun sequence; n=1; vitis vinifera|rep: chromosome chr3 scaffold_8, whole genome shotgun sequence - vitis vinifera (grape)	0.169
29.4	protein.postranslational modification	tc18593_975_36_s	moderately similar to ( 351)AT1G73500| Symbols: ATMKK9 | ATMKK9 (Arabidopsis thaliana MAP kinase kinase 9); kinase | chr1:27643080-27644012 REVERSEweakly similar to ( 188)M2K1_ORYSAmoderately similar to ( 395)UniRef90_A7PHB8cluster: chromosome chr17 scaffold_16, whole genome shotgun sequence; n=2; vitis vinifera|rep: chromosome chr17 scaffold_16, whole genome shotgun sequence - vitis vinifera (gr…	0.137
29.4	protein.postranslational modification	fe899329_572_35_s	moderately similar to ( 448)AT3G48530| Symbols: KING1 | KING1 (SNF1-RELATED PROTEIN KINASE REGULATORY SUBUNIT GAMMA 1) | chr3:17998544-18000577 FORWARDhighly similar to ( 516)UniRef90_Q7XYY0cluster: akin gamma; n=1; medicago truncatula|rep: akin gamma - medicago truncatula (barrel medic)	0.14
29.4	protein.postranslational modification	tc9634_393_38_s	moderately similar to ( 448)AT3G48530| Symbols: KING1 | KING1 (SNF1-RELATED PROTEIN KINASE REGULATORY SUBUNIT GAMMA 1) | chr3:17998544-18000577 FORWARDhighly similar to ( 516)UniRef90_Q7XYY0cluster: akin gamma; n=1; medicago truncatula|rep: akin gamma - medicago truncatula (barrel medic)	0.129
29.4	protein.postranslational modification	tc18171_496_35_s	highly similar to ( 717)AT2G26980| Symbols: SnRK3.17, CIPK3 | CIPK3 (CBL-INTERACTING PROTEIN KINASE 3); kinase | chr2:11522536-11525283 REVERSEhighly similar to ( 651)CIPK1_ORYSAhighly similar to ( 848)UniRef90_A7BJ79cluster: cbl-interacting protein kinase; n=3; eurosids i|rep: cbl-interacting protein kinase - vigna unguiculata (cowpea)VAR1	0.119
29.4	protein.postranslational modification	tc18699_1117_36_s	moderately similar to ( 341)AT5G01850| Symbols: | protein kinase, putative | chr5:332826-334177 FORWARDvery weakly similar to (70.9)CDC2B_ANTMAmoderately similar to ( 357)UniRef90_A7QFM7cluster: chromosome chr8 scaffold_88, whole genome shotgun sequence; n=1; vitis vinifera|rep: chromosome chr8 scaffold_88, whole genome shotgun sequence - vitis vinifera (grape)	0.106
29.4	protein.postranslational modification	tc8958_1306_36_s	highly similar to ( 559)AT5G27840| Symbols: TOPP8 | TOPP8 (Type one serine/threonine protein phosphatase 8); protein serine/threonine phosphatase | chr5:9863469-9864832 REVERSEhighly similar to ( 598)PP1_PHAVUhighly similar to ( 598)UniRef90_P48490cluster: serine/threonine-protein phosphatase pp1; n=2; phaseolus|rep: serine/threonine-protein phosphatase pp1 - phaseolus vulgaris (kidney bean) (fre…	0.103
29.4	protein.postranslational modification	tc12722_1071_36_s	weakly similar to ( 146)AT3G26510| Symbols: | octicosapeptide/Phox/Bem1p (PB1) domain-containing protein | chr3:9713123-9713779 REVERSEweakly similar to ( 160)UniRef90_A5B808cluster: putative uncharacterized protein; n=1; vitis vinifera|rep: putative uncharacterized protein - vitis vinifera (grape)TrbL PRK07003 PRK12678 tolA TolA VAR1 PRK07735 COG5283 PRK08026	0.295
29.4	protein.postranslational modification	tc13967_1101_36_s	weakly similar to ( 155)AT5G64430| Symbols: | octicosapeptide/Phox/Bem1p (PB1) domain-containing protein | chr5:25779766-25781307 REVERSEmoderately similar to ( 302)UniRef90_A2Q1B1cluster: octicosapeptide/phox/bem1p; n=1; medicago truncatula|rep: octicosapeptide/phox/bem1p - medicago truncatula (barrel medic)	0.296
29.4	protein.postranslational modification	cb541451_393_36_s	moderately similar to ( 205)AT1G34750| Symbols: | protein phosphatase 2C, putative / PP2C, putative | chr1:12736364-12737705 REVERSEmoderately similar to ( 224)UniRef90_A7QIF2cluster: chromosome chr12 scaffold_103, whole genome shotgun sequence; n=1; vitis vinifera|rep: chromosome chr12 scaffold_103, whole genome shotgun sequence - vitis vinifera (grape)	0.103
29.4	protein.postranslational modification	cv543576_451_35_s	moderately similar to ( 365)AT3G05640| Symbols: | protein phosphatase 2C, putative / PP2C, putative | chr3:1640616-1642233 REVERSEmoderately similar to ( 410)UniRef90_Q2HW33cluster: protein phosphatase 2c-like; n=1; medicago truncatula|rep: protein phosphatase 2c-like - medicago truncatula (barrel medic)	0.145
29.4.1.57	protein.postranslational modification.kinase.receptor like cytoplasmatic kinase VII	tc9754_1336_36_s	moderately similar to ( 430)AT2G28930| Symbols: APK1B | APK1B (Arabidopsis protein kinase 1B); kinase | chr2:12431628-12433642 FORWARDweakly similar to ( 199)NORK_MEDTRmoderately similar to ( 468)UniRef90_A7PNN0cluster: chromosome chr8 scaffold_23, whole genome shotgun sequence; n=1; vitis vinifera|rep: chromosome chr8 scaffold_23, whole genome shotgun sequence - vitis vinifera (grape)COG3889	0.11
29.4.1.57	protein.postranslational modification.kinase.receptor like cytoplasmatic kinase VII	tc18854_1136_36_s	weakly similar to ( 186)AT4G00330| Symbols: CRCK2 | CRCK2 (calmodulin-binding receptor-like cytoplasmic kinase 2); kinase | chr4:142787-144427 REVERSEweakly similar to ( 106)NORK_PEAmoderately similar to ( 263)UniRef90_A7NYL4cluster: chromosome chr6 scaffold_3, whole genome shotgun sequence; n=1; vitis vinifera|rep: chromosome chr6 scaffold_3, whole genome shotgun sequence - vitis vinifera (grape)	0.158
29.4.1.57	protein.postranslational modification.kinase.receptor like cytoplasmatic kinase VII	fe706199_726_35_s	weakly similar to ( 199)AT2G17220| Symbols: | protein kinase, putative | chr2:7494948-7496850 REVERSEweakly similar to ( 105)NORK_PEAmoderately similar to ( 224)UniRef90_A7QWP1cluster: chromosome chr4 scaffold_205, whole genome shotgun sequence; n=1; vitis vinifera|rep: chromosome chr4 scaffold_205, whole genome shotgun sequence - vitis vinifera (grape)	0.113
29.5	protein.degradation	cx707561_958_35_s	weakly similar to ( 147)AT1G53530| Symbols: | signal peptidase I family protein | chr1:19982156-19983446 FORWARDweakly similar to ( 157)UniRef90_A7P2A3cluster: chromosome chr19 scaffold_4, whole genome shotgun sequence; n=1; vitis vinifera|rep: chromosome chr19 scaffold_4, whole genome shotgun sequence - vitis vinifera (grape)	0.103
29.5	protein.degradation	ex304310_529_35_s	highly similar to ( 627)AT5G38200| Symbols: | hydrolase | chr5:15273613-15275704 FORWARDhighly similar to ( 652)UniRef90_A5BKM3cluster: putative uncharacterized protein; n=1; vitis vinifera|rep: putative uncharacterized protein - vitis vinifera (grape)MSP1_C	0.109
29.5.1	protein.degradation.subtilases	fd791463_568_35_s	highly similar to ( 529)AT5G59190| Symbols: | subtilase family protein | chr5:23903081-23905899 FORWARDnearly identical (1137)UniRef90_Q9ZTT3cluster: subtilisin-like protease c1; n=1; glycine max|rep: subtilisin-like protease c1 - glycine max (soybean)	0.102
29.5.1	protein.degradation.subtilases	tc13917_370_36_s	weakly similar to ( 133)AT1G71950| Symbols: | identical protein binding / subtilase | chr1:27084115-27085235 REVERSEweakly similar to ( 147)UniRef90_O65757cluster: putative pi starvation-induced protein; n=1; cicer arietinum|rep: putative pi starvation-induced protein - cicer arietinum (chickpea) (garbanzo)	0.191
29.5.2	protein.degradation.autophagy	tc17980_541_37_s	weakly similar to ( 190)AT4G16520| Symbols: ATG8F | ATG8F (AUTOPHAGY 8F); microtubule binding | chr4:9306905-9308136 REVERSEweakly similar to ( 195)UniRef90_A7PYB4cluster: chromosome chr15 scaffold_37, whole genome shotgun sequence; n=3; core eudicotyledons|rep: chromosome chr15 scaffold_37, whole genome shotgun sequence - vitis vinifera (grape)VAR1	0.101
29.5.2	protein.degradation.autophagy	tc19758_569_35_s	moderately similar to ( 215)AT1G62040| Symbols: ATG8C | ATG8C (AUTOPHAGY 8C); microtubule binding | chr1:22936881-22937918 FORWARDmoderately similar to ( 221)UniRef90_A2YS06cluster: autophagy-related protein 8c precursor; n=5; oryza sativa|rep: autophagy-related protein 8c precursor - oryza sativa subsp. indica (rice)	0.111
29.5.2	protein.degradation.autophagy	tc8301_430_38_s	moderately similar to ( 271)AT5G61500| Symbols: | autophagy 3 (APG3) | chr5:24751442-24753937 REVERSEmoderately similar to ( 271)UniRef90_Q0WWQ1cluster: autophagy-related protein 3; n=4; core eudicotyledons|rep: autophagy-related protein 3 - arabidopsis thaliana (mouse-ear cress)	0.117
29.5.2	protein.degradation.autophagy	tc12413_513_37_s	moderately similar to ( 213)AT1G62040| Symbols: ATG8C | ATG8C (AUTOPHAGY 8C); microtubule binding | chr1:22936881-22937918 FORWARDmoderately similar to ( 221)UniRef90_Q6W5F3cluster: microtubule-associated protein 1 light chain 3; n=1; gossypium hirsutum|rep: microtubule-associated protein 1 light chain 3 - gossypium hirsutum (upland cotton) (gossypium mexicanum)	0.15
29.5.2	protein.degradation.autophagy	tc13643_490_36_s	weakly similar to ( 103)AT3G15580| Symbols: ATG8I, APG8H | APG8H/ATG8I (AUTOPHAGY 8H); APG8 activating enzyme/ APG8 conjugating enzyme/ APG8-specific protease/ microtubule binding | chr3:5274082-5275007 REVERSEweakly similar to ( 108)UniRef90_A7Q0V1cluster: chromosome chr7 scaffold_42, whole genome shotgun sequence; n=1; vitis vinifera|rep: chromosome chr7 scaffold_42, whole genome shotgun sequen…	0.195
29.5.3	protein.degradation.cysteine protease	tc8560_1300_35_s	moderately similar to ( 491)AT4G16190| Symbols: | cysteine proteinase, putative | chr4:9171527-9172892 FORWARDmoderately similar to ( 487)CYSP_PEAhighly similar to ( 536)UniRef90_O24322cluster: cysteine proteinase precursor; n=3; phaseoleae|rep: cysteine proteinase precursor - phaseolus vulgaris (kidney bean) (french bean)	0.194
29.5.3	protein.degradation.cysteine protease	tc12069_579_35_s	moderately similar to ( 495)AT4G39090| Symbols: RD19A, RD19 | RD19 (RESPONSIVE TO DEHYDRATION 19); cysteine-type peptidase | chr4:18215820-18217320 REVERSEhighly similar to ( 527)CYSP_PEAhighly similar to ( 609)UniRef90_O24322cluster: cysteine proteinase precursor; n=3; phaseoleae|rep: cysteine proteinase precursor - phaseolus vulgaris (kidney bean) (french bean)VAR1	0.159
29.5.3	protein.degradation.cysteine protease	tc12451_1540_35_s	highly similar to ( 522)AT3G45310| Symbols: | cysteine proteinase, putative | chr3:16639689-16641458 REVERSEmoderately similar to ( 492)ORYC_ORYSAhighly similar to ( 554)UniRef90_A5CBB3cluster: putative uncharacterized protein; n=1; vitis vinifera|rep: putative uncharacterized protein - vitis vinifera (grape)VAR1 MopB_Res-Cmplx1_Nad11-M COG5048 Spore_YhcN_YlaJ COG5099 COG4886	0.171
29.5.4	protein.degradation.aspartate protease	tc15003_1245_36_s	weakly similar to ( 107)AT1G03220| Symbols: | extracellular dermal glycoprotein, putative / EDGP, putative | chr1:787143-788444 FORWARDweakly similar to ( 102)7SBG2_SOYBNmoderately similar to ( 305)UniRef90_Q9FSZ9cluster: putative extracellular dermal glycoprotein; n=1; cicer arietinum|rep: putative extracellular dermal glycoprotein - cicer arietinum (chickpea) (garbanzo)	0.126
29.5.4	protein.degradation.aspartate protease	tc8637_1312_36_s	moderately similar to ( 225)AT1G03220| Symbols: | extracellular dermal glycoprotein, putative / EDGP, putative | chr1:787143-788444 FORWARDweakly similar to ( 141)7SBG2_SOYBNmoderately similar to ( 263)UniRef90_A7PU90cluster: chromosome chr7 scaffold_31, whole genome shotgun sequence; n=2; vitis vinifera|rep: chromosome chr7 scaffold_31, whole genome shotgun sequence - vitis vinifera (grape)	0.102
29.5.4	protein.degradation.aspartate protease	tc9283_850_38_s	highly similar to ( 585)AT1G11910| Symbols: | aspartyl protease family protein | chr1:4017117-4019872 REVERSEhighly similar to ( 615)ASPRX_ORYSAnearly identical (1014)UniRef90_Q948P0cluster: aspartic proteinase 2; n=1; glycine max|rep: aspartic proteinase 2 - glycine max (soybean)VAR1 Spore_YhcN_YlaJ MopB_Res-Cmplx1_Nad11-M COG5048 ARG80	0.105
29.5.4	protein.degradation.aspartate protease	tc9430_1384_35_s	moderately similar to ( 241)AT1G03220| Symbols: | extracellular dermal glycoprotein, putative / EDGP, putative | chr1:787143-788444 FORWARDweakly similar to ( 160)7SB1_SOYBNmoderately similar to ( 307)UniRef90_A7NWG2cluster: chromosome chr5 scaffold_2, whole genome shotgun sequence; n=1; vitis vinifera|rep: chromosome chr5 scaffold_2, whole genome shotgun sequence - vitis vinifera (grape)COG3889 …	0.128
29.5.4	protein.degradation.aspartate protease	tc10550_256_35_s	weakly similar to ( 107)AT1G03220| Symbols: | extracellular dermal glycoprotein, putative / EDGP, putative | chr1:787143-788444 FORWARDweakly similar to ( 102)7SBG2_SOYBNmoderately similar to ( 305)UniRef90_Q9FSZ9cluster: putative extracellular dermal glycoprotein; n=1; cicer arietinum|rep: putative extracellular dermal glycoprotein - cicer arietinum (chickpea) (garbanzo)	0.209
29.5.7	protein.degradation.metalloprotease	tc8514_1234_36_s	moderately similar to ( 252)AT1G70170| Symbols: MMP | MMP (MATRIX METALLOPROTEINASE); metalloendopeptidase | chr1:26427668-26428804 FORWARDweakly similar to ( 200)MEP1_SOYBNmoderately similar to ( 266)UniRef90_A7Q2J9cluster: chromosome chr1 scaffold_46, whole genome shotgun sequence; n=2; vitis vinifera|rep: chromosome chr1 scaffold_46, whole genome shotgun sequence - vitis vinifera (grape)COG3889	0.104
29.5.7	protein.degradation.metalloprotease	tc15983_936_39_s	moderately similar to ( 252)AT1G70170| Symbols: MMP | MMP (MATRIX METALLOPROTEINASE); metalloendopeptidase | chr1:26427668-26428804 FORWARDweakly similar to ( 200)MEP1_SOYBNmoderately similar to ( 266)UniRef90_A7Q2J9cluster: chromosome chr1 scaffold_46, whole genome shotgun sequence; n=2; vitis vinifera|rep: chromosome chr1 scaffold_46, whole genome shotgun sequence - vitis vinifera (grape)COG3889	0.234
29.5.7	protein.degradation.metalloprotease	tc8329_870_36_s	moderately similar to ( 363)AT1G06430| Symbols: FTSH8 | FTSH8 (FtsH protease 8); ATP-dependent peptidase/ ATPase/ metallopeptidase/ zinc ion binding | chr1:1960213-1962524 REVERSEweakly similar to ( 141)FTSH_ORYSAmoderately similar to ( 372)UniRef90_Q0DA88cluster: os06g0669400 protein; n=21; bep clade|rep: os06g0669400 protein - oryza sativa subsp. japonica (rice)	0.189
29.5.9	protein.degradation.AAA type	tc11303_792_38_s	moderately similar to ( 211)AT5G40010| Symbols: AATP1 | AATP1 (AAA-ATPASE 1); ATP binding / ATPase | chr5:16037446-16038990 REVERSEmoderately similar to ( 212)UniRef90_A7PMH6cluster: chromosome chr14 scaffold_21, whole genome shotgun sequence; n=1; vitis vinifera|rep: chromosome chr14 scaffold_21, whole genome shotgun sequence - vitis vinifera (grape)	0.165
29.5.9	protein.degradation.AAA type	tc18123_930_35_s	highly similar to ( 707)AT2G27600| Symbols: SKD1, VPS4 | SKD1/VPS4; ATP binding | chr2:11788303-11790807 FORWARDweakly similar to ( 164)CDC48_SOYBNhighly similar to ( 706)UniRef90_Q9SEA8cluster: salt-induced aaa-type atpase; n=4; core eudicotyledons|rep: salt-induced aaa-type atpase - mesembryanthemum crystallinum (common ice plant)VAR1 MopB_Res-Cmplx1_Nad11-M Spore_YhcN_YlaJ COG5048 ARG80	0.104
29.5.11	protein.degradation.ubiquitin	tc9030_1217_38_s	moderately similar to ( 332)AT4G24690| Symbols: | ubiquitin-associated (UBA)/TS-N domain-containing protein / octicosapeptide/Phox/Bemp1 (PB1) domain-containing protein | chr4:12741201-12744212 FORWARDmoderately similar to ( 332)UniRef90_Q9SB64cluster: putative uncharacterized protein f22k18.110; n=2; arabidopsis thaliana|rep: putative uncharacterized protein f22k18.110 - arabidopsis thaliana (mo…	0.12
29.5.11.4.2	protein.degradation.ubiquitin.E3.RING	tc10535_643_37_s	weakly similar to ( 114)AT1G49850| Symbols: | zinc finger (C3HC4-type RING finger) family protein | chr1:18458994-18460112 REVERSEvery weakly similar to (55.1)EL5_ORYSAmoderately similar to ( 369)UniRef90_Q8LJR8cluster: ring-h2 finger protein; n=1; glycine max|rep: ring-h2 finger protein - glycine max (soybean)VAR1	0.101
29.5.11.4.2	protein.degradation.ubiquitin.E3.RING	tc14194_639_39_s	weakly similar to ( 192)AT5G25560| Symbols: | zinc finger (C3HC4-type RING finger) family protein | chr5:8899489-8901456 FORWARDweakly similar to ( 194)UniRef90_A5C608cluster: putative uncharacterized protein; n=1; vitis vinifera|rep: putative uncharacterized protein - vitis vinifera (grape)	0.16
29.5.11.4.2	protein.degradation.ubiquitin.E3.RING	tc11526_536_36_s	moderately similar to ( 246)AT1G67800| Symbols: | copine-related | chr1:25424692-25426900 REVERSEmoderately similar to ( 265)UniRef90_A7P478cluster: chromosome chr1 scaffold_5, whole genome shotgun sequence; n=1; vitis vinifera|rep: chromosome chr1 scaffold_5, whole genome shotgun sequence - vitis vinifera (grape)	0.112
29.5.11.4.2	protein.degradation.ubiquitin.E3.RING	tc15886_829_37_s	moderately similar to ( 222)AT5G01520| Symbols: | zinc finger (C3HC4-type RING finger) family protein | chr5:206796-208398 FORWARDmoderately similar to ( 271)UniRef90_A2Q4Q8cluster: zinc finger, ring-type; n=2; core eudicotyledons|rep: zinc finger, ring-type - medicago truncatula (barrel medic)	0.166
29.5.11.4.2	protein.degradation.ubiquitin.E3.RING	tc8561_1343_38_s	very weakly similar to (58.9)AT4G36550| Symbols: | binding / ubiquitin-protein ligase | chr4:17245403-17247721 REVERSEvery weakly similar to (64.3)UniRef90_Q93XR9cluster: bg55 protein; n=1; bruguiera gymnorhiza|rep: bg55 protein - bruguiera gymnorhiza	0.106
29.5.11.4.2	protein.degradation.ubiquitin.E3.RING	tc12022_877_36_s	weakly similar to ( 130)AT5G59550| Symbols: | zinc finger (C3HC4-type RING finger) family protein | chr5:24015648-24016871 REVERSEweakly similar to ( 164)UniRef90_Q2HS43cluster: zinc finger, ring-type; thioredoxin-related; n=1; medicago truncatula|rep: zinc finger, ring-type; thioredoxin-related - medicago truncatula (barrel medic)	0.129
29.5.11.4.2	protein.degradation.ubiquitin.E3.RING	tc13574_471_38_s	moderately similar to ( 272)AT1G65430| Symbols: | zinc finger protein-related | chr1:24304828-24309822 REVERSEmoderately similar to ( 304)UniRef90_A7R4B5cluster: chromosome undetermined scaffold_644, whole genome shotgun sequence; n=2; vitis vinifera|rep: chromosome undetermined scaffold_644, whole genome shotgun sequence - vitis vinifera (grape)VAR1	0.104
29.5.11.4.2	protein.degradation.ubiquitin.E3.RING	tc15175_1026_35_s	weakly similar to ( 155)AT5G01520| Symbols: | zinc finger (C3HC4-type RING finger) family protein | chr5:206796-208398 FORWARDweakly similar to ( 157)UniRef90_A7PP41cluster: chromosome chr8 scaffold_23, whole genome shotgun sequence; n=1; vitis vinifera|rep: chromosome chr8 scaffold_23, whole genome shotgun sequence - vitis vinifera (grape)	0.11
29.5.11.4.2	protein.degradation.ubiquitin.E3.RING	tc16296_951_36_s	weakly similar to ( 183)AT4G03510| Symbols: RMA1 | RMA1 (Ring finger protein with Membrane Anchor 1); protein binding / ubiquitin-protein ligase/ zinc ion binding | chr4:1557903-1558652 REVERSEmoderately similar to ( 219)UniRef90_Q6R567cluster: ring domain containing protein; n=1; capsicum annuum|rep: ring domain containing protein - capsicum annuum (bell pepper)	0.206
29.5.11.4.2	protein.degradation.ubiquitin.E3.RING	tc19221_1595_36_s	weakly similar to ( 151)AT1G03370| Symbols: | C2 domain-containing protein / GRAM domain-containing protein | chr1:827182-834996 FORWARDweakly similar to ( 147)UniRef90_Q5Z6I4cluster: putative osnop; n=1; oryza sativa (japonica cultivar-group)|rep: putative osnop - oryza sativa subsp. japonica (rice)	0.12
29.5.11.4.2	protein.degradation.ubiquitin.E3.RING	cv541748_284_38_s	moderately similar to ( 228)AT5G64920| Symbols: CIP8 | CIP8 (COP1-INTERACTING PROTEIN 8); protein binding / zinc ion binding | chr5:25961564-25962568 REVERSEvery weakly similar to (54.3)EL5_ORYSAmoderately similar to ( 251)UniRef90_A5BX64cluster: putative uncharacterized protein; n=1; vitis vinifera|rep: putative uncharacterized protein - vitis vinifera (grape)PRK08026 COG3889	0.105
29.5.11.4.2	protein.degradation.ubiquitin.E3.RING	tc18167_67_36_s	moderately similar to ( 202)AT3G56580| Symbols: | zinc finger (C3HC4-type RING finger) family protein | chr3:20973542-20974504 FORWARDvery weakly similar to (54.3)EL5_ORYSAmoderately similar to ( 268)UniRef90_A7PFX9cluster: chromosome chr6 scaffold_15, whole genome shotgun sequence; n=1; vitis vinifera|rep: chromosome chr6 scaffold_15, whole genome shotgun sequence - vitis vinifera (grape)MSP1_C	0.14
29.5.11.4.2	protein.degradation.ubiquitin.E3.RING	eg552852_323_35_s	moderately similar to ( 255)AT5G55970| Symbols: | zinc finger (C3HC4-type RING finger) family protein | chr5:22685245-22686538 FORWARDmoderately similar to ( 268)UniRef90_A7Q9D3cluster: chromosome chr19 scaffold_66, whole genome shotgun sequence; n=2; vitis vinifera|rep: chromosome chr19 scaffold_66, whole genome shotgun sequence - vitis vinifera (grape)VAR1	0.104
29.5.11.4.3.2	protein.degradation.ubiquitin.E3.SCF.FBOX	tc10175_720_35_s	highly similar to ( 587)AT2G25490| Symbols: FBL6, EBF1 | EBF1 (EIN3-BINDING F BOX PROTEIN 1); ubiquitin-protein ligase | chr2:10855096-10857353 REVERSEnearly identical (1206)UniRef90_O22512cluster: grr1; n=1; glycine max|rep: grr1 - glycine max (soybean)VAR1 COG3889	0.118
29.5.11.4.3.2	protein.degradation.ubiquitin.E3.SCF.FBOX	tc12783_1360_36_s	very weakly similar to (71.6)AT4G12560| Symbols: | F-box family protein | chr4:7441812-7443154 FORWARDweakly similar to ( 111)UniRef90_Q6UQG3cluster: s3 self-incompatibility locus-linked putative f-box protein s3-a113; n=2; petunia integrifolia subsp. inflata|rep: s3 self-incompatibility locus-linked putative f-box protein s3-a113 - petunia integrifolia subsp. inflata	0.13
29.5.11.4.3.2	protein.degradation.ubiquitin.E3.SCF.FBOX	tc14017_426_36_s	very weakly similar to (69.3)AT5G14890| Symbols: | NHL repeat-containing protein | chr5:4818059-4821537 FORWARDvery weakly similar to (92.4)UniRef90_A7QS16cluster: chromosome undetermined scaffold_155, whole genome shotgun sequence; n=1; vitis vinifera|rep: chromosome undetermined scaffold_155, whole genome shotgun sequence - vitis vinifera (grape)	0.124
29.5.11.4.3.2	protein.degradation.ubiquitin.E3.SCF.FBOX	tc8468_1672_37_s	moderately similar to ( 235)AT1G67480| Symbols: | kelch repeat-containing F-box family protein | chr1:25280957-25282192 FORWARDmoderately similar to ( 324)UniRef90_A7QP88cluster: chromosome chr1 scaffold_136, whole genome shotgun sequence; n=2; vitis vinifera|rep: chromosome chr1 scaffold_136, whole genome shotgun sequence - vitis vinifera (grape)	0.218
29.5.11.4.3.2	protein.degradation.ubiquitin.E3.SCF.FBOX	tc8861_1484_36_s	moderately similar to ( 324)AT5G60570| Symbols: | kelch repeat-containing F-box family protein | chr5:24365939-24367120 FORWARDmoderately similar to ( 331)UniRef90_A7NZI1cluster: chromosome chr6 scaffold_3, whole genome shotgun sequence; n=1; vitis vinifera|rep: chromosome chr6 scaffold_3, whole genome shotgun sequence - vitis vinifera (grape)	0.175
29.5.11.4.3.2	protein.degradation.ubiquitin.E3.SCF.FBOX	tc10849_1227_38_s	moderately similar to ( 308)AT1G68050| Symbols: ADO3, FKF1 | FKF1 (FLAVIN-BINDING KELCH DOMAIN F BOX PROTEIN); ubiquitin-protein ligase | chr1:25512400-25514360 FORWARDmoderately similar to ( 275)ADO3_ORYSAmoderately similar to ( 308)UniRef90_Q9C9W9cluster: adagio protein 3; n=1; arabidopsis thaliana|rep: adagio protein 3 - arabidopsis thaliana (mouse-ear cress)COG3889	0.119
29.5.11.4.3.2	protein.degradation.ubiquitin.E3.SCF.FBOX	tc18724_1458_35_s	highly similar to ( 516)AT1G21410| Symbols: SKP2A | SKP2A; protein binding | chr1:7497468-7499375 FORWARDhighly similar to ( 514)UniRef90_O49286cluster: f-box/lrr-repeat protein 5; n=1; arabidopsis thaliana|rep: f-box/lrr-repeat protein 5 - arabidopsis thaliana (mouse-ear cress)VAR1	0.104
29.5.11.4.3.2	protein.degradation.ubiquitin.E3.SCF.FBOX	fe897150_708_35_s	highly similar to ( 516)AT1G21410| Symbols: SKP2A | SKP2A; protein binding | chr1:7497468-7499375 FORWARDhighly similar to ( 514)UniRef90_O49286cluster: f-box/lrr-repeat protein 5; n=1; arabidopsis thaliana|rep: f-box/lrr-repeat protein 5 - arabidopsis thaliana (mouse-ear cress)VAR1	0.165
29.5.11.4.3.2	protein.degradation.ubiquitin.E3.SCF.FBOX	tc10284_561_36_s	very weakly similar to (94.7)AT5G62860| Symbols: | F-box family protein-related | chr5:25249858-25251793 FORWARDweakly similar to ( 120)UniRef90_A7PD39cluster: chromosome chr17 scaffold_12, whole genome shotgun sequence; n=1; vitis vinifera|rep: chromosome chr17 scaffold_12, whole genome shotgun sequence - vitis vinifera (grape)	0.139
29.5.11.4.3.2	protein.degradation.ubiquitin.E3.SCF.FBOX	tc16278_211_35_s	moderately similar to ( 457)AT2G02870| Symbols: | kelch repeat-containing F-box family protein | chr2:838377-839780 FORWARDhighly similar to ( 502)UniRef90_A7QEG9cluster: chromosome chr1 scaffold_84, whole genome shotgun sequence; n=1; vitis vinifera|rep: chromosome chr1 scaffold_84, whole genome shotgun sequence - vitis vinifera (grape)	0.139
29.5.11.4.5.2	protein.degradation.ubiquitin.E3.BTB/POZ Cullin3.BTB/POZ	tc13318_390_35_s	moderately similar to ( 278)AT3G03740| Symbols: ATBPM4 | ATBPM4 (BTB-POZ AND MATH DOMAIN 4); protein binding | chr3:937113-939814 REVERSEmoderately similar to ( 291)UniRef90_Q2HVB4cluster: btb/poz; math; n=1; medicago truncatula|rep: btb/poz; math - medicago truncatula (barrel medic)	0.126
30.1	signalling.in sugar and nutrient physiology	tc15658_985_37_s	moderately similar to ( 264)AT2G20830| Symbols: | folic acid binding / transferase | chr2:8975451-8976879 REVERSEmoderately similar to ( 416)UniRef90_A7PXF1cluster: chromosome chr12 scaffold_36, whole genome shotgun sequence; n=1; vitis vinifera|rep: chromosome chr12 scaffold_36, whole genome shotgun sequence - vitis vinifera (grape)	0.194
30.1	signalling.in sugar and nutrient physiology	tc11887_852_36_s	moderately similar to ( 202)AT3G54040| Symbols: | photoassimilate-responsive protein-related | chr3:20025010-20026277 REVERSEmoderately similar to ( 233)UniRef90_A7PNX9cluster: chromosome chr8 scaffold_23, whole genome shotgun sequence; n=1; vitis vinifera|rep: chromosome chr8 scaffold_23, whole genome shotgun sequence - vitis vinifera (grape)PRK08026	0.163
30.1	signalling.in sugar and nutrient physiology	tc12708_985_37_s	moderately similar to ( 407)AT4G08950| Symbols: | phosphate-responsive protein, putative (EXO) | chr4:5740375-5741319 FORWARDmoderately similar to ( 433)UniRef90_A5AG33cluster: putative uncharacterized protein; n=1; vitis vinifera|rep: putative uncharacterized protein - vitis vinifera (grape)VAR1 COG5048 COG5099 MopB_Res-Cmplx1_Nad11-M COG4886 Spore_YhcN_YlaJ SKN1 YfhO PRK08581 PRK07133 ARG80 Mer…	0.111
30.2.16	signalling.receptor kinases.Catharanthus roseus-like RLK1	tc12832_773_35_s	weakly similar to ( 103)AT5G24010| Symbols: | protein kinase family protein | chr5:8113913-8116387 FORWARDweakly similar to ( 190)UniRef90_Q2HUD4cluster: atp binding , related; n=1; medicago truncatula|rep: atp binding , related - medicago truncatula (barrel medic)	0.107
30.2.17	signalling.receptor kinases.DUF 26	tc17809_1196_36_s	weakly similar to ( 199)AT1G34300| Symbols: | lectin protein kinase family protein | chr1:12503428-12505917 FORWARDweakly similar to ( 151)KPRO_MAIZEmoderately similar to ( 358)UniRef90_A7P3Y4cluster: chromosome chr1 scaffold_5, whole genome shotgun sequence; n=2; vitis vinifera|rep: chromosome chr1 scaffold_5, whole genome shotgun sequence - vitis vinifera (grape)	0.124
30.2.17	signalling.receptor kinases.DUF 26	tc19740_363_37_s	weakly similar to ( 139)AT5G35370| Symbols: | carbohydrate binding / kinase | chr5:13605794-13608412 REVERSEweakly similar to ( 155)KPRO_MAIZEmoderately similar to ( 233)UniRef90_A7NU33cluster: chromosome chr18 scaffold_1, whole genome shotgun sequence; n=1; vitis vinifera|rep: chromosome chr18 scaffold_1, whole genome shotgun sequence - vitis vinifera (grape)	0.104
30.2.21	signalling.receptor kinases.lysine motif	tc12227_1371_35_s	moderately similar to ( 249)AT2G17120| Symbols: LYM2 | LYM2 (LYSM DOMAIN GPI-ANCHORED PROTEIN 2 PRECURSOR) | chr2:7466238-7467730 FORWARDmoderately similar to ( 393)UniRef90_Q2PES0cluster: putative receptor-like gpi-anchored protein 2; n=1; trifolium pratense|rep: putative receptor-like gpi-anchored protein 2 - trifolium pratense (red clover)VAR1 Merozoite_SPAM ARG80	0.151
30.3	signalling.calcium	tc11142_930_37_s	very weakly similar to (74.3)AT2G26530| Symbols: AR781 | AR781 | chr2:11290114-11291067 REVERSEvery weakly similar to (83.6)UniRef90_A7NTQ6cluster: chromosome chr18 scaffold_1, whole genome shotgun sequence; n=1; vitis vinifera|rep: chromosome chr18 scaffold_1, whole genome shotgun sequence - vitis vinifera (grape)	0.228
30.3	signalling.calcium	tc14227_387_37_s	weakly similar to ( 119)AT5G54490| Symbols: PBP1 | PBP1 (PINOID-BINDING PROTEIN 1); calcium ion binding | chr5:22138684-22139067 FORWARDweakly similar to ( 141)UniRef90_A7P143cluster: chromosome chr19 scaffold_4, whole genome shotgun sequence; n=2; vitis vinifera|rep: chromosome chr19 scaffold_4, whole genome shotgun sequence - vitis vinifera (grape)COG3889	0.112
30.3	signalling.calcium	tc16714_900_39_s	nearly identical (1295)AT4G37640| Symbols: ACA2 | ACA2 (CALCIUM ATPASE 2); calmodulin binding | chr4:17683219-17686802 REVERSEnearly identical (1259)ACA1_ORYSAnearly identical (1550)UniRef90_Q9FVE8cluster: cation-transporting atpase; n=2; papilionoideae|rep: cation-transporting atpase - glycine max (soybean)VAR1	0.166
30.3	signalling.calcium	tc10965_1538_35_s	moderately similar to ( 343)AT3G55960| Symbols: | NLI interacting factor (NIF) family protein | chr3:20771776-20773871 REVERSEmoderately similar to ( 367)UniRef90_A7Q3I0cluster: chromosome chr13 scaffold_48, whole genome shotgun sequence; n=2; vitis vinifera|rep: chromosome chr13 scaffold_48, whole genome shotgun sequence - vitis vinifera (grape)	0.108
30.3	signalling.calcium	tc13697_683_36_s	weakly similar to ( 119)AT5G39670| Symbols: | calcium-binding EF hand family protein | chr5:15900498-15901112 FORWARDvery weakly similar to (67.4)CAST_SOLTUweakly similar to ( 119)UniRef90_Q93Z27cluster: at5g39670/mij24_140; n=2; arabidopsis thaliana|rep: at5g39670/mij24_140 - arabidopsis thaliana (mouse-ear cress)	0.176
30.3	signalling.calcium	tc10140_1414_36_s	moderately similar to ( 275)AT5G57580| Symbols: | calmodulin-binding protein | chr5:23332220-23334909 REVERSEmoderately similar to ( 306)UniRef90_A7Q6J4cluster: chromosome chr11 scaffold_56, whole genome shotgun sequence; n=1; vitis vinifera|rep: chromosome chr11 scaffold_56, whole genome shotgun sequence - vitis vinifera (grape)	0.135
30.5	signalling.G-proteins	tc15064_1091_36_s	moderately similar to ( 333)AT1G48270| Symbols: GCR1 | GCR1 (G-PROTEIN-COUPLED RECEPTOR 1) | chr1:17831982-17833882 REVERSEmoderately similar to ( 333)UniRef90_O04214cluster: putative g protein coupled receptor; n=4; brassicaceae|rep: putative g protein coupled receptor - arabidopsis thaliana (mouse-ear cress)	0.124
30.5	signalling.G-proteins	cv533797_610_38_s	moderately similar to ( 388)AT5G60860| Symbols: AtRABA1f | AtRABA1f (Arabidopsis Rab GTPase homolog A1f); GTP binding | chr5:24501976-24502791 FORWARDmoderately similar to ( 372)RB11B_TOBACmoderately similar to ( 388)UniRef90_Q9FJH0cluster: gtp-binding protein, ras-like; n=12; magnoliophyta|rep: gtp-binding protein, ras-like - arabidopsis thaliana (mouse-ear cress)COG3889	0.152
30.5	signalling.G-proteins	cv537461_637_35_s	moderately similar to ( 369)AT2G44610| Symbols: AtRABH1b, AtRab6A, RAB6 | RAB6; GTP binding | chr2:18418854-18420959 REVERSEweakly similar to ( 149)RHN1_NICPLmoderately similar to ( 374)UniRef90_Q40525cluster: nt-rab6 protein; n=6; magnoliophyta|rep: nt-rab6 protein - nicotiana tabacum (common tobacco)VAR1 COG5048 MopB_Res-Cmplx1_Nad11-M COG5099 COG4886 Spore_YhcN_YlaJ ARG80	0.14
30.5	signalling.G-proteins	fe703804_421_38_s	moderately similar to ( 333)AT1G48270| Symbols: GCR1 | GCR1 (G-PROTEIN-COUPLED RECEPTOR 1) | chr1:17831982-17833882 REVERSEmoderately similar to ( 333)UniRef90_O04214cluster: putative g protein coupled receptor; n=4; brassicaceae|rep: putative g protein coupled receptor - arabidopsis thaliana (mouse-ear cress)	0.135
30.6	signalling.MAP kinases	tc19938_1373_35_s	highly similar to ( 642)AT4G01370| Symbols: MPK4, ATMPK4 | ATMPK4 (MAP KINASE 4); MAP kinase/ kinase | chr4:567219-568889 FORWARDhighly similar to ( 673)MMK2_MEDSAhighly similar to ( 673)UniRef90_Q40353cluster: mitogen-activated protein kinase homolog mmk2; n=1; medicago sativa|rep: mitogen-activated protein kinase homolog mmk2 - medicago sativa (alfalfa)VAR1	0.108
30.6	signalling.MAP kinases	tc11107_396_40_s	highly similar to ( 520)AT3G45640| Symbols: MPK3, ATMPK3 | ATMPK3 (MITOGEN-ACTIVATED PROTEIN KINASE 3); MAP kinase/ kinase/ protein kinase | chr3:16767903-16769461 FORWARDmoderately similar to ( 488)MMK1_MEDSAhighly similar to ( 593)UniRef90_Q5K6Q4cluster: mitogen-activated protein kinase 1; n=3; papilionoideae|rep: mitogen-activated protein kinase 1 - glycine max (soybean)VAR1	0.107
30.11	signalling.light	tc13920_192_35_s	weakly similar to ( 115)AT3G26740| Symbols: CCL | CCL (CCR-LIKE) | chr3:9829105-9829698 FORWARDweakly similar to ( 102)LIRP1_ORYSAweakly similar to ( 185)UniRef90_Q41016cluster: ga protein; n=1; pisum sativum|rep: ga protein - pisum sativum (garden pea)	0.17
31.1	cell.organisation	tc12829_1110_35_s	weakly similar to ( 187)AT2G02360| Symbols: ATPP2-B10 | ATPP2-B10 (Phloem protein 2-B10); carbohydrate binding | chr2:619698-620735 REVERSEmoderately similar to ( 206)UniRef90_A7QZ10cluster: chromosome undetermined scaffold_261, whole genome shotgun sequence; n=1; vitis vinifera|rep: chromosome undetermined scaffold_261, whole genome shotgun sequence - vitis vinifera (grape)	0.122
31.1	cell.organisation	tc17289_384_36_s	moderately similar to ( 422)AT1G71790| Symbols: | F-actin capping protein beta subunit family protein | chr1:27000531-27002447 FORWARDmoderately similar to ( 438)UniRef90_A7QRM9cluster: chromosome undetermined scaffold_151, whole genome shotgun sequence; n=2; vitis vinifera|rep: chromosome undetermined scaffold_151, whole genome shotgun sequence - vitis vinifera (grape)	0.124
31.1	cell.organisation	tc17492_1328_37_s	weakly similar to ( 135)AT1G24130| Symbols: | transducin family protein / WD-40 repeat family protein | chr1:8534172-8535419 REVERSEweakly similar to ( 161)UniRef90_A7PD72cluster: chromosome chr17 scaffold_12, whole genome shotgun sequence; n=1; vitis vinifera|rep: chromosome chr17 scaffold_12, whole genome shotgun sequence - vitis vinifera (grape)	0.106
31.1	cell.organisation	tc11926_1192_37_s	weakly similar to ( 131)AT1G14740| Symbols: | similar to unknown protein [Arabidopsis thaliana] (TAIR:AT3G63500.2); similar to unknown protein [Arabidopsis thaliana] (TAIR:AT3G63500.1); similar to unnamed protein product [Vitis vinifera] (GB:CAO42402.1); contains InterPro domain Protein of unknown function DUF1423, plant (InterPro:IPR004082) | chr1:5075445-5077727 REVERSEweakly similar to ( 145)U…	0.114
31.1	cell.organisation	fe693125_685_37_s	highly similar to ( 607)AT5G45110| Symbols: NPR3 | NPR3 (NPR1-LIKE PROTEIN 3); protein binding | chr5:18246546-18248561 FORWARDhighly similar to ( 784)UniRef90_A7Q7N7cluster: chromosome undetermined scaffold_60, whole genome shotgun sequence; n=1; vitis vinifera|rep: chromosome undetermined scaffold_60, whole genome shotgun sequence - vitis vinifera (grape)	0.113
31.1	cell.organisation	tc8634_1181_37_s	moderately similar to ( 233)AT5G07840| Symbols: | ankyrin repeat family protein | chr5:2506765-2507292 REVERSEmoderately similar to ( 253)UniRef90_A7QW03cluster: chromosome chr2 scaffold_196, whole genome shotgun sequence; n=1; vitis vinifera|rep: chromosome chr2 scaffold_196, whole genome shotgun sequence - vitis vinifera (grape)	0.12
31.1	cell.organisation	tc10881_140_35_s	moderately similar to ( 332)AT3G61060| Symbols: ATPP2-A13 | ATPP2-A13 | chr3:22614141-22615311 FORWARDmoderately similar to ( 372)UniRef90_A7QKF8cluster: chromosome chr2 scaffold_112, whole genome shotgun sequence; n=1; vitis vinifera|rep: chromosome chr2 scaffold_112, whole genome shotgun sequence - vitis vinifera (grape)VAR1 COG5048 MopB_Res-Cmplx1_Nad11-M COG5099 COG4886 SKN1 PRK07133 Merozoit…	0.165
31.1	cell.organisation	tc8449_1437_36_s	moderately similar to ( 332)AT3G61060| Symbols: ATPP2-A13 | ATPP2-A13 | chr3:22614141-22615311 FORWARDmoderately similar to ( 372)UniRef90_A7QKF8cluster: chromosome chr2 scaffold_112, whole genome shotgun sequence; n=1; vitis vinifera|rep: chromosome chr2 scaffold_112, whole genome shotgun sequence - vitis vinifera (grape)VAR1 COG5048 MopB_Res-Cmplx1_Nad11-M COG5099 COG4886 SKN1 PRK07133 Merozoit…	0.16
31.1	cell.organisation	tc10892_1064_36_s	very weakly similar to (98.2)AT1G09155| Symbols: ATPP2-B15 | ATPP2-B15 (Phloem protein 2-B15); carbohydrate binding | chr1:2949833-2950844 REVERSEweakly similar to ( 130)UniRef90_A7PRZ4cluster: chromosome chr14 scaffold_27, whole genome shotgun sequence; n=1; vitis vinifera|rep: chromosome chr14 scaffold_27, whole genome shotgun sequence - vitis vinifera (grape)	0.109
31.1	cell.organisation	fd791844_150_35_s	highly similar to ( 692)AT3G12110| Symbols: ACT11 | ACT11 (ACTIN-11); structural constituent of cytoskeleton | chr3:3858122-3859615 FORWARDhighly similar to ( 697)ACT_CHLREhighly similar to ( 739)UniRef90_UPI0000DA34ECcluster: predicted: similar to actin, cytoplasmic 2 (gamma-actin); n=1; rattus norvegicus|rep: predicted: similar to actin, cytoplasmic 2 (gamma-actin) - rattus norvegicus	0.378
31.3	cell.cycle	tc10487_674_37_s	moderately similar to ( 207)AT5G48580| Symbols: FKBP15-2 | FKBP15-2 (FK506-binding protein 15 kD-2); FK506 binding / peptidyl-prolyl cis-trans isomerase | chr5:19713382-19714530 REVERSEmoderately similar to ( 227)FKB15_VICFAmoderately similar to ( 227)UniRef90_Q41649cluster: fk506-binding protein 2 precursor; n=1; vicia faba|rep: fk506-binding protein 2 precursor - vicia faba (broad bean)	0.145
31.4	cell.vesicle transport	tc15386_755_36_s	moderately similar to ( 295)AT5G46860| Symbols: ATVAM3, SYP22, ATSYP22, SGR3, VAM3 | VAM3 (syntaxin 22); SNAP receptor | chr5:19029569-19031022 REVERSEmoderately similar to ( 392)UniRef90_Q8LJR4cluster: syntaxin; n=2; core eudicotyledons|rep: syntaxin - glycine max (soybean)VAR1	0.152
31.4	cell.vesicle transport	tc10581_855_35_s	moderately similar to ( 264)AT2G32670| Symbols: VAMP725, ATVAMP725 | ATVAMP725 (Arabidopsis thaliana vesicle-associated membrane protein 725) | chr2:13865018-13866423 FORWARDmoderately similar to ( 264)UniRef90_O48850cluster: vesicle-associated membrane protein 725; n=3; arabidopsis thaliana|rep: vesicle-associated membrane protein 725 - arabidopsis thaliana (mouse-ear cress)	0.199
31.4	cell.vesicle transport	tc14713_498_35_s	moderately similar to ( 425)AT3G15980| Symbols: | coatomer protein complex, subunit beta 2 (beta prime), putative | chr3:5412021-5418319 REVERSEvery weakly similar to (94.7)PF20_CHLREmoderately similar to ( 426)UniRef90_A7P7E9cluster: chromosome chr9 scaffold_7, whole genome shotgun sequence; n=2; vitis vinifera|rep: chromosome chr9 scaffold_7, whole genome shotgun sequence - vitis vinifera (grap…	0.124
31.4	cell.vesicle transport	tc19444_236_36_s	moderately similar to ( 295)AT5G46860| Symbols: ATVAM3, SYP22, ATSYP22, SGR3, VAM3 | VAM3 (syntaxin 22); SNAP receptor | chr5:19029569-19031022 REVERSEmoderately similar to ( 392)UniRef90_Q8LJR4cluster: syntaxin; n=2; core eudicotyledons|rep: syntaxin - glycine max (soybean)VAR1	0.117
31.4	cell.vesicle transport	tc10002_1479_36_s	moderately similar to ( 204)AT4G30240| Symbols: | protein binding | chr4:14808365-14809751 REVERSEmoderately similar to ( 221)UniRef90_A7Q6F0cluster: chromosome chr11 scaffold_56, whole genome shotgun sequence; n=1; vitis vinifera|rep: chromosome chr11 scaffold_56, whole genome shotgun sequence - vitis vinifera (grape)	0.142
31.4	cell.vesicle transport	fg228769_318_36_s	moderately similar to ( 337)AT2G33120| Symbols: VAMP722, ATVAMP722, SAR1 | SAR1 (SYNAPTOBREVIN-RELATED PROTEIN 1) | chr2:14050862-14052414 REVERSEmoderately similar to ( 366)UniRef90_A5BQJ0cluster: putative uncharacterized protein; n=1; vitis vinifera|rep: putative uncharacterized protein - vitis vinifera (grape)PRK07003	0.109
31.4	cell.vesicle transport	tc8576_1184_36_s	weakly similar to ( 181)AT5G61210| Symbols: ATSNAP33, SNP33, ATSNAP33B, SNAP33 | SNAP33 (synaptosomal-associated protein 33); SNAP receptor | chr5:24641253-24642592 FORWARDweakly similar to ( 181)UniRef90_Q9S7P9cluster: snap25 homologous protein snap33; n=1; arabidopsis thaliana|rep: snap25 homologous protein snap33 - arabidopsis thaliana (mouse-ear cress)	0.139
33.99	development.unspecified	tc15612_831_35_s	weakly similar to ( 140)AT3G63210| Symbols: MARD1 | MARD1 (MEDIATOR OF ABA-REGULATED DORMANCY 1) | chr3:23364994-23365881 REVERSEweakly similar to ( 149)UniRef90_A7NWQ3cluster: chromosome chr5 scaffold_2, whole genome shotgun sequence; n=1; vitis vinifera|rep: chromosome chr5 scaffold_2, whole genome shotgun sequence - vitis vinifera (grape)	0.145
33.99	development.unspecified	tc15723_987_35_s	moderately similar to ( 260)AT3G14770| Symbols: | nodulin MtN3 family protein | chr3:4957794-4959209 REVERSEmoderately similar to ( 268)UniRef90_A7P286cluster: chromosome chr19 scaffold_4, whole genome shotgun sequence; n=1; vitis vinifera|rep: chromosome chr19 scaffold_4, whole genome shotgun sequence - vitis vinifera (grape)	0.16
33.99	development.unspecified	fe696443_825_35_s	weakly similar to ( 140)AT3G63210| Symbols: MARD1 | MARD1 (MEDIATOR OF ABA-REGULATED DORMANCY 1) | chr3:23364994-23365881 REVERSEweakly similar to ( 149)UniRef90_A7NWQ3cluster: chromosome chr5 scaffold_2, whole genome shotgun sequence; n=1; vitis vinifera|rep: chromosome chr5 scaffold_2, whole genome shotgun sequence - vitis vinifera (grape)	0.188
33.99	development.unspecified	tc10178_71_37_s	moderately similar to ( 295)AT5G13180| Symbols: ANAC083 | ANAC083 (Arabidopsis NAC domain containing protein 83); transcription factor | chr5:4196646-4197580 FORWARDweakly similar to ( 180)NAC68_ORYSAmoderately similar to ( 320)UniRef90_A7QUT1cluster: chromosome chr1 scaffold_180, whole genome shotgun sequence; n=1; vitis vinifera|rep: chromosome chr1 scaffold_180, whole genome shotgun sequence -…	0.151
33.99	development.unspecified	tc10460_1895_37_s	moderately similar to ( 213)AT3G14770| Symbols: | nodulin MtN3 family protein | chr3:4957794-4959209 REVERSEmoderately similar to ( 220)UniRef90_A7P286cluster: chromosome chr19 scaffold_4, whole genome shotgun sequence; n=1; vitis vinifera|rep: chromosome chr19 scaffold_4, whole genome shotgun sequence - vitis vinifera (grape)VAR1	0.235
33.99	development.unspecified	np7938846_913_40_s	moderately similar to ( 302)AT1G69490| Symbols: ANAC029, ATNAP, NAP | NAP (NAC-LIKE, ACTIVATED BY AP3/PI); transcription factor | chr1:26125896-26126885 FORWARDmoderately similar to ( 206)NAC68_ORYSAhighly similar to ( 526)UniRef90_Q52QR5cluster: nac1 protein; n=1; glycine max|rep: nac1 protein - glycine max (soybean)PRK07003 COG3889	0.106
33.99	development.unspecified	tc8856_245_38_s	moderately similar to ( 227)AT4G19185| Symbols: | integral membrane family protein | chr4:10489212-10491499 REVERSEmoderately similar to ( 233)UniRef90_A7QKL1cluster: chromosome chr2 scaffold_113, whole genome shotgun sequence; n=1; vitis vinifera|rep: chromosome chr2 scaffold_113, whole genome shotgun sequence - vitis vinifera (grape)	0.113
33.99	development.unspecified	cv536294_525_35_s	weakly similar to ( 166)AT5G18270| Symbols: ANAC087 | ANAC087 | chr5:6041243-6042745 REVERSEweakly similar to ( 139)NAC77_ORYSAweakly similar to ( 172)UniRef90_A5AMZ3cluster: putative uncharacterized protein; n=1; vitis vinifera|rep: putative uncharacterized protein - vitis vinifera (grape)	0.149
33.99	development.unspecified	fd790142_60_35_s	weakly similar to ( 154)AT2G35980| Symbols: NHL10, YLS9 | YLS9 (YELLOW-LEAF-SPECIFIC GENE 9) | chr2:15117714-15118397 FORWARDmoderately similar to ( 240)UniRef90_Q8S8Z8cluster: syringolide-induced protein b13-1-9; n=1; glycine max|rep: syringolide-induced protein b13-1-9 - glycine max (soybean)COG3889	0.17
33.99	development.unspecified	tc8836_1213_37_s	moderately similar to ( 301)AT3G04070| Symbols: ANAC047 | ANAC047 (Arabidopsis NAC domain containing protein 47) | chr3:1061580-1062983 REVERSEmoderately similar to ( 232)NAC68_ORYSAmoderately similar to ( 301)UniRef90_Q84TD6cluster: at3g04070; n=2; arabidopsis thaliana|rep: at3g04070 - arabidopsis thaliana (mouse-ear cress)	0.227
33.99	development.unspecified	tc10309_1395_36_s	moderately similar to ( 261)AT4G28040| Symbols: | nodulin MtN21 family protein | chr4:13940887-13942207 FORWARDmoderately similar to ( 276)UniRef90_Q3LSN0cluster: nodulin-like protein; n=2; pisum sativum|rep: nodulin-like protein - pisum sativum (garden pea)	0.157
33.99	development.unspecified	tc15288_763_36_s	weakly similar to ( 139)AT2G35460| Symbols: | harpin-induced family protein / HIN1 family protein / harpin-responsive family protein | chr2:14912867-14913583 FORWARDmoderately similar to ( 374)UniRef90_Q8S8Z8cluster: syringolide-induced protein b13-1-9; n=1; glycine max|rep: syringolide-induced protein b13-1-9 - glycine max (soybean)COG3889	0.202
33.99	development.unspecified	tc16011_783_37_s	weakly similar to ( 198)AT2G35980| Symbols: NHL10, YLS9 | YLS9 (YELLOW-LEAF-SPECIFIC GENE 9) | chr2:15117714-15118397 FORWARDmoderately similar to ( 221)UniRef90_Q8H1B5cluster: hin1-like protein; n=2; solanum tuberosum|rep: hin1-like protein - solanum tuberosum (potato)COG3889	0.29
33.99	development.unspecified	tc16259_504_35_s	moderately similar to ( 223)AT2G41380| Symbols: | embryo-abundant protein-related | chr2:17259059-17259964 FORWARDmoderately similar to ( 256)UniRef90_A2Q2Z0cluster: sam (and some other nucleotide) binding motif; n=2; medicago truncatula|rep: sam (and some other nucleotide) binding motif - medicago truncatula (barrel medic)	0.149
33.99	development.unspecified	cv530141_393_36_s	weakly similar to ( 147)AT5G13180| Symbols: ANAC083 | ANAC083 (Arabidopsis NAC domain containing protein 83); transcription factor | chr5:4196646-4197580 FORWARDvery weakly similar to (98.2)NAC68_ORYSAweakly similar to ( 147)UniRef90_Q9FY93cluster: nam-like protein; n=1; arabidopsis thaliana|rep: nam-like protein - arabidopsis thaliana (mouse-ear cress)	0.107
33.99	development.unspecified	fe898973_588_36_s	very weakly similar to ( 100)AT1G28330| Symbols: DRM1 | DRM1 (DORMANCY-ASSOCIATED PROTEIN 1) | chr1:9934487-9935203 REVERSEweakly similar to ( 109)12KD_FRAANweakly similar to ( 134)UniRef90_A5JSU3cluster: auxin-repressed protein; n=1; sesbania drummondii|rep: auxin-repressed protein - sesbania drummondiiVAR1 SKN1 YfhO	0.191
33.99	development.unspecified	tc12983_425_38_s	moderately similar to ( 213)AT3G14770| Symbols: | nodulin MtN3 family protein | chr3:4957794-4959209 REVERSEmoderately similar to ( 220)UniRef90_A7P286cluster: chromosome chr19 scaffold_4, whole genome shotgun sequence; n=1; vitis vinifera|rep: chromosome chr19 scaffold_4, whole genome shotgun sequence - vitis vinifera (grape)VAR1	0.107
33.99	development.unspecified	tc14349_1086_38_s	moderately similar to ( 277)AT5G50790| Symbols: | nodulin MtN3 family protein | chr5:20673687-20675053 REVERSEmoderately similar to ( 394)UniRef90_Q949G4cluster: n3 like protein; n=1; medicago truncatula|rep: n3 like protein - medicago truncatula (barrel medic)	0.172
33.99	development.unspecified	tc10662_1057_36_s	moderately similar to ( 336)AT2G23810| Symbols: TET8 | TET8 (TETRASPANIN8) | chr2:10142939-10144432 REVERSEmoderately similar to ( 353)UniRef90_A7PFH9cluster: chromosome chr11 scaffold_14, whole genome shotgun sequence; n=2; vitis vinifera|rep: chromosome chr11 scaffold_14, whole genome shotgun sequence - vitis vinifera (grape)VAR1 COG3889	0.248
33.99	development.unspecified	cv541644_688_35_s	moderately similar to ( 333)AT5G61430| Symbols: ANAC100, ATNAC5 | ANAC100/ATNAC5 (Arabidopsis NAC domain containing protein 100); transcription factor | chr5:24718554-24719779 REVERSEmoderately similar to ( 207)NAC77_ORYSAmoderately similar to ( 367)UniRef90_A5B814cluster: putative uncharacterized protein; n=1; vitis vinifera|rep: putative uncharacterized protein - vitis vinifera (grape)VAR1	0.12
34.2	transporter.sugars	tc11041_1047_35_s	moderately similar to ( 218)AT1G54730| Symbols: | sugar transporter, putative | chr1:20429066-20429468 FORWARDvery weakly similar to (55.8)STA_RICCOmoderately similar to ( 268)UniRef90_A2Q3I4cluster: general substrate transporter; n=1; medicago truncatula|rep: general substrate transporter - medicago truncatula (barrel medic)	0.184
34.2	transporter.sugars	tc17988_702_36_s	moderately similar to ( 258)AT1G75220| Symbols: | integral membrane protein, putative | chr1:28233073-28236267 REVERSEvery weakly similar to (79.3)STC_RICCOmoderately similar to ( 259)UniRef90_Q39416cluster: integral membrane protein; n=1; beta vulgaris|rep: integral membrane protein - beta vulgaris (sugar beet)	0.121
34.2	transporter.sugars	tc9345_1583_35_s	highly similar to ( 738)AT1G11260| Symbols: STP1 | STP1 (SUGAR TRANSPORTER 1); carbohydrate transmembrane transporter/ sugar:hydrogen ion symporter | chr1:3777460-3780133 FORWARDhighly similar to ( 742)STC_RICCOhighly similar to ( 925)UniRef90_Q7XA52cluster: monosaccharide transporter; n=1; glycine max|rep: monosaccharide transporter - glycine max (soybean)	0.102
34.2	transporter.sugars	tc8993_1694_36_s	highly similar to ( 768)AT5G57655| Symbols: | xylose isomerase family protein | chr5:23364256-23367031 FORWARDhighly similar to ( 736)XYLA_HORVUhighly similar to ( 795)UniRef90_A7Q6M7cluster: chromosome chr11 scaffold_56, whole genome shotgun sequence; n=2; vitis vinifera|rep: chromosome chr11 scaffold_56, whole genome shotgun sequence - vitis vinifera (grape)	0.121
34.2	transporter.sugars	tc9764_1010_36_s	moderately similar to ( 315)AT2G43330| Symbols: ATINT1 | ATINT1 (INOSITOL TRANSPORTER 1); carbohydrate transmembrane transporter/ sugar:hydrogen ion symporter | chr2:18008212-18010931 FORWARDvery weakly similar to (76.6)STC_RICCOmoderately similar to ( 376)UniRef90_A2Q2S7cluster: general substrate transporter; n=1; medicago truncatula|rep: general substrate transporter - medicago truncatula (barr…	0.114
34.3	transport.amino acids	cv541907_201_37_s	moderately similar to ( 327)AT3G56200| Symbols: | amino acid transporter family protein | chr3:20861066-20862758 FORWARDmoderately similar to ( 370)UniRef90_A7Q3S1cluster: chromosome chr13 scaffold_48, whole genome shotgun sequence; n=1; vitis vinifera|rep: chromosome chr13 scaffold_48, whole genome shotgun sequence - vitis vinifera (grape)VAR1 Spore_YhcN_YlaJ MopB_Res-Cmplx1_Nad11-M COG5048 COG3…	0.147
34.3	transport.amino acids	tc19628_1302_36_s	weakly similar to ( 148)AT1G08230| Symbols: | amino acid transporter family protein | chr1:2583712-2586697 REVERSEweakly similar to ( 171)UniRef90_A7QBH6cluster: chromosome chr13 scaffold_74, whole genome shotgun sequence; n=3; vitis vinifera|rep: chromosome chr13 scaffold_74, whole genome shotgun sequence - vitis vinifera (grape)	0.105
34.3	transport.amino acids	fg230067_282_35_s	moderately similar to ( 318)AT5G38820| Symbols: | amino acid transporter family protein | chr5:15560711-15562412 FORWARDmoderately similar to ( 347)UniRef90_A7PAH1cluster: chromosome chr14 scaffold_9, whole genome shotgun sequence; n=1; vitis vinifera|rep: chromosome chr14 scaffold_9, whole genome shotgun sequence - vitis vinifera (grape)	0.102
34.3	transport.amino acids	tc13447_532_35_s	very weakly similar to (68.6)AT1G47670| Symbols: | amino acid transporter family protein | chr1:17539274-17541926 REVERSEvery weakly similar to (91.3)UniRef90_A7P8N0cluster: chromosome chr3 scaffold_8, whole genome shotgun sequence; n=2; vitis vinifera|rep: chromosome chr3 scaffold_8, whole genome shotgun sequence - vitis vinifera (grape)	0.102
34.5	transport.ammonium	tc13801_1269_36_s	weakly similar to ( 171)AT1G64780| Symbols: ATAMT1;2 | ATAMT1;2 (AMMONIUM TRANSPORTER 1;2); ammonium transmembrane transporter | chr1:24064684-24066228 REVERSEweakly similar to ( 184)UniRef90_Q7Y1B9cluster: ammonium transporter; n=1; lotus japonicus|rep: ammonium transporter - lotus japonicus	0.222
34.7	transport.phosphate	tc15430_1652_36_s	moderately similar to ( 426)AT2G38940| Symbols: PHT1;4, ATPT2 | ATPT2 (PHOSPHATE TRANSPORTER 2); carbohydrate transmembrane transporter/ phosphate transmembrane transporter/ sugar:hydrogen ion symporter | chr2:16265578-16267182 FORWARDmoderately similar to ( 489)UniRef90_Q9AVQ9cluster: phosphate transporter; n=2; sesbania rostrata|rep: phosphate transporter - sesbania rostrata	0.126
34.7	transport.phosphate	fe706698_698_38_s	moderately similar to ( 426)AT2G38940| Symbols: PHT1;4, ATPT2 | ATPT2 (PHOSPHATE TRANSPORTER 2); carbohydrate transmembrane transporter/ phosphate transmembrane transporter/ sugar:hydrogen ion symporter | chr2:16265578-16267182 FORWARDmoderately similar to ( 489)UniRef90_Q9AVQ9cluster: phosphate transporter; n=2; sesbania rostrata|rep: phosphate transporter - sesbania rostrata	0.208
34.7	transport.phosphate	tc13829_875_37_s	moderately similar to ( 426)AT2G38940| Symbols: PHT1;4, ATPT2 | ATPT2 (PHOSPHATE TRANSPORTER 2); carbohydrate transmembrane transporter/ phosphate transmembrane transporter/ sugar:hydrogen ion symporter | chr2:16265578-16267182 FORWARDmoderately similar to ( 489)UniRef90_Q9AVQ9cluster: phosphate transporter; n=2; sesbania rostrata|rep: phosphate transporter - sesbania rostrata	0.149
34.8	transport.metabolite transporters at the envelope membrane	fe898684_727_35_s	moderately similar to ( 286)AT3G17430| Symbols: | phosphate translocator-related | chr3:5966603-5968968 FORWARDmoderately similar to ( 289)UniRef90_A7NVY6cluster: chromosome chr5 scaffold_2, whole genome shotgun sequence; n=1; vitis vinifera|rep: chromosome chr5 scaffold_2, whole genome shotgun sequence - vitis vinifera (grape)	0.11
34.8	transport.metabolite transporters at the envelope membrane	fe692167_790_35_s	moderately similar to ( 362)AT5G42740| Symbols: | glucose-6-phosphate isomerase, cytosolic (PGIC) | chr5:17153308-17157850 FORWARDmoderately similar to ( 386)G6PI_SPIOLmoderately similar to ( 386)UniRef90_O82059cluster: glucose-6-phosphate isomerase, cytosolic; n=2; core eudicotyledons|rep: glucose-6-phosphate isomerase, cytosolic - spinacia oleracea (spinach)	0.123
34.9	transport.metabolite transporters at the mitochondrial membrane	tc9999_1267_37_s	moderately similar to ( 404)AT2G22500| Symbols: | mitochondrial substrate carrier family protein | chr2:9570611-9571552 REVERSEvery weakly similar to (57.0)ADT_ORYSAmoderately similar to ( 452)UniRef90_Q2PEQ8cluster: putative mitochondrial dicarboxylate carrier protein; n=1; trifolium pratense|rep: putative mitochondrial dicarboxylate carrier protein - trifolium pratense (red clover)VAR1 PRK08026…	0.101
34.12	transport.metal	cb542860_424_35_s	moderately similar to ( 372)AT5G03280| Symbols: EIN2, PIR2, CKR1, ERA3, ORE3, ORE2 | EIN2 (ETHYLENE INSENSITIVE 2); transporter | chr5:788588-793065 FORWARDmoderately similar to ( 397)UniRef90_Q2HYG3cluster: ethylene signaling protein; n=1; prunus persica|rep: ethylene signaling protein - prunus persica (peach)VAR1	0.113
34.12	transport.metal	tc14900_656_36_s	weakly similar to ( 112)AT5G20650| Symbols: COPT5 | COPT5 (copper transporter 5); copper ion transmembrane transporter | chr5:6985483-6985923 REVERSEweakly similar to ( 135)UniRef90_A7P4V3cluster: chromosome chr4 scaffold_6, whole genome shotgun sequence; n=1; vitis vinifera|rep: chromosome chr4 scaffold_6, whole genome shotgun sequence - vitis vinifera (grape)PRK08026 COG3889	0.146
34.12	transport.metal	tc11824_673_36_s	very weakly similar to (70.5)AT1G01490| Symbols: | heavy-metal-associated domain-containing protein | chr1:180401-182066 REVERSEvery weakly similar to (91.7)UniRef90_A7QG85cluster: chromosome undetermined scaffold_91, whole genome shotgun sequence; n=2; vitis vinifera|rep: chromosome undetermined scaffold_91, whole genome shotgun sequence - vitis vinifera (grape)	0.116
34.13	transport.peptides and oligopeptides	tc17571_2110_37_s	moderately similar to ( 215)AT2G02040| Symbols: PTR2-B, NTR1, ATPTR2-B | ATPTR2-B (NITRATE TRANSPORTER 1); transporter | chr2:487541-489706 FORWARDmoderately similar to ( 228)UniRef90_Q9ZTX4cluster: leopt1; n=1; solanum lycopersicum|rep: leopt1 - solanum lycopersicum (tomato) (lycopersicon esculentum)	0.13
34.14	transport.unspecified cations	tc17968_1234_36_s	weakly similar to ( 178)AT5G47560| Symbols: ATTDT, ATSDAT | ATSDAT/ATTDT (TONOPLAST DICARBOXYLATE TRANSPORTER); malate transmembrane transporter/ sodium:dicarboxylate symporter | chr5:19305121-19307573 REVERSEweakly similar to ( 191)UniRef90_A7QZX2cluster: chromosome undetermined scaffold_292, whole genome shotgun sequence; n=2; vitis vinifera|rep: chromosome undetermined scaffold_292, whole geno…	0.191
34.14	transport.unspecified cations	tc9026_1406_35_s	weakly similar to ( 194)AT1G79610| Symbols: | sodium proton exchanger, putative (NHX6) | chr1:29957982-29961963 REVERSEmoderately similar to ( 238)UniRef90_Q0IJY4cluster: sodium/hydrogen exchanger; n=1; populus tomentosa|rep: sodium/hydrogen exchanger - populus tomentosa (chinese white poplar)	0.104
34.16	transport.ABC transporters and multidrug resistance systems	tc10728_650_36_s	weakly similar to ( 198)AT1G15520| Symbols: PDR12, ATPDR12 | ATPDR12/PDR12 (PLEIOTROPIC DRUG RESISTANCE 12); ATPase, coupled to transmembrane movement of substances | chr1:5331988-5338170 REVERSEweakly similar to ( 187)PDR1_TOBACmoderately similar to ( 202)UniRef90_A7P7K4cluster: chromosome chr9 scaffold_7, whole genome shotgun sequence; n=4; vitis vinifera|rep: chromosome chr9 scaffold_7, whole …	0.252
34.16	transport.ABC transporters and multidrug resistance systems	cv542444_612_36_s	weakly similar to ( 104)AT1G15210| Symbols: PDR7, ATPDR7 | ATPDR7/PDR7 (PLEIOTROPIC DRUG RESISTANCE 7); ATPase, coupled to transmembrane movement of substances | chr1:5231547-5236568 REVERSEweakly similar to ( 128)PDR1_TOBACweakly similar to ( 134)UniRef90_Q1M2R7cluster: pdr-like abc-transporter; n=1; glycine max|rep: pdr-like abc-transporter - glycine max (soybean)	0.153
34.16	transport.ABC transporters and multidrug resistance systems	tc15570_319_37_s	weakly similar to ( 198)AT1G15520| Symbols: PDR12, ATPDR12 | ATPDR12/PDR12 (PLEIOTROPIC DRUG RESISTANCE 12); ATPase, coupled to transmembrane movement of substances | chr1:5331988-5338170 REVERSEweakly similar to ( 187)PDR1_TOBACmoderately similar to ( 202)UniRef90_A7P7K4cluster: chromosome chr9 scaffold_7, whole genome shotgun sequence; n=4; vitis vinifera|rep: chromosome chr9 scaffold_7, whole …	0.236
34.16	transport.ABC transporters and multidrug resistance systems	tc18328_160_36_s	moderately similar to ( 209)AT1G15210| Symbols: PDR7, ATPDR7 | ATPDR7/PDR7 (PLEIOTROPIC DRUG RESISTANCE 7); ATPase, coupled to transmembrane movement of substances | chr1:5231547-5236568 REVERSEweakly similar to ( 196)PDR15_ORYSAmoderately similar to ( 209)UniRef90_Q7PC86cluster: probable pleiotropic drug resistance protein 7; n=1; arabidopsis thaliana|rep: probable pleiotropic drug resistance pr…	0.143
34.16	transport.ABC transporters and multidrug resistance systems	tc20174_1146_38_s	moderately similar to ( 270)AT1G79600| Symbols: | ABC1 family protein | chr1:29954998-29957409 REVERSEmoderately similar to ( 270)UniRef90_Q9MA15cluster: uncharacterized aarf domain-containing protein kinase at1g79600, chloroplast precursor; n=2; arabidopsis thaliana|rep: uncharacterized aarf domain-containing protein kinase at1g79600, chloroplast precursor - arabidopsis thaliana (mouse-ear cress…	0.126
34.16	transport.ABC transporters and multidrug resistance systems	fd787055_312_36_s	very weakly similar to (95.5)AT1G17840| Symbols: WBC11, ABCG11, DSO, COF1 | ABCG11/COF1/DSO/WBC11 (DESPERADO); ATPase, coupled to transmembrane movement of substances | chr1:6142863-6145887 FORWARDweakly similar to ( 138)UniRef90_A7R4M9cluster: chromosome undetermined scaffold_744, whole genome shotgun sequence; n=1; vitis vinifera|rep: chromosome undetermined scaffold_744, whole genome shotgun s…	0.104
34.16	transport.ABC transporters and multidrug resistance systems	tc9579_917_35_s	weakly similar to ( 198)AT1G15520| Symbols: PDR12, ATPDR12 | ATPDR12/PDR12 (PLEIOTROPIC DRUG RESISTANCE 12); ATPase, coupled to transmembrane movement of substances | chr1:5331988-5338170 REVERSEmoderately similar to ( 206)PDR1_NICPLmoderately similar to ( 206)UniRef90_Q949G3cluster: pleiotropic drug resistance protein 1; n=1; nicotiana plumbaginifolia|rep: pleiotropic drug resistance protein 1 -…	0.211
34.16	transport.ABC transporters and multidrug resistance systems	cv542748_733_35_s	highly similar to ( 652)AT3G54540| Symbols: ATGCN4 | ATGCN4 (Arabidopsis thaliana general control non-repressible 4) | chr3:20201371-20203542 FORWARDvery weakly similar to (64.3)MDR_ORYSAhighly similar to ( 659)UniRef90_Q65CB1cluster: abc transporter; n=1; populus tremula x populus tremuloides|rep: abc transporter - populus tremula x populus tremuloides	0.128
34.18	transport.unspecified anions	tc15944_1139_38_s	moderately similar to ( 376)AT5G40890| Symbols: CLC-A, CLCA, ATCLC-A | ATCLC-A (CHLORIDE CHANNEL A); voltage-gated chloride channel | chr5:16398873-16401049 REVERSEmoderately similar to ( 427)UniRef90_Q0IJ86cluster: chloride channel; n=1; glycine max|rep: chloride channel - glycine max (soybean)TrbL	0.136
34.99	transport.misc	tc10874_631_38_s	moderately similar to ( 221)AT3G55880| Symbols: | similar to unknown protein [Arabidopsis thaliana] (TAIR:AT2G40095.1); similar to unnamed protein product [Vitis vinifera] (GB:CAO41350.1); contains domain PTHR10992 (PTHR10992); contains domain PTHR10992:SF2 (PTHR10992:SF2) | chr3:20747661-20748578 FORWARDmoderately similar to ( 249)UniRef90_A7Q3G0cluster: chromosome chr13 scaffold_48, whole genom…	0.128
34.99	transport.misc	tc11544_878_37_s	moderately similar to ( 363)AT4G27020| Symbols: | similar to unknown protein [Arabidopsis thaliana] (TAIR:AT1G70160.1); similar to unknown protein [Arabidopsis thaliana] (TAIR:AT5G54870.1); similar to unknown protein [Oryza sativa (japonica cultivar-group)] (GB:BAD53001.1); similar to unnamed protein product [Vitis vinifera] (GB:CAO38981.1); similar to unknown protein [Oryza sativa (japonica cult…	0.118
34.99	transport.misc	tc15050_485_35_s	weakly similar to ( 179)AT2G23790| Symbols: | similar to unknown protein [Arabidopsis thaliana] (TAIR:AT4G36820.1); similar to unnamed protein product [Vitis vinifera] (GB:CAO22909.1); contains InterPro domain Protein of unknown function DUF607 (InterPro:IPR006769) | chr2:10132772-10134535 REVERSEweakly similar to ( 192)UniRef90_A7PV12cluster: chromosome chr4 scaffold_32, whole genome shotgun seq…	0.138
34.99	transport.misc	tc15156_849_37_s	moderately similar to ( 413)AT3G63010| Symbols: ATGID1B, GID1B | ATGID1B/GID1B (GA INSENSITIVE DWARF1B); hydrolase | chr3:23300692-23301973 FORWARDmoderately similar to ( 318)GID1_ORYSAmoderately similar to ( 457)UniRef90_A5Z1M8cluster: gibberellic acid receptor-b; n=2; gossypium hirsutum|rep: gibberellic acid receptor-b - gossypium hirsutum (upland cotton) (gossypium mexicanum)	0.136
34.99	transport.misc	tc18145_849_36_s	weakly similar to ( 159)AT4G13270| Symbols: | similar to unknown protein [Arabidopsis thaliana] (TAIR:AT1G52330.1); similar to unnamed protein product [Vitis vinifera] (GB:CAO65539.1) | chr4:7731276-7732898 FORWARDweakly similar to ( 166)UniRef90_A7PER2cluster: chromosome chr11 scaffold_13, whole genome shotgun sequence; n=1; vitis vinifera|rep: chromosome chr11 scaffold_13, whole genome shotgun …	0.16
34.99	transport.misc	fe706465_151_38_s	weakly similar to ( 177)AT4G30510| Symbols: AtATG18b | AtATG18b (Arabidopsis thaliana homolog of yeast autophagy 18 (ATG18) b) | chr4:14905670-14906921 REVERSEmoderately similar to ( 210)UniRef90_A7PFJ2cluster: chromosome chr11 scaffold_14, whole genome shotgun sequence; n=1; vitis vinifera|rep: chromosome chr11 scaffold_14, whole genome shotgun sequence - vitis vinifera (grape)	0.145
34.99	transport.misc	eh039219_872_35_s	moderately similar to ( 370)AT4G26750| Symbols: | hydroxyproline-rich glycoprotein family protein | chr4:13475854-13478388 REVERSEmoderately similar to ( 370)UniRef90_Q9SZ15cluster: putative uncharacterized protein f10m23.90; n=1; arabidopsis thaliana|rep: putative uncharacterized protein f10m23.90 - arabidopsis thaliana (mouse-ear cress)VAR1 MopB_Res-Cmplx1_Nad11-M Spore_YhcN_YlaJ COG5099 COG4886	0.194
34.99	transport.misc	tc8380_434_37_s	moderately similar to ( 310)AT5G42050| Symbols: | similar to unknown protein [Arabidopsis thaliana] (TAIR:AT3G27090.1); similar to unknown [Populus trichocarpa] (GB:ABK95892.1); contains InterPro domain Kelch related (InterPro:IPR013089); contains InterPro domain Development and cell death (InterPro:IPR013989) | chr5:16832858-16834160 FORWARDmoderately similar to ( 279)B2_DAUCAhighly similar to (…	0.183
34.99	transport.misc	tc8460_43_36_s	moderately similar to ( 319)AT4G17900| Symbols: | zinc-binding family protein | chr4:9946826-9947710 FORWARDmoderately similar to ( 356)UniRef90_Q0VJB4cluster: putative zinc-binding protein; n=1; platanus x acerifolia|rep: putative zinc-binding protein - platanus acerifolia (london plane tree)	0.154
34.99	transport.misc	tc10138_1270_37_s	moderately similar to ( 367)AT4G17790| Symbols: | similar to unknown protein [Arabidopsis thaliana] (TAIR:AT1G71940.1); similar to hypothetical protein 23.t00026 [Brassica oleracea] (GB:ABD65614.1); contains InterPro domain SNARE associated Golgi protein (InterPro:IPR015414) | chr4:9891438-9892688 FORWARDmoderately similar to ( 385)UniRef90_A7PC67cluster: chromosome chr2 scaffold_11, whole genome…	0.135
34.99	transport.misc	tc10794_942_36_s	moderately similar to ( 392)AT5G62740| Symbols: | band 7 family protein | chr5:25218546-25219761 FORWARDmoderately similar to ( 401)UniRef90_Q9M582cluster: hypersensitive-induced response protein; n=4; poaceae|rep: hypersensitive-induced response protein - zea mays (maize)	0.256
34.99	transport.misc	tc11435_603_35_s	moderately similar to ( 308)AT1G63830| Symbols: | proline-rich family protein | chr1:23689071-23690761 FORWARDmoderately similar to ( 319)UniRef90_Q10SG5cluster: putative uncharacterized protein; n=1; oryza sativa (japonica cultivar-group)|rep: putative uncharacterized protein - oryza sativa subsp. japonica (rice)VAR1	0.104
34.99	transport.misc	tc12908_1199_36_s	weakly similar to ( 146)AT5G11090| Symbols: | serine-rich protein-related | chr5:3524797-3525450 FORWARDweakly similar to ( 186)UniRef90_A7QS36cluster: chromosome undetermined scaffold_155, whole genome shotgun sequence; n=2; vitis vinifera|rep: chromosome undetermined scaffold_155, whole genome shotgun sequence - vitis vinifera (grape)	0.109
34.99	transport.misc	tc12967_1808_36_s	moderately similar to ( 290)AT4G30780| Symbols: | similar to unknown protein [Arabidopsis thaliana] (TAIR:AT2G24100.1); similar to unnamed protein product [Vitis vinifera] (GB:CAO66612.1) | chr4:14990529-14992861 FORWARDmoderately similar to ( 405)UniRef90_A7PFK7cluster: chromosome chr11 scaffold_14, whole genome shotgun sequence; n=1; vitis vinifera|rep: chromosome chr11 scaffold_14, whole genom…	0.269
34.99	transport.misc	tc13367_275_37_s	moderately similar to ( 206)AT4G09160| Symbols: | SEC14 cytosolic factor family protein / phosphoglyceride transfer family protein | chr4:5839758-5842155 FORWARDmoderately similar to ( 278)UniRef90_Q9LEN5cluster: putative uncharacterized protein; n=1; cicer arietinum|rep: putative uncharacterized protein - cicer arietinum (chickpea) (garbanzo)	0.141
34.99	transport.misc	tc16889_664_38_s	very weakly similar to (82.4)AT5G66950| Symbols: | catalytic/ pyridoxal phosphate binding | chr5:26750559-26753171 FORWARDmoderately similar to ( 291)UniRef90_A7PHH8cluster: chromosome chr17 scaffold_16, whole genome shotgun sequence; n=1; vitis vinifera|rep: chromosome chr17 scaffold_16, whole genome shotgun sequence - vitis vinifera (grape)	0.184
34.99	transport.misc	tc17779_1078_36_s	moderately similar to ( 363)AT1G69840| Symbols: | band 7 family protein | chr1:26297595-26298813 REVERSEmoderately similar to ( 389)UniRef90_Q9ZRU2cluster: putative uncharacterized protein; n=1; cicer arietinum|rep: putative uncharacterized protein - cicer arietinum (chickpea) (garbanzo)	0.139
34.99	transport.misc	tc18979_1346_36_s	weakly similar to ( 103)AT2G16900| Symbols: | similar to unknown protein [Arabidopsis thaliana] (TAIR:AT4G35110.2); similar to unknown protein [Arabidopsis thaliana] (TAIR:AT4G35110.3); similar to unknown protein [Arabidopsis thaliana] (TAIR:AT4G35110.4); similar to hypothetical protein [Vitis vinifera] (GB:CAN73143.1); contains InterPro domain Phospholipase-like, arabidopsis (InterPro:IPR007942)…	0.163
34.99	transport.misc	tc8493_1107_36_s	moderately similar to ( 323)AT1G80300| Symbols: ATNTT1 | ATNTT1; ATP:ADP antiporter | chr1:30196846-30199172 FORWARDmoderately similar to ( 333)TLC1_SOLTUmoderately similar to ( 345)UniRef90_A7P7N6cluster: chromosome chr9 scaffold_7, whole genome shotgun sequence; n=2; vitis vinifera|rep: chromosome chr9 scaffold_7, whole genome shotgun sequence - vitis vinifera (grape)	0.15
34.99	transport.misc	tc10558_853_37_s	weakly similar to ( 142)AT4G32480| Symbols: | similar to unknown protein [Arabidopsis thaliana] (TAIR:AT2G20670.1); similar to unnamed protein product [Vitis vinifera] (GB:CAO69754.1); contains InterPro domain Protein of unknown function DUF506, plant (InterPro:IPR006502) | chr4:15676494-15677782 FORWARDweakly similar to ( 192)UniRef90_A7R410cluster: chromosome undetermined scaffold_600, whole ge…	0.201
34.99	transport.misc	tc10631_1286_36_s	moderately similar to ( 469)AT1G07040| Symbols: | similar to unknown protein [Arabidopsis thaliana] (TAIR:AT1G27030.1); similar to unnamed protein product [Vitis vinifera] (GB:CAO41035.1) | chr1:2161224-2163034 REVERSEmoderately similar to ( 474)UniRef90_A7Q2R9cluster: chromosome chr1 scaffold_46, whole genome shotgun sequence; n=1; vitis vinifera|rep: chromosome chr1 scaffold_46, whole genome sh…	0.146
34.99	transport.misc	tc10975_612_39_s	weakly similar to ( 115)AT5G20670| Symbols: | similar to unknown protein [Arabidopsis thaliana] (TAIR:AT1G72510.1); similar to unknown protein [Arabidopsis thaliana] (TAIR:AT1G72510.2); similar to hypothetical protein [Vitis vinifera] (GB:CAN71382.1); contains InterPro domain Protein of unknown function DUF1677, plant (InterPro:IPR012876) | chr5:6993334-6993795 REVERSEweakly similar to ( 136)UniR…	0.116
34.99	transport.misc	tc11543_969_36_s	moderately similar to ( 308)AT4G22920| Symbols: ATNYE1, NYE1 | ATNYE1/NYE1 (NON-YELLOWING 1) | chr4:12016787-12017980 REVERSEhighly similar to ( 504)UniRef90_Q5EMP6cluster: senescence-inducible chloroplast stay-green protein 2; n=2; glycine max|rep: senescence-inducible chloroplast stay-green protein 2 - glycine max (soybean)VAR1 Spore_YhcN_YlaJ MopB_Res-Cmplx1_Nad11-M Merozoite_SPAM ARG80 rne	0.104
34.99	transport.misc	tc15417_1857_40_s	weakly similar to ( 168)AT4G03420| Symbols: | similar to unknown protein [Arabidopsis thaliana] (TAIR:AT1G03610.1); similar to unnamed protein product [Vitis vinifera] (GB:CAO24103.1); contains InterPro domain Protein of unknown function DUF789 (InterPro:IPR008507) | chr4:1512224-1513592 FORWARDmoderately similar to ( 201)UniRef90_A7PXD4cluster: chromosome chr12 scaffold_36, whole genome shotgun …	0.133
34.99	transport.misc	cv534527_437_37_s	moderately similar to ( 255)AT3G08040| Symbols: MAN1, FRD3 | FRD3 (FERRIC REDUCTASE DEFECTIVE 3); antiporter | chr3:2566599-2569403 REVERSEmoderately similar to ( 255)UniRef90_Q9SFB0cluster: putative integral membrane protein; n=1; arabidopsis thaliana|rep: putative integral membrane protein - arabidopsis thaliana (mouse-ear cress)	0.188
34.99	transport.misc	fd789887_181_39_s	moderately similar to ( 326)UniRef90_Q9AVH2cluster: putative senescence-associated protein; n=1; pisum sativum|rep: putative senescence-associated protein - pisum sativum (garden pea)	0.112
34.99	transport.misc	tc8857_650_35_s	moderately similar to ( 386)AT4G28940| Symbols: | catalytic | chr4:14274420-14276926 FORWARDweakly similar to ( 128)BSPA_POPDEmoderately similar to ( 483)UniRef90_A7P597cluster: chromosome chr4 scaffold_6, whole genome shotgun sequence; n=1; vitis vinifera|rep: chromosome chr4 scaffold_6, whole genome shotgun sequence - vitis vinifera (grape)	0.104
34.99	transport.misc	tc9087_1240_37_s	moderately similar to ( 317)AT4G17900| Symbols: | zinc-binding family protein | chr4:9946826-9947710 FORWARDmoderately similar to ( 353)UniRef90_Q0VJB4cluster: putative zinc-binding protein; n=1; platanus x acerifolia|rep: putative zinc-binding protein - platanus acerifolia (london plane tree)VAR1 MopB_Res-Cmplx1_Nad11-M Spore_YhcN_YlaJ Merozoite_SPAM PRK07003 ARG80	0.182
34.99	transport.misc	tc10295_36_35_s	moderately similar to ( 205)AT1G14870| Symbols: | Identical to Uncharacterized protein At1g14870 [Arabidopsis Thaliana] (GB:Q9LQU4); similar to unknown protein [Arabidopsis thaliana] (TAIR:AT5G35525.1); similar to unnamed protein product [Vitis vinifera] (GB:CAO42338.1); contains InterPro domain Aspartic acid and asparagine hydroxylation site (InterPro:IPR000152); contains InterPro domain Protein…	0.152
34.99	transport.misc	tc10358_1515_38_s	moderately similar to ( 233)AT1G75180| Symbols: | similar to unknown protein [Arabidopsis thaliana] (TAIR:AT1G19400.1); similar to unknown protein [Arabidopsis thaliana] (TAIR:AT1G19400.2); similar to unnamed protein product [Vitis vinifera] (GB:CAO47631.1); contains domain PTHR10996:SF1 (PTHR10996:SF1); contains domain PTHR10996 (PTHR10996) | chr1:28219811-28221572 REVERSEmoderately similar to (…	0.108
34.99	transport.misc	tc12134_18_35_s	moderately similar to ( 352)AT3G19990| Symbols: | binding | chr3:6965677-6967108 FORWARDmoderately similar to ( 355)UniRef90_A7QNM5cluster: chromosome undetermined scaffold_133, whole genome shotgun sequence; n=2; vitis vinifera|rep: chromosome undetermined scaffold_133, whole genome shotgun sequence - vitis vinifera (grape)	0.112
34.99	transport.misc	tc14447_1223_36_s	weakly similar to ( 191)AT2G03530| Symbols: ATUPS2, UPS2 | UPS2 (UREIDE PERMEASE 2) | chr2:1071948-1073519 FORWARDmoderately similar to ( 212)UPSA3_VIGUNmoderately similar to ( 212)UniRef90_Q41706cluster: probable ureide permease a3; n=2; phaseoleae|rep: probable ureide permease a3 - vigna unguiculata (cowpea)	0.103
34.99	transport.misc	tc15137_667_35_s	moderately similar to ( 378)AT1G72160| Symbols: | SEC14 cytosolic factor family protein / phosphoglyceride transfer family protein | chr1:27157485-27159271 REVERSEmoderately similar to ( 461)UniRef90_Q2PF01cluster: putative cytosolic factor; n=1; trifolium pratense|rep: putative cytosolic factor - trifolium pratense (red clover)	0.14
34.99	transport.misc	tc15150_1347_38_s	weakly similar to ( 115)UniRef90_Q8UWJ5cluster: cdh1-d; n=1; gallus gallus|rep: cdh1-d - gallus gallus (chicken)	0.247
34.99	transport.misc	tc17220_790_36_s	very weakly similar to (97.4)AT5G56550| Symbols: | similar to unknown protein [Arabidopsis thaliana] (TAIR:AT4G26288.1); similar to hypothetical protein [Vitis vinifera] (GB:CAN69977.1) | chr5:22913073-22913728 REVERSEweakly similar to ( 124)UniRef90_A5BBL4cluster: putative uncharacterized protein; n=1; vitis vinifera|rep: putative uncharacterized protein - vitis vinifera (grape)	0.177
34.99	transport.misc	tc19307_837_36_s	weakly similar to ( 130)AT2G28305| Symbols: | similar to unknown protein [Arabidopsis thaliana] (TAIR:AT2G37210.1); similar to unnamed protein product [Vitis vinifera] (GB:CAO21862.1); contains InterPro domain Conserved hypothetical protein CHP00730 (InterPro:IPR005269) | chr2:12088263-12091384 FORWARDweakly similar to ( 160)UniRef90_A7NSX4cluster: chromosome chr18 scaffold_1, whole genome shotgu…	0.111
34.99	transport.misc	tc19569_384_35_s	very weakly similar to ( 100)AT2G17500| Symbols: | auxin efflux carrier family protein | chr2:7614145-7616072 FORWARDweakly similar to ( 102)UniRef90_A7PKV3cluster: chromosome chr7 scaffold_20, whole genome shotgun sequence; n=2; vitis vinifera|rep: chromosome chr7 scaffold_20, whole genome shotgun sequence - vitis vinifera (grape)	0.296
34.99	transport.misc	tc19610_216_35_s	weakly similar to ( 184)AT5G19590| Symbols: | similar to unknown protein [Arabidopsis thaliana] (TAIR:AT4G02360.1); similar to unknown [Populus trichocarpa] (GB:ABK95545.1); contains InterPro domain Protein of unknown function DUF538 (InterPro:IPR007493) | chr5:6611616-6612071 REVERSEweakly similar to ( 184)UniRef90_Q8GUJ9cluster: putative uncharacterized protein at5g19590; n=1; arabidopsis thali…	0.21
34.99	transport.misc	cv535733_656_35_s	very weakly similar to (53.9)AT2G04620| Symbols: | cation efflux family protein | chr2:1610503-1612899 REVERSEmoderately similar to ( 442)UniRef90_Q7M1W1cluster: putative uncharacterized protein 2; n=1; glycine max|rep: putative uncharacterized protein 2 - glycine max (soybean)	0.114
34.99	transport.misc	tc9546_1505_36_s	moderately similar to ( 224)AT3G63010| Symbols: ATGID1B, GID1B | ATGID1B/GID1B (GA INSENSITIVE DWARF1B); hydrolase | chr3:23300692-23301973 FORWARDweakly similar to ( 176)GID1_ORYSAmoderately similar to ( 247)UniRef90_A7PU21cluster: chromosome chr7 scaffold_31, whole genome shotgun sequence; n=1; vitis vinifera|rep: chromosome chr7 scaffold_31, whole genome shotgun sequence - vitis vinifera (grap…	0.12
34.99	transport.misc	tc11023_885_36_s	weakly similar to ( 112)AT5G21940| Symbols: | similar to unknown protein [Arabidopsis thaliana] (TAIR:AT3G43850.1); similar to unknown [Populus trichocarpa] (GB:ABK93792.1) | chr5:7249449-7250356 REVERSEweakly similar to ( 150)UniRef90_Q9LLM3cluster: mtd1; n=1; medicago truncatula|rep: mtd1 - medicago truncatula (barrel medic)	0.145
34.99	transport.misc	tc16266_877_35_s	weakly similar to ( 187)AT1G72510| Symbols: | similar to unknown protein [Arabidopsis thaliana] (TAIR:AT2G09970.1); similar to hypothetical protein [Vitis vinifera] (GB:CAN73516.1); contains InterPro domain Protein of unknown function DUF1677, plant (InterPro:IPR012876) | chr1:27307568-27308065 FORWARDweakly similar to ( 196)UniRef90_A5ALB1cluster: putative uncharacterized protein; n=1; vitis vin…	0.119
34.99	transport.misc	tc16281_482_37_s	weakly similar to ( 175)AT5G26120| Symbols: | glycosyl hydrolase family protein 51 | chr5:9121838-9125402 REVERSEweakly similar to ( 180)UniRef90_A0ZNJ6cluster: alpha-arabinosidase1; n=4; rosaceae|rep: alpha-arabinosidase1 - pyrus communis (pear)	0.111
34.99	transport.misc	tc20031_631_38_s	weakly similar to ( 189)AT3G11780| Symbols: | MD-2-related lipid recognition domain-containing protein / ML domain-containing protein | chr3:3724332-3725482 REVERSEweakly similar to ( 189)UniRef90_Q9SF20cluster: f26k24.7 protein; n=2; arabidopsis thaliana|rep: f26k24.7 protein - arabidopsis thaliana (mouse-ear cress)	0.163
34.99	transport.misc	cv542179_18_35_s	weakly similar to ( 121)AT4G32480| Symbols: | similar to unknown protein [Arabidopsis thaliana] (TAIR:AT2G20670.1); similar to unnamed protein product [Vitis vinifera] (GB:CAO69754.1); contains InterPro domain Protein of unknown function DUF506, plant (InterPro:IPR006502) | chr4:15676494-15677782 FORWARDweakly similar to ( 152)UniRef90_Q2HTT5cluster: putative uncharacterized protein; n=1; medicag…	0.148
34.99	transport.misc	tc9334_608_36_s	moderately similar to ( 228)AT2G44260| Symbols: | similar to unknown protein [Arabidopsis thaliana] (TAIR:AT2G44230.1); similar to unknown protein [Arabidopsis thaliana] (TAIR:AT3G01880.1); similar to unknown protein [Arabidopsis thaliana] (TAIR:AT3G01870.1); similar to Protein of unknown function DUF946, plant [Medicago truncatula] (GB:ABN08110.1); similar to Protein of unknown function DUF946, …	0.133
34.99	transport.misc	tc9869_1065_38_s	weakly similar to ( 160)AT1G19180| Symbols: JAZ1, TIFY10A | JAZ1/TIFY10A (JASMONATE-ZIM-DOMAIN PROTEIN 1) | chr1:6622699-6623262 FORWARDmoderately similar to ( 216)UniRef90_A7PDT3cluster: chromosome chr11 scaffold_13, whole genome shotgun sequence; n=1; vitis vinifera|rep: chromosome chr11 scaffold_13, whole genome shotgun sequence - vitis vinifera (grape)VAR1 COG3889 MSP1_C Merozoite_SPAM	0.199
34.99	transport.misc	tc11237_655_36_s	very weakly similar to (93.6)AT3G62410| Symbols: CP12, CP12-2 | CP12-2 | chr3:23101982-23102377 FORWARDweakly similar to ( 108)UniRef90_O24292cluster: cp12 precursor; n=3; viridiplantae|rep: cp12 precursor - pisum sativum (garden pea)COG5048 PRK08581 VAR1 SKN1 COG5099 COG4886 PRK07133 YfhO MopB_Res-Cmplx1_Nad11-M GAT1	0.206
34.99	transport.misc	tc15113_721_36_s	very weakly similar to (67.0)AT1G05340| Symbols: | similar to unknown protein [Arabidopsis thaliana] (TAIR:AT2G32210.1) | chr1:1559078-1559645 REVERSEweakly similar to ( 113)UniRef90_Q2HTZ6cluster: putative uncharacterized protein; n=1; medicago truncatula|rep: putative uncharacterized protein - medicago truncatula (barrel medic)	0.301
34.99	transport.misc	cv540564_640_36_s	weakly similar to ( 124)AT2G27770| Symbols: | similar to unknown protein [Arabidopsis thaliana] (TAIR:AT2G36470.1); similar to unnamed protein product [Vitis vinifera] (GB:CAO16683.1); contains InterPro domain Protein of unknown function DUF868, plant (InterPro:IPR008586) | chr2:11840166-11841128 REVERSEweakly similar to ( 149)UniRef90_A7PPI8cluster: chromosome chr8 scaffold_23, whole genome shot…	0.118
35.2	not assigned.unknown	tc9050_209_38_s	weakly similar to ( 128)AT3G21260| Symbols: GLTP3 | GLTP3 (GLYCOLIPID TRANSFER PROTEIN 3); glycolipid binding / glycolipid transporter | chr3:7464138-7465027 REVERSEweakly similar to ( 141)UniRef90_A7NSI6cluster: chromosome chr18 scaffold_1, whole genome shotgun sequence; n=1; vitis vinifera|rep: chromosome chr18 scaffold_1, whole genome shotgun sequence - vitis vinifera (grape)	0.104
35.2	not assigned.unknown	tc10331_1274_36_s	weakly similar to ( 129)AT5G20150| Symbols: | SPX (SYG1/Pho81/XPR1) domain-containing protein | chr5:6802431-6803369 FORWARDmoderately similar to ( 216)UniRef90_A2TEC3cluster: ids4-like protein; n=1; phaseolus vulgaris|rep: ids4-like protein - phaseolus vulgaris (kidney bean) (french bean)COG3883 PRK11855	0.136
35.2	not assigned.unknown	tc10685_862_36_s	weakly similar to ( 102)AT1G10140| Symbols: | similar to unknown protein [Arabidopsis thaliana] (TAIR:AT1G58420.1); contains InterPro domain Uncharacterised conserved protein UCP031279 (InterPro:IPR016972) | chr1:3322972-3323475 REVERSEweakly similar to ( 102)UniRef90_Q9SY56cluster: f14n23.2; n=1; arabidopsis thaliana|rep: f14n23.2 - arabidopsis thaliana (mouse-ear cress)COG3889	0.111
35.2	not assigned.unknown	tc11646_486_36_s		0.199
35.2	not assigned.unknown	tc11863_1027_36_s	ref|XP_002513988.1| clathrin assembly protein, putative [Ricinus communis] gb|EEF48571.1| clathrin assembly protein, putative [Ricinus communis] GENE ID: 8281713 RCOM_1037910 | clathrin assembly protein, putative [Ricinus communis] E VALUE 1e-70	0.162
35.2	not assigned.unknown	tc12391_161_35_s	PRK08026 Hia TrbL COG3889 flgK PRK12688 DUF1750 Sporozoite_P67 Herpes_BLLF1 MSP1_C Mu-like_GpL COG4625 fliD COG2931 FliD PRK06819	0.116
35.2	not assigned.unknown	tc13663_957_35_s	weakly similar to ( 117)AT1G68440| Symbols: | similar to unknown protein [Arabidopsis thaliana] (TAIR:AT1G25400.1); similar to unnamed protein product [Vitis vinifera] (GB:CAO42150.1) | chr1:25661778-25662698 FORWARDweakly similar to ( 147)UniRef90_A7P392cluster: chromosome chr1 scaffold_5, whole genome shotgun sequence; n=1; vitis vinifera|rep: chromosome chr1 scaffold_5, whole genome shotgun se…	0.131
35.2	not assigned.unknown	tc14005_509_37_s	very weakly similar to (63.5)AT4G34630| Symbols: | similar to CM0216.450.nc [Lotus japonicus] (GB:BAF98581.1) | chr4:16537098-16537697 REVERSEvery weakly similar to (63.5)UniRef90_O65687cluster: putative uncharacterized protein t4l20.210; n=1; arabidopsis thaliana|rep: putative uncharacterized protein t4l20.210 - arabidopsis thaliana (mouse-ear cress)	0.165
35.2	not assigned.unknown	tc14804_900_35_s	very weakly similar to (71.2)AT4G37900| Symbols: | glycine-rich protein | chr4:17821731-17824439 REVERSEvery weakly similar to (71.2)UniRef90_Q9SZJ2cluster: putative uncharacterized protein f20d10.20; n=1; arabidopsis thaliana|rep: putative uncharacterized protein f20d10.20 - arabidopsis thaliana (mouse-ear cress)	0.101
35.2	not assigned.unknown	tc15870_288_35_s		0.125
35.2	not assigned.unknown	tc18270_312_35_s	weakly similar to ( 127)AT3G27100| Symbols: | similar to unknown [Picea sitchensis] (GB:ABK23311.1) | chr3:9995969-9997160 REVERSEweakly similar to ( 142)UniRef90_A7P9U2cluster: chromosome chr14 scaffold_9, whole genome shotgun sequence; n=1; vitis vinifera|rep: chromosome chr14 scaffold_9, whole genome shotgun sequence - vitis vinifera (grape)	0.213
35.2	not assigned.unknown	cb543206_417_35_s	weakly similar to ( 115)AT4G21215| Symbols: | similar to unnamed protein product [Vitis vinifera] (GB:CAO69695.1) | chr4:11310900-11313431 REVERSEweakly similar to ( 196)UniRef90_A7QUN8cluster: chromosome chr10 scaffold_179, whole genome shotgun sequence; n=1; vitis vinifera|rep: chromosome chr10 scaffold_179, whole genome shotgun sequence - vitis vinifera (grape)	0.106
35.2	not assigned.unknown	eg563052_486_36_s	very weakly similar to (52.8)AT1G67920| Symbols: | similar to unknown protein [Arabidopsis thaliana] (TAIR:AT1G24600.1) | chr1:25477394-25477597 FORWARDvery weakly similar to (52.8)UniRef90_Q9C9V8cluster: putative uncharacterized protein t23k23.23; n=1; arabidopsis thaliana|rep: putative uncharacterized protein t23k23.23 - arabidopsis thaliana (mouse-ear cress)COG3889	0.13
35.2	not assigned.unknown	fe708209_768_35_s	VAR1	0.141
35.2	not assigned.unknown	fg230624_474_35_s		0.143
35.2	not assigned.unknown	bq610229_132_38_s		0.127
35.2	not assigned.unknown	gr827475_490_37_s	very weakly similar to (69.3)UniRef90_A7PNS7cluster: chromosome chr8 scaffold_23, whole genome shotgun sequence; n=2; vitis vinifera|rep: chromosome chr8 scaffold_23, whole genome shotgun sequence - vitis vinifera (grape)	0.105
35.2	not assigned.unknown	tc12969_655_35_s		0.178
35.2	not assigned.unknown	tc13222_518_38_s	very weakly similar to (95.9)AT5G09530| Symbols: | hydroxyproline-rich glycoprotein family protein | chr5:2960081-2961193 REVERSEvery weakly similar to (95.1)UniRef90_Q940G9cluster: periaxin-like protein; n=2; arabidopsis thaliana|rep: periaxin-like protein - arabidopsis thaliana (mouse-ear cress)	0.128
35.2	not assigned.unknown	tc15453_835_36_s	very weakly similar to (92.0)AT1G13360| Symbols: | similar to unknown protein [Arabidopsis thaliana] (TAIR:AT3G25870.1); similar to unknown [Populus trichocarpa] (GB:ABK92948.1) | chr1:4577226-4577810 REVERSEvery weakly similar to (93.6)UniRef90_A5C7N0cluster: putative uncharacterized protein; n=1; vitis vinifera|rep: putative uncharacterized protein - vitis vinifera (grape)PRK08026	0.141
35.2	not assigned.unknown	tc17563_351_35_s	weakly similar to ( 130)UniRef90_A5BKB8cluster: putative uncharacterized protein; n=1; vitis vinifera|rep: putative uncharacterized protein - vitis vinifera (grape)VAR1	0.13
35.2	not assigned.unknown	tc18174_653_35_s	very weakly similar to (64.7)AT3G22160| Symbols: | VQ motif-containing protein | chr3:7818155-7818733 REVERSEvery weakly similar to (73.9)UniRef90_A5CB24cluster: putative uncharacterized protein; n=1; vitis vinifera|rep: putative uncharacterized protein - vitis vinifera (grape)	0.105
35.2	not assigned.unknown	tc18927_325_36_s		0.346
35.2	not assigned.unknown	tc19032_1013_38_s	weakly similar to ( 109)AT5G02020| Symbols: | similar to unknown protein [Arabidopsis thaliana] (TAIR:AT5G59080.1); similar to hypothetical protein [Vitis vinifera] (GB:CAN84007.1); similar to unnamed protein product [Vitis vinifera] (GB:CAO15731.1) | chr5:386996-387918 REVERSEweakly similar to ( 125)UniRef90_A7PNV9cluster: chromosome chr8 scaffold_23, whole genome shotgun sequence; n=1; vitis vi…	0.186
35.2	not assigned.unknown	tc19929_172_37_s		0.222
35.2	not assigned.unknown	tc19951_293_36_s	COG3889 PRK08026 COG4625 flgK DUF1750 Hia CobN TrbL PRK12688 FhaB	0.141
35.2	not assigned.unknown	cv543313_499_36_s	weakly similar to ( 113)AT3G06390| Symbols: | integral membrane family protein | chr3:1938919-1939713 REVERSEweakly similar to ( 156)UniRef90_A7NW79cluster: chromosome chr5 scaffold_2, whole genome shotgun sequence; n=1; vitis vinifera|rep: chromosome chr5 scaffold_2, whole genome shotgun sequence - vitis vinifera (grape)	0.245
35.2	not assigned.unknown	cv542068_313_36_s		0.118
35.2	not assigned.unknown	fd787047_39_37_s		0.13
35.2	not assigned.unknown	fe701187_354_37_s	moderately similar to ( 212)AT2G15890| Symbols: MEE14 | MEE14 (maternal effect embryo arrest 14) | chr2:6928278-6929060 REVERSEmoderately similar to ( 256)UniRef90_A7P9B1cluster: chromosome chr3 scaffold_8, whole genome shotgun sequence; n=1; vitis vinifera|rep: chromosome chr3 scaffold_8, whole genome shotgun sequence - vitis vinifera (grape)	0.162
35.2	not assigned.unknown	tc9191_1606_35_s	weakly similar to ( 159)AT5G13240| Symbols: | transcription regulator | chr5:4225264-4227155 REVERSEweakly similar to ( 172)UniRef90_A7P3I1cluster: chromosome chr1 scaffold_5, whole genome shotgun sequence; n=1; vitis vinifera|rep: chromosome chr1 scaffold_5, whole genome shotgun sequence - vitis vinifera (grape)COG3883	0.101
35.2	not assigned.unknown	tc9236_747_35_s	very weakly similar to (52.8)UniRef90_A5C8X4cluster: putative uncharacterized protein; n=1; vitis vinifera|rep: putative uncharacterized protein - vitis vinifera (grape)	0.164
35.2	not assigned.unknown	tc9949_971_36_s		0.141
35.2	not assigned.unknown	tc10190_904_37_s	very weakly similar to (71.2)UniRef90_A6YGF0cluster: putative uncharacterized protein; n=1; carica papaya|rep: putative uncharacterized protein - carica papaya (papaya)	0.122
35.2	not assigned.unknown	tc10509_714_36_s	weakly similar to ( 101)UniRef90_A2Q4V8cluster: putative uncharacterized protein; n=1; medicago truncatula|rep: putative uncharacterized protein - medicago truncatula (barrel medic)	0.105
35.2	not assigned.unknown	tc10574_11_38_s	PRK07003	0.11
35.2	not assigned.unknown	tc13576_1290_37_s	weakly similar to ( 127)AT2G43160| Symbols: | epsin N-terminal homology (ENTH) domain-containing protein | chr2:17955961-17959997 FORWARDweakly similar to ( 178)UniRef90_A2Q4X4cluster: epsin, n-terminal; enth/vhs; n=1; medicago truncatula|rep: epsin, n-terminal; enth/vhs - medicago truncatula (barrel medic)	0.144
35.2	not assigned.unknown	tc15518_1118_36_s	very weakly similar to (87.4)AT2G36220| Symbols: | similar to unknown protein [Arabidopsis thaliana] (TAIR:AT3G52710.1); similar to unnamed protein product [Vitis vinifera] (GB:CAO15901.1) | chr2:15199635-15200426 FORWARDweakly similar to ( 132)UniRef90_A7PPC9cluster: chromosome chr8 scaffold_23, whole genome shotgun sequence; n=2; vitis vinifera|rep: chromosome chr8 scaffold_23, whole genome sho…	0.136
35.2	not assigned.unknown	tc16236_707_35_s	weakly similar to ( 132)AT1G27290| Symbols: | similar to unknown [Populus trichocarpa] (GB:ABK95086.1) | chr1:9481775-9482563 FORWARDweakly similar to ( 147)UniRef90_A7QP35cluster: chromosome chr1 scaffold_136, whole genome shotgun sequence; n=1; vitis vinifera|rep: chromosome chr1 scaffold_136, whole genome shotgun sequence - vitis vinifera (grape)COG3889	0.119
35.2	not assigned.unknown	cv543626_415_36_s	very weakly similar to (84.0)AT1G49000| Symbols: | similar to unknown protein [Arabidopsis thaliana] (TAIR:AT3G18560.1); similar to hypothetical protein [Vitis vinifera] (GB:CAN78728.1); similar to unnamed protein product [Vitis vinifera] (GB:CAO68009.1) | chr1:18127227-18127697 REVERSEvery weakly similar to (89.4)UniRef90_A7PGN5cluster: chromosome chr17 scaffold_16, whole genome shotgun sequence…	0.154
35.2	not assigned.unknown	cv543923_460_36_s		0.145
35.2	not assigned.unknown	cv543966_55_35_s		0.104
35.2	not assigned.unknown	fg228986_628_39_s	COG3889	0.132
35.2	not assigned.unknown	tc9477_1885_37_s	weakly similar to ( 158)AT2G40000| Symbols: HSPRO2, ATHSPRO2 | similar to unknown protein [Arabidopsis thaliana] (TAIR:AT3G55840.1); similar to unnamed protein product [Vitis vinifera] (GB:CAO41329.1); contains InterPro domain Hs1pro-1, C-terminal (InterPro:IPR009743); contains InterPro domain Hs1pro-1, N-terminal (InterPro:IPR009869) | chr2:16707727-16709034 REVERSEmoderately similar to ( 224)Un…	0.23
35.2	not assigned.unknown	tc12128_957_35_s	very weakly similar to (62.0)AT4G38060| Symbols: | similar to unknown protein [Arabidopsis thaliana] (TAIR:AT5G65480.1); similar to unknown [Lycopersicon esculentum] (GB:AAK84476.1) | chr4:17873996-17874373 REVERSEweakly similar to ( 132)UniRef90_A7NUL9cluster: chromosome chr18 scaffold_1, whole genome shotgun sequence; n=1; vitis vinifera|rep: chromosome chr18 scaffold_1, whole genome shotgun se…	0.115
35.2	not assigned.unknown	tc13238_951_36_s	very weakly similar to (96.7)AT1G72450| Symbols: JAZ6, TIFY11B | JAZ6/TIFY11B (JASMONATE-ZIM-DOMAIN PROTEIN 6) | chr1:27277998-27279798 REVERSEweakly similar to ( 137)UniRef90_A7P6F8cluster: chromosome chr9 scaffold_7, whole genome shotgun sequence; n=2; vitis vinifera|rep: chromosome chr9 scaffold_7, whole genome shotgun sequence - vitis vinifera (grape)COG3889	0.143
35.2	not assigned.unknown	tc13933_445_37_s	weakly similar to ( 140)AT5G49350| Symbols: | similar to unknown protein [Arabidopsis thaliana] (TAIR:AT1G56320.1); similar to unnamed protein product [Vitis vinifera] (GB:CAO44880.1); contains domain PTHR10499 (PTHR10499) | chr5:20027060-20028321 REVERSEweakly similar to ( 175)UniRef90_A7Q8M1cluster: chromosome chr5 scaffold_64, whole genome shotgun sequence; n=1; vitis vinifera|rep: chromosome …	0.106
35.2	not assigned.unknown	tc16323_252_35_s	very weakly similar to (62.4)AT1G25275| Symbols: | similar to unnamed protein product [Vitis vinifera] (GB:CAO43403.1) | chr1:8860706-8861143 FORWARDvery weakly similar to (59.7)UniRef90_Q2V4L2cluster: uncharacterized protein at1g25275.3; n=4; arabidopsis thaliana|rep: uncharacterized protein at1g25275.3 - arabidopsis thaliana (mouse-ear cress)	0.161
35.2	not assigned.unknown	tc17613_1382_39_s	very weakly similar to (58.5)AT1G13310| Symbols: | similar to unnamed protein product [Vitis vinifera] (GB:CAO42102.1); contains InterPro domain BRO1 (InterPro:IPR004328) | chr1:4561214-4562926 REVERSEvery weakly similar to (93.6)UniRef90_A7P344cluster: chromosome chr1 scaffold_5, whole genome shotgun sequence; n=1; vitis vinifera|rep: chromosome chr1 scaffold_5, whole genome shotgun sequence - v…	0.121
35.2	not assigned.unknown	tc17893_413_35_s	very weakly similar to (69.7)UniRef90_Q9M445cluster: putative uncharacterized protein; n=1; cicer arietinum|rep: putative uncharacterized protein - cicer arietinum (chickpea) (garbanzo)	0.151
35.2	not assigned.unknown	cb542177_420_35_s	very weakly similar to (74.7)AT4G32090| Symbols: | galactosyltransferase | chr4:15509996-15510826 REVERSEvery weakly similar to (74.7)UniRef90_O49383cluster: putative uncharacterized protein f10n7.100; n=1; arabidopsis thaliana|rep: putative uncharacterized protein f10n7.100 - arabidopsis thaliana (mouse-ear cress)PRK07003	0.108
35.2	not assigned.unknown	cv541699_661_37_s	very weakly similar to (99.0)UniRef90_Q0PJF5cluster: myb transcription factor myb102; n=1; glycine max|rep: myb transcription factor myb102 - glycine max (soybean)TrbL	0.186
35.2	not assigned.unknown	fg231010_261_37_s	very weakly similar to (55.8)UniRef90_Q2HTZ6cluster: putative uncharacterized protein; n=1; medicago truncatula|rep: putative uncharacterized protein - medicago truncatula (barrel medic)COG3889	0.243
35.2	not assigned.unknown	cx704070_757_35_s		0.105
35.2	not assigned.unknown	tc9995_649_39_s	very weakly similar to (91.7)AT5G16110| Symbols: | similar to unknown protein [Arabidopsis thaliana] (TAIR:AT3G02555.1); similar to hypothetical protein [Cleome spinosa] (GB:ABD96917.1) | chr5:5261174-5262671 REVERSEvery weakly similar to (99.0)UniRef90_A7P385cluster: chromosome chr1 scaffold_5, whole genome shotgun sequence; n=1; vitis vinifera|rep: chromosome chr1 scaffold_5, whole genome shotg…	0.115
35.2	not assigned.unknown	tc10058_814_37_s	weakly similar to ( 157)AT5G16780| Symbols: | SART-1 family protein | chr5:5517787-5521569 REVERSEweakly similar to ( 160)UniRef90_A7QV24cluster: chromosome undetermined scaffold_184, whole genome shotgun sequence; n=1; vitis vinifera|rep: chromosome undetermined scaffold_184, whole genome shotgun sequence - vitis vinifera (grape)	0.103
35.2	not assigned.unknown	tc16123_674_36_s	very weakly similar to (79.0)AT5G19190| Symbols: | similar to unknown protein [Arabidopsis thaliana] (TAIR:AT3G06070.1); similar to unnamed protein product [Vitis vinifera] (GB:CAO71112.1) | chr5:6457351-6457920 FORWARDweakly similar to ( 141)UniRef90_A7NWH3cluster: chromosome chr5 scaffold_2, whole genome shotgun sequence; n=1; vitis vinifera|rep: chromosome chr5 scaffold_2, whole genome shotgun…	0.11
35.2	not assigned.unknown	tc18659_562_37_s		0.179
35.2	not assigned.unknown	fd787051_43_35_s	very weakly similar to (70.9)UniRef90_A5BYH3cluster: putative uncharacterized protein; n=1; vitis vinifera|rep: putative uncharacterized protein - vitis vinifera (grape)COG3889	0.147
35.2	not assigned.unknown	fe706552_715_35_s	very weakly similar to (52.0)AT5G60050| Symbols: | PRLI-interacting factor-related | chr5:24200906-24202490 REVERSEmoderately similar to ( 283)UniRef90_A7P917cluster: chromosome chr3 scaffold_8, whole genome shotgun sequence; n=1; vitis vinifera|rep: chromosome chr3 scaffold_8, whole genome shotgun sequence - vitis vinifera (grape)	0.205
35.2	not assigned.unknown	fe711666_838_35_s	weakly similar to ( 191)UniRef90_A7P917cluster: chromosome chr3 scaffold_8, whole genome shotgun sequence; n=1; vitis vinifera|rep: chromosome chr3 scaffold_8, whole genome shotgun sequence - vitis vinifera (grape)	0.168
35.2	not assigned.unknown	tc8547_624_36_s	moderately similar to ( 322)AT5G61820| Symbols: | similar to MtN19-like protein [Pisum sativum] (GB:AAU14999.2); contains InterPro domain Stress up-regulated Nod 19 (InterPro:IPR011692) | chr5:24851731-24853449 REVERSEmoderately similar to ( 421)UniRef90_Q2PEW8cluster: putative uncharacterized protein; n=1; trifolium pratense|rep: putative uncharacterized protein - trifolium pratense (red clover)…	0.186
35.2	not assigned.unknown	tc9655_1512_35_s	weakly similar to ( 124)AT3G26890| Symbols: | similar to unknown protein [Arabidopsis thaliana] (TAIR:AT5G41110.1); similar to unnamed protein product [Vitis vinifera] (GB:CAO49066.1); contains domain PTHR13199 (PTHR13199); contains domain PTHR13199:SF3 (PTHR13199:SF3) | chr3:9908693-9911700 REVERSEweakly similar to ( 134)UniRef90_A7P9Z8cluster: chromosome chr14 scaffold_9, whole genome shotgun s…	0.14
35.2	not assigned.unknown	tc12190_593_36_s	weakly similar to ( 116)AT1G13360| Symbols: | similar to unknown protein [Arabidopsis thaliana] (TAIR:AT3G25870.1); similar to unknown [Populus trichocarpa] (GB:ABK92948.1) | chr1:4577226-4577810 REVERSEweakly similar to ( 122)UniRef90_A5C7N0cluster: putative uncharacterized protein; n=1; vitis vinifera|rep: putative uncharacterized protein - vitis vinifera (grape)	0.122
35.2	not assigned.unknown	tc12555_421_36_s	very weakly similar to (91.3)AT1G19530| Symbols: | similar to unnamed protein product [Vitis vinifera] (GB:CAO61141.1) | chr1:6763967-6764677 FORWARDweakly similar to ( 137)UniRef90_A7NTA8cluster: chromosome chr18 scaffold_1, whole genome shotgun sequence; n=1; vitis vinifera|rep: chromosome chr18 scaffold_1, whole genome shotgun sequence - vitis vinifera (grape)	0.203
35.2	not assigned.unknown	tc15188_636_35_s		0.192
35.2	not assigned.unknown	tc15850_384_35_s	very weakly similar to (52.8)AT2G01190| Symbols: | octicosapeptide/Phox/Bem1p (PB1) domain-containing protein | chr2:115022-117295 FORWARDvery weakly similar to (96.7)UniRef90_A7PGZ0cluster: chromosome chr17 scaffold_16, whole genome shotgun sequence; n=1; vitis vinifera|rep: chromosome chr17 scaffold_16, whole genome shotgun sequence - vitis vinifera (grape)	0.109
35.2	not assigned.unknown	tc17101_13_35_s		0.126
35.2	not assigned.unknown	tc17862_433_35_s	MSP1_C	0.123
35.2	not assigned.unknown	tc19123_575_39_s		0.106
35.2	not assigned.unknown	tc19644_522_36_s	very weakly similar to (64.7)AT1G28260| Symbols: | binding | chr1:9875763-9878769 REVERSEmoderately similar to ( 302)UniRef90_Q2HTS7cluster: cig3, related; n=1; medicago truncatula|rep: cig3, related - medicago truncatula (barrel medic)	0.145
35.2	not assigned.unknown	fg232962_408_38_s	very weakly similar to (68.9)UniRef90_A5B4T6cluster: putative uncharacterized protein; n=1; vitis vinifera|rep: putative uncharacterized protein - vitis vinifera (grape)	0.187

## Sheet: RNAi_EV DW
BinCode	BinName	id	description	RNAi/EV
1.1.1.1	PS.lightreaction.photosystem II.LHC-II	tc10172_1414_35_s	highly similar to ( 539)AT3G51820| Symbols: ATG4, G4, CHLG | ATG4/CHLG/G4 (CHLOROPHYLL SYNTHASE); chlorophyll synthetase | chr3:19227278-19229911 REVERSEhighly similar to ( 561)UniRef90_A7QHN8cluster: chromosome chr8 scaffold_99, whole genome shotgun sequence; n=1; vitis vinifera|rep: chromosome chr8 scaffold_99, whole genome shotgun sequence - vitis vinifera (grape)VAR1 MopB_Res-Cmplx1_Nad11-M C…	-0.146
1.1.5.2	PS.lightreaction.other electron carrier (ox/red).ferredoxin	fg231961_193_36_s	weakly similar to ( 138)AT1G02180| Symbols: | ferredoxin-related | chr1:413619-414505 REVERSEmoderately similar to ( 282)UniRef90_A7P4T7cluster: chromosome chr4 scaffold_6, whole genome shotgun sequence; n=1; vitis vinifera|rep: chromosome chr4 scaffold_6, whole genome shotgun sequence - vitis vinifera (grape)	-0.142
1.3.6	PS.calvin cyle.aldolase	tc9340_1245_36_s	highly similar to ( 578)AT2G01140| Symbols: | fructose-bisphosphate aldolase, putative | chr2:95005-96490 REVERSEhighly similar to ( 530)ALFC_PEAhighly similar to ( 608)UniRef90_A7P3F7cluster: chromosome chr1 scaffold_5, whole genome shotgun sequence; n=1; vitis vinifera|rep: chromosome chr1 scaffold_5, whole genome shotgun sequence - vitis vinifera (grape)VAR1	-0.124
2.1.2.5	major CHO metabolism.synthesis.starch.transporter	tc17887_1441_36_s	moderately similar to ( 384)AT3G08580| Symbols: AAC1 | AAC1 (ADP/ATP CARRIER 1); binding | chr3:2605712-2607036 REVERSEmoderately similar to ( 404)ADT1_GOSHImoderately similar to ( 469)UniRef90_O49875cluster: adenine nucleotide translocator; n=1; lupinus albus|rep: adenine nucleotide translocator - lupinus albus (white lupin)VAR1 COG5048 COG4886 COG5099 MopB_Res-Cmplx1_Nad11-M SKN1 Spore_YhcN_Yla…	-0.166
2.2.1.1	major CHO metabolism.degradation.sucrose.fructokinase	tc13422_699_36_s	highly similar to ( 546)AT3G59480| Symbols: | pfkB-type carbohydrate kinase family protein | chr3:21994080-21995417 FORWARDhighly similar to ( 530)SCRK_SOLTUhighly similar to ( 560)UniRef90_A5B8T3cluster: putative uncharacterized protein; n=1; vitis vinifera|rep: putative uncharacterized protein - vitis vinifera (grape)VAR1	-0.155
2.2.1.3.3	major CHO metabolism.degradation.sucrose.invertases.vacuolar	tc9852_2177_35_s	moderately similar to ( 241)AT1G62660| Symbols: | beta-fructosidase (BFRUCT3) / beta-fructofuranosidase / invertase, vacuolar | chr1:23203614-23207180 FORWARDmoderately similar to ( 354)INVA_PHAAUmoderately similar to ( 344)UniRef90_O24509cluster: acid beta-fructofuranosidase precursor; n=2; phaseoleae|rep: acid beta-fructofuranosidase precursor - phaseolus vulgaris (kidney bean) (french bean)	-0.161
2.2.1.5	major CHO metabolism.degradation.sucrose.Susy	tc19787_2791_36_s	highly similar to ( 877)AT3G43190| Symbols: SUS4 | SUS4; UDP-glycosyltransferase/ sucrose synthase/ transferase, transferring glycosyl groups | chr3:15190192-15193565 REVERSEnearly identical (1033)SUSY_SOYBNnearly identical (1033)UniRef90_P13708cluster: sucrose synthase; n=12; eurosids i|rep: sucrose synthase - glycine max (soybean)VAR1 COG5048 MopB_Res-Cmplx1_Nad11-M COG4886 COG5099 Spore_YhcN_Y…	-0.12
3.4.4	minor CHO metabolism.myo-inositol.myo inositol oxygenases	cv536692_446_36_s	moderately similar to ( 340)AT5G56640| Symbols: MIOX5 | MIOX5 (MYO-INOSITOL OXYGENASE 5) | chr5:22944760-22946864 REVERSEmoderately similar to ( 325)MIOX_ORYSAmoderately similar to ( 347)UniRef90_A7PED7cluster: chromosome chr11 scaffold_13, whole genome shotgun sequence; n=2; vitis vinifera|rep: chromosome chr11 scaffold_13, whole genome shotgun sequence - vitis vinifera (grape)	-0.257
3.5	minor CHO metabolism.others	tc11678_1127_37_s	moderately similar to ( 230)AT1G60710| Symbols: ATB2 | ATB2; oxidoreductase | chr1:22358738-22360292 REVERSEweakly similar to ( 194)A115_TOBACmoderately similar to ( 278)UniRef90_A7Q601cluster: chromosome chr14 scaffold_54, whole genome shotgun sequence; n=1; vitis vinifera|rep: chromosome chr14 scaffold_54, whole genome shotgun sequence - vitis vinifera (grape)	-0.102
3.5	minor CHO metabolism.others	tc10267_1052_40_s	highly similar to ( 521)AT1G79500| Symbols: AtkdsA1 | AtkdsA1 (Arabidopsis thaliana KDO-8-phosphate synthase A1); 3-deoxy-8-phosphooctulonate synthase | chr1:29908497-29910882 FORWARDhighly similar to ( 534)KDSA_PEAhighly similar to ( 534)UniRef90_O50044cluster: 2-dehydro-3-deoxyphosphooctonate aldolase; n=3; papilionoideae|rep: 2-dehydro-3-deoxyphosphooctonate aldolase - pisum sativum (garden pe…	-0.149
4.5	glycolysis.pyrophosphate-fructose-6-P phosphotransferase	tc15499_571_38_s	highly similar to ( 967)AT1G76550| Symbols: | pyrophosphate--fructose-6-phosphate 1-phosphotransferase alpha subunit, putative / pyrophosphate-dependent 6-phosphofructose-1-kinase, putative | chr1:28727794-28731823 REVERSEnearly identical (1026)PFPA_RICCOnearly identical (1026)UniRef90_Q41140cluster: pyrophosphate--fructose 6-phosphate 1-phosphotransferase subunit alpha; n=1; ricinus communis|rep…	-0.131
4.11	glycolysis.phosphoglycerate mutase	tc10992_1627_36_s	highly similar to ( 594)AT1G79550| Symbols: PGK | PGK (PHOSPHOGLYCERATE KINASE) | chr1:29929240-29931188 REVERSEhighly similar to ( 603)PGKY_TOBAChighly similar to ( 621)UniRef90_Q9LKJ2cluster: phosphoglycerate kinase; n=3; core eudicotyledons|rep: phosphoglycerate kinase - pisum sativum (garden pea)VAR1	-0.156
4.13	glycolysis.PK	tc11862_1475_37_s	moderately similar to ( 378)AT1G30120| Symbols: PDH-E1 BETA | PDH-E1 BETA (PYRUVATE DEHYDROGENASE E1 BETA); pyruvate dehydrogenase (acetyl-transferring) | chr1:10584334-10586461 REVERSEmoderately similar to ( 266)ODPB_MESVImoderately similar to ( 308)UniRef90_Q8MA03cluster: pyruvate dehydrogenase e1 component subunit beta; n=1; chaetosphaeridium globosum|rep: pyruvate dehydrogenase e1 component s…	-0.13
4.13	glycolysis.PK	tc16445_5_39_s	moderately similar to ( 419)AT1G01090| Symbols: PDH-E1 ALPHA | PDH-E1 ALPHA (PYRUVATE DEHYDROGENASE E1 ALPHA); pyruvate dehydrogenase (acetyl-transferring) | chr1:47705-49166 REVERSEweakly similar to ( 169)ODPA_SOLTUmoderately similar to ( 419)UniRef90_Q9MAM6cluster: t25k16.8; n=2; arabidopsis thaliana|rep: t25k16.8 - arabidopsis thaliana (mouse-ear cress)	-0.101
4.13	glycolysis.PK	cv531755_611_35_s	moderately similar to ( 419)AT1G01090| Symbols: PDH-E1 ALPHA | PDH-E1 ALPHA (PYRUVATE DEHYDROGENASE E1 ALPHA); pyruvate dehydrogenase (acetyl-transferring) | chr1:47705-49166 REVERSEweakly similar to ( 169)ODPA_SOLTUmoderately similar to ( 419)UniRef90_Q9MAM6cluster: t25k16.8; n=2; arabidopsis thaliana|rep: t25k16.8 - arabidopsis thaliana (mouse-ear cress)	-0.125
4.13	glycolysis.PK	fe898858_143_37_s	moderately similar to ( 378)AT1G30120| Symbols: PDH-E1 BETA | PDH-E1 BETA (PYRUVATE DEHYDROGENASE E1 BETA); pyruvate dehydrogenase (acetyl-transferring) | chr1:10584334-10586461 REVERSEmoderately similar to ( 266)ODPB_MESVImoderately similar to ( 308)UniRef90_Q8MA03cluster: pyruvate dehydrogenase e1 component subunit beta; n=1; chaetosphaeridium globosum|rep: pyruvate dehydrogenase e1 component s…	-0.12
4.13	glycolysis.PK	tc14212_1168_35_s	moderately similar to ( 301)AT3G22960| Symbols: PKP1, PKP-ALPHA | PKP-ALPHA/PKP1 (PLASTIDIAL PYRUVATE KINASE 1); pyruvate kinase | chr3:8139376-8141778 FORWARDmoderately similar to ( 310)KPYA_RICCOmoderately similar to ( 310)UniRef90_Q43117cluster: pyruvate kinase isozyme a, chloroplast precursor; n=2; ricinus communis|rep: pyruvate kinase isozyme a, chloroplast precursor - ricinus communis (cast…	-0.12
5.2	fermentation.PDC	tc18296_1250_37_s	moderately similar to ( 394)AT5G54960| Symbols: PDC2 | PDC2 (PYRUVATE DECARBOXYLASE-2); pyruvate decarboxylase | chr5:22328084-22329907 REVERSEmoderately similar to ( 394)PDC2_TOBACmoderately similar to ( 428)UniRef90_Q84V95cluster: pyruvate decarboxylase 1; n=2; papilionoideae|rep: pyruvate decarboxylase 1 - lotus corniculatus (bird's-foot trefoil)VAR1 MopB_Res-Cmplx1_Nad11-M	-0.26
5.3	fermentation.ADH	tc9580_1501_36_s	highly similar to ( 623)AT1G77120| Symbols: ADH, ATADH, ADH1 | ADH1 (ALCOHOL DEHYDROGENASE 1) | chr1:28980403-28982110 FORWARDhighly similar to ( 682)ADH1_PEAhighly similar to ( 682)UniRef90_P12886cluster: alcohol dehydrogenase 1; n=8; papilionoideae|rep: alcohol dehydrogenase 1 - pisum sativum (garden pea)VAR1 MopB_Res-Cmplx1_Nad11-M COG5048 Spore_YhcN_YlaJ COG5099 COG4886 ARG80	-0.124
5.10	fermentation.aldehyde dehydrogenase	tc18910_192_36_s	very weakly similar to (56.6)AT1G44170| Symbols: ALDH4, ALDH3H1 | ALDH3H1 (ALDEHYDE DEHYDROGENASE 4) | chr1:16799004-16801014 REVERSEvery weakly similar to (70.1)UniRef90_Q9M686cluster: aldehyde dehydrogenase; n=5; malvoideae|rep: aldehyde dehydrogenase - gossypium hirsutum (upland cotton) (gossypium mexicanum)VAR1	-0.125
6.2	gluconeogenese/ glyoxylate cycle.malate synthase	tc13382_831_37_s	highly similar to ( 964)AT5G03860| Symbols: MLS | MLS (MALATE SYNTHASE); malate synthase | chr5:1032275-1034526 REVERSEnearly identical (1149)MASY_SOYBNnearly identical (1149)UniRef90_P45458cluster: malate synthase, glyoxysomal; n=1; glycine max|rep: malate synthase, glyoxysomal - glycine max (soybean)VAR1	-0.113
6.3	gluconeogenesis.Malate DH	tc9663_1225_36_s	highly similar to ( 504)AT1G53240| Symbols: | malate dehydrogenase (NAD), mitochondrial | chr1:19858634-19860470 REVERSEhighly similar to ( 507)MDHM_FRAANhighly similar to ( 592)UniRef90_Q9SPB8cluster: malate dehydrogenase; n=5; core eudicotyledons|rep: malate dehydrogenase - glycine max (soybean)	-0.138
8.1.1.3	TCA / org. transformation.TCA.pyruvate DH.E3	tc11972_1793_35_s	highly similar to ( 754)AT3G17240| Symbols: LPD2 | LPD2 (LIPOAMIDE DEHYDROGENASE 2); FAD binding / dihydrolipoyl dehydrogenase/ oxidoreductase | chr3:5890284-5892172 REVERSEhighly similar to ( 798)DLDH_PEAhighly similar to ( 877)UniRef90_O81413cluster: ferric leghemoglobin reductase-2 precursor; n=2; phaseoleae|rep: ferric leghemoglobin reductase-2 precursor - glycine max (soybean)	-0.115
8.1.6	TCA / org. transformation.TCA.succinyl-CoA ligase	tc16335_1042_37_s	moderately similar to ( 392)AT5G23250| Symbols: | succinyl-CoA ligase (GDP-forming) alpha-chain, mitochondrial, putative / succinyl-CoA synthetase, alpha chain, putative / SCS-alpha, putative | chr5:7830463-7832268 FORWARDmoderately similar to ( 404)SUCA_ORYSAmoderately similar to ( 410)UniRef90_A7Q7K8cluster: chromosome undetermined scaffold_60, whole genome shotgun sequence; n=2; core eudicotyl…	-0.112
8.2.10	TCA / org. transformation.other organic acid transformaitons.malic	tc12667_639_36_s	weakly similar to ( 186)AT1G29250| Symbols: | nucleic acid binding | chr1:10223447-10224578 REVERSEmoderately similar to ( 206)UniRef90_A7PF18cluster: chromosome chr11 scaffold_13, whole genome shotgun sequence; n=2; vitis vinifera|rep: chromosome chr11 scaffold_13, whole genome shotgun sequence - vitis vinifera (grape)VAR1	-0.161
8.2.10	TCA / org. transformation.other organic acid transformaitons.malic	tc16029_1352_36_s	weakly similar to ( 130)AT1G55890| Symbols: | pentatricopeptide (PPR) repeat-containing protein | chr1:20905029-20906225 FORWARDvery weakly similar to (60.8)RF1_ORYSAweakly similar to ( 141)UniRef90_A7R6L1cluster: chromosome undetermined scaffold_1327, whole genome shotgun sequence; n=2; vitis vinifera|rep: chromosome undetermined scaffold_1327, whole genome shotgun sequence - vitis vinifera (gra…	-0.145
8.2.11	TCA / org. transformation.other organic acid transformaitons.atp-citrate lyase	tc11709_597_37_s	moderately similar to ( 291)AT1G10670| Symbols: ACLA-1 | ACLA-1 (ATP-citrate lyase A-1) | chr1:3535788-3538099 FORWARDmoderately similar to ( 293)UniRef90_Q93YH3cluster: atp citrate lyase b-subunit; n=1; lupinus albus|rep: atp citrate lyase b-subunit - lupinus albus (white lupin)VAR1	-0.199
8.2.11	TCA / org. transformation.other organic acid transformaitons.atp-citrate lyase	tc19286_586_35_s	highly similar to ( 704)AT1G10670| Symbols: ACLA-1 | ACLA-1 (ATP-citrate lyase A-1) | chr1:3535788-3538099 FORWARDhighly similar to ( 728)UniRef90_Q93YH3cluster: atp citrate lyase b-subunit; n=1; lupinus albus|rep: atp citrate lyase b-subunit - lupinus albus (white lupin)VAR1 COG3883 MopB_Res-Cmplx1_Nad11-M tolA TolA COG5048 Spore_YhcN_YlaJ GAL11 COG4886 TolA COG5099 PRK11855 MSP1_C PRK06302 PRK0…	-0.172
8.3	TCA / org. transformation.carbonic anhydrases	tc11655_903_37_s	moderately similar to ( 251)AT3G52720| Symbols: | carbonic anhydrase family protein | chr3:19550595-19552094 REVERSEvery weakly similar to (65.9)CAH1_CHLREmoderately similar to ( 402)UniRef90_A7DX13cluster: a-type carbonic anhydrase; n=1; lotus japonicus|rep: a-type carbonic anhydrase - lotus japonicus	-0.183
9.1.2	mitochondrial electron transport / ATP synthesis.NADH-DH.localisation not clear	tc9694_650_36_s	moderately similar to ( 263)AT5G52840| Symbols: | NADH-ubiquinone oxidoreductase-related | chr5:21430944-21432020 FORWARDvery weakly similar to (57.8)NDUA5_SOLTUmoderately similar to ( 270)UniRef90_A7QGA4cluster: chromosome undetermined scaffold_91, whole genome shotgun sequence; n=1; vitis vinifera|rep: chromosome undetermined scaffold_91, whole genome shotgun sequence - vitis vinifera (grape)	-0.105
9.1.2	mitochondrial electron transport / ATP synthesis.NADH-DH.localisation not clear	tc12147_762_35_s	weakly similar to ( 174)AT3G12260| Symbols: | complex 1 family protein / LVR family protein | chr3:3909259-3910344 REVERSEweakly similar to ( 174)UniRef90_Q9LHI0cluster: arabidopsis thaliana genomic dna, chromosome 3, p1 clone: mqc3; n=1; arabidopsis thaliana|rep: arabidopsis thaliana genomic dna, chromosome 3, p1 clone: mqc3 - arabidopsis thaliana (mouse-ear cress)VAR1	-0.163
9.7	mitochondrial electron transport / ATP synthesis.cytochrome c oxidase	tc10601_763_38_s	weakly similar to ( 167)AT1G80230| Symbols: | cytochrome c oxidase family protein | chr1:30174676-30175891 REVERSEmoderately similar to ( 201)UniRef90_Q0KKQ3cluster: cytochrome c oxidase subunit vb; n=2; pisum sativum|rep: cytochrome c oxidase subunit vb - pisum sativum (garden pea)	-0.122
9.9	mitochondrial electron transport / ATP synthesis.F1-ATPase	tc11849_665_37_s	moderately similar to ( 206)AT4G29480| Symbols: | mitochondrial ATP synthase g subunit family protein | chr4:14486271-14487263 REVERSEmoderately similar to ( 219)UniRef90_A7P122cluster: chromosome chr19 scaffold_4, whole genome shotgun sequence; n=2; vitis vinifera|rep: chromosome chr19 scaffold_4, whole genome shotgun sequence - vitis vinifera (grape)	-0.143
10.1.4	cell wall.precursor synthesis.UGD	tc14181_579_38_s	highly similar to ( 650)AT3G29360| Symbols: | UDP-glucose 6-dehydrogenase, putative | chr3:11268612-11270054 REVERSEhighly similar to ( 652)UGDH_SOYBNhighly similar to ( 650)UniRef90_Q8L8N1cluster: udp-glucose dehydrogenase, putative; n=5; arabidopsis thaliana|rep: udp-glucose dehydrogenase, putative - arabidopsis thaliana (mouse-ear cress)COG3889	-0.121
10.1.7	cell wall.precursor synthesis.GMD	tc19726_1082_36_s	moderately similar to ( 249)AT5G66280| Symbols: GMD1 | GMD1 (GDP-D-MANNOSE 4,6-DEHYDRATASE 1); GDP-mannose 4,6-dehydratase | chr5:26493660-26494745 FORWARDmoderately similar to ( 254)UniRef90_A7QE03cluster: chromosome chr4 scaffold_83, whole genome shotgun sequence; n=2; vitis vinifera|rep: chromosome chr4 scaffold_83, whole genome shotgun sequence - vitis vinifera (grape)	-0.145
10.1.10	cell wall.precursor synthesis.RHM	tc12964_2238_35_s	highly similar to ( 977)AT1G78570| Symbols: RHM1, ROL1 | RHM1/ROL1 (RHAMNOSE BIOSYNTHESIS1); UDP-L-rhamnose synthase/ UDP-glucose 4,6-dehydratase/ catalytic | chr1:29555003-29557100 FORWARDvery weakly similar to (66.2)FCL1_ORYSAnearly identical (1009)UniRef90_A7P285cluster: chromosome chr19 scaffold_4, whole genome shotgun sequence; n=2; vitis vinifera|rep: chromosome chr19 scaffold_4, whole geno…	-0.129
10.1.10	cell wall.precursor synthesis.RHM	tc10451_895_37_s	highly similar to ( 518)AT1G63000| Symbols: UER1, NRS/ER | NRS/ER (NUCLEOTIDE-RHAMNOSE SYNTHASE/EPIMERASE-REDUCTASE) | chr1:23346175-23347524 FORWARDhighly similar to ( 542)UniRef90_A7QKD6cluster: chromosome chr2 scaffold_112, whole genome shotgun sequence; n=1; vitis vinifera|rep: chromosome chr2 scaffold_112, whole genome shotgun sequence - vitis vinifera (grape)VAR1 COG3889 PRK08026	-0.148
10.2	cell wall.cellulose synthesis	tc12390_1675_35_s	moderately similar to ( 227)AT5G60920| Symbols: COB | COB (COBRA) | chr5:24528692-24531158 REVERSEmoderately similar to ( 223)COBL3_ORYSAmoderately similar to ( 264)UniRef90_Q69F98cluster: phytochelatin synthetase-like protein; n=1; phaseolus vulgaris|rep: phytochelatin synthetase-like protein - phaseolus vulgaris (kidney bean) (french bean)	-0.111
10.2	cell wall.cellulose synthesis	tc9331_1180_35_s	highly similar to ( 849)AT5G22740| Symbols: CSLA02, ATCSLA2, ATCSLA02 | ATCSLA02 (Cellulose synthase-like A2); transferase, transferring glycosyl groups | chr5:7555382-7559869 REVERSEhighly similar to ( 849)UniRef90_Q9FNI7cluster: glucosyltransferase-like protein; n=1; arabidopsis thaliana|rep: glucosyltransferase-like protein - arabidopsis thaliana (mouse-ear cress)COG3889	-0.12
10.2.1	cell wall.cellulose synthesis.cellulose synthase	tc19301_344_36_s	moderately similar to ( 304)AT2G21770| Symbols: CESA09, CESA9 | CESA9 (CELLULOSE SYNTHASE 9); transferase, transferring glycosyl groups | chr2:9291917-9296575 FORWARDmoderately similar to ( 315)UniRef90_Q6J8W8cluster: cellulose synthase; n=4; malpighiales|rep: cellulose synthase - populus tremula x populus tremuloides	-0.11
10.2.1	cell wall.cellulose synthesis.cellulose synthase	tc15043_1034_36_s	moderately similar to ( 280)AT4G24000| Symbols: CSLG2, ATCSLG2 | ATCSLG2 (Cellulose synthase-like G2); transferase/ transferase, transferring glycosyl groups | chr4:12462152-12465481 FORWARDmoderately similar to ( 377)UniRef90_A7NX35cluster: chromosome chr5 scaffold_2, whole genome shotgun sequence; n=1; vitis vinifera|rep: chromosome chr5 scaffold_2, whole genome shotgun sequence - vitis vinifer…	-0.107
10.2.1	cell wall.cellulose synthesis.cellulose synthase	tc15408_397_37_s	weakly similar to ( 195)AT2G21770| Symbols: CESA09, CESA9 | CESA9 (CELLULOSE SYNTHASE 9); transferase, transferring glycosyl groups | chr2:9291917-9296575 FORWARDweakly similar to ( 195)UniRef90_Q6J8X1cluster: cellulose synthase; n=2; populus|rep: cellulose synthase - populus tremula x populus tremuloidesVAR1 COG5048 COG5099 MopB_Res-Cmplx1_Nad11-M COG4886 SKN1 Spore_YhcN_YlaJ PRK07133	-0.178
10.5.1	cell wall.cell wall proteins.AGPs	cv530996_281_35_s	moderately similar to ( 216)AT2G20520| Symbols: FLA6 | FLA6 | chr2:8847744-8848487 FORWARDmoderately similar to ( 219)UniRef90_A7PJ99cluster: chromosome chr12 scaffold_18, whole genome shotgun sequence; n=2; vitis vinifera|rep: chromosome chr12 scaffold_18, whole genome shotgun sequence - vitis vinifera (grape)VAR1 COG5048 MopB_Res-Cmplx1_Nad11-M COG5099 COG4886 SKN1 PRK07133 PRK08581 Spore_YhcN_…	-0.257
10.5.1	cell wall.cell wall proteins.AGPs	fg230678_130_35_s	very weakly similar to (69.3)AT5G24105| Symbols: AGP41 | AGP41 | chr5:8152100-8152659 FORWARDvery weakly similar to (79.0)UniRef90_A5AM00cluster: putative uncharacterized protein; n=1; vitis vinifera|rep: putative uncharacterized protein - vitis vinifera (grape)COG3889	-0.178
10.5.1	cell wall.cell wall proteins.AGPs	tc14169_170_35_s	weakly similar to ( 181)AT2G04780| Symbols: FLA7 | FLA7 | chr2:1677485-1678249 FORWARDweakly similar to ( 200)UniRef90_Q6J192cluster: fasciclin-like agp 12; n=1; populus tremula x populus alba|rep: fasciclin-like agp 12 - populus tremula x populus albaCOG3889	-0.114
10.5.1	cell wall.cell wall proteins.AGPs	cb541187_450_38_s	weakly similar to ( 111)AT2G35860| Symbols: FLA16 | FLA16 (FASCICLIN-LIKE ARABINOGALACTAN PROTEIN 16 PRECURSOR) | chr2:15066938-15068889 FORWARDweakly similar to ( 147)UniRef90_Q2PF38cluster: putative uncharacterized protein; n=1; trifolium pratense|rep: putative uncharacterized protein - trifolium pratense (red clover)	-0.113
10.5.1	cell wall.cell wall proteins.AGPs	tc8476_1547_37_s	weakly similar to ( 192)AT4G12730| Symbols: FLA2 | FLA2 | chr4:7491595-7492806 REVERSEmoderately similar to ( 257)UniRef90_Q2PES4cluster: putative fasciclin-like arabinogalactan protein fla2; n=1; trifolium pratense|rep: putative fasciclin-like arabinogalactan protein fla2 - trifolium pratense (red clover)COG3889 PRK08026 Herpes_BLLF1	-0.132
10.5.1	cell wall.cell wall proteins.AGPs	tc9226_710_36_s	weakly similar to ( 181)AT2G04780| Symbols: FLA7 | FLA7 | chr2:1677485-1678249 FORWARDweakly similar to ( 200)UniRef90_Q6J192cluster: fasciclin-like agp 12; n=1; populus tremula x populus alba|rep: fasciclin-like agp 12 - populus tremula x populus albaCOG3889	-0.11
10.5.1	cell wall.cell wall proteins.AGPs	cv535201_570_38_s	weakly similar to ( 114)AT5G06390| Symbols: FLA17 | FLA17 (FASCICLIN-LIKE ARABINOGALACTAN PROTEIN 17 PRECURSOR) | chr5:1952940-1955048 FORWARDweakly similar to ( 132)UniRef90_Q2PF38cluster: putative uncharacterized protein; n=1; trifolium pratense|rep: putative uncharacterized protein - trifolium pratense (red clover)	-0.13
10.5.1	cell wall.cell wall proteins.AGPs	cb542694_520_35_s	weakly similar to ( 175)AT5G03170| Symbols: FLA11 | FLA11 (fasciclin-like arabinogalactan-protein 11) | chr5:752897-753637 REVERSEweakly similar to ( 189)UniRef90_A5B492cluster: putative uncharacterized protein; n=1; vitis vinifera|rep: putative uncharacterized protein - vitis vinifera (grape)COG3889 PRK08026	-0.123
10.6.1	cell wall.degradation.cellulases and beta -1,4-glucanases	cv542666_491_36_s	moderately similar to ( 220)AT5G20950| Symbols: | glycosyl hydrolase family 3 protein | chr5:7107611-7110777 REVERSEmoderately similar to ( 257)UniRef90_Q2HVM0cluster: glycoside hydrolase, family 3, n-terminal; glycoside hydrolase, family 3, c-terminal; n=1; medicago truncatula|rep: glycoside hydrolase, family 3, n-terminal; glycoside hydrolase, family 3, c-terminal - medicago truncatula (barrel …	-0.125
10.6.3	cell wall.degradation.pectate lyases and polygalacturonases	tc15607_1005_36_s	highly similar to ( 642)AT1G04680| Symbols: | pectate lyase family protein | chr1:1304051-1307779 REVERSEmoderately similar to ( 407)PEL_LILLOhighly similar to ( 672)UniRef90_A1IIA8cluster: pectate lyase; n=3; eurosids i|rep: pectate lyase - prunus persica (peach)COG3889	-0.133
10.6.3	cell wall.degradation.pectate lyases and polygalacturonases	tc9978_1040_37_s	highly similar to ( 579)AT4G23500| Symbols: | glycoside hydrolase family 28 protein / polygalacturonase (pectinase) family protein | chr4:12264650-12267084 FORWARDvery weakly similar to (76.3)PGLR_ACTCHhighly similar to ( 640)UniRef90_A7QNJ7cluster: chromosome chr2 scaffold_132, whole genome shotgun sequence; n=1; vitis vinifera|rep: chromosome chr2 scaffold_132, whole genome shotgun sequence - v…	-0.104
10.6.3	cell wall.degradation.pectate lyases and polygalacturonases	tc12810_1200_35_s	moderately similar to ( 398)AT4G24780| Symbols: | pectate lyase family protein | chr4:12770641-12772237 REVERSEmoderately similar to ( 248)PEL_LILLOmoderately similar to ( 452)UniRef90_A4GU24cluster: pectate lyase precursor; n=1; glycine max|rep: pectate lyase precursor - glycine max (soybean)	-0.102
10.6.3	cell wall.degradation.pectate lyases and polygalacturonases	tc15270_693_36_s	moderately similar to ( 409)AT4G23820| Symbols: | glycoside hydrolase family 28 protein / polygalacturonase (pectinase) family protein | chr4:12397227-12400060 REVERSEvery weakly similar to (76.3)PGLR2_MAIZEmoderately similar to ( 435)UniRef90_A7QN93cluster: chromosome chr2 scaffold_132, whole genome shotgun sequence; n=2; vitis vinifera|rep: chromosome chr2 scaffold_132, whole genome shotgun seq…	-0.118
10.7	cell wall.modification	tc12404_989_36_s	moderately similar to ( 431)AT4G03210| Symbols: XTH9 | XTH9 (XYLOGLUCAN ENDOTRANSGLUCOSYLASE/HYDROLASE 9); hydrolase, acting on glycosyl bonds | chr4:1416107-1417197 FORWARDmoderately similar to ( 311)XTH_SOYBNhighly similar to ( 505)UniRef90_A5BHG3cluster: putative uncharacterized protein; n=1; vitis vinifera|rep: putative uncharacterized protein - vitis vinifera (grape)	-0.11
10.7	cell wall.modification	tc19966_486_36_s	moderately similar to ( 227)AT1G11545| Symbols: | xyloglucan:xyloglucosyl transferase, putative / xyloglucan endotransglycosylase, putative / endo-xyloglucan transferase, putative | chr1:3878689-3880286 REVERSEweakly similar to ( 124)XTHB_PHAANmoderately similar to ( 231)UniRef90_A7QUM9cluster: chromosome chr10 scaffold_179, whole genome shotgun sequence; n=1; vitis vinifera|rep: chromosome chr10…	-0.114
10.7	cell wall.modification	tc18996_346_36_s	moderately similar to ( 416)AT3G23730| Symbols: | xyloglucan:xyloglucosyl transferase, putative / xyloglucan endotransglycosylase, putative / endo-xyloglucan transferase, putative | chr3:8550229-8551255 FORWARDmoderately similar to ( 454)BRU1_SOYBNmoderately similar to ( 454)UniRef90_P35694cluster: brassinosteroid-regulated protein bru1 precursor; n=1; glycine max|rep: brassinosteroid-regulated p…	-0.204
10.7	cell wall.modification	tc13809_884_38_s	moderately similar to ( 299)AT2G39700| Symbols: ATEXP4, ATHEXP ALPHA 1.6, ATEXPA4 | ATEXPA4 (ARABIDOPSIS THALIANA EXPANSIN A4) | chr2:16551324-16552512 REVERSEmoderately similar to ( 300)EXPA7_ORYSAmoderately similar to ( 348)UniRef90_Q8GZD2cluster: expansin; n=1; glycine max|rep: expansin - glycine max (soybean)PRK08026 VAR1 TrbL tolA COG3889	-0.118
10.7	cell wall.modification	tc13126_489_35_s	highly similar to ( 502)AT5G13870| Symbols: EXGT-A4 | EXGT-A4 (ENDOXYLOGLUCAN TRANSFERASE A4); hydrolase, acting on glycosyl bonds | chr5:4475091-4476219 REVERSEhighly similar to ( 604)XTH_SOYBNhighly similar to ( 604)UniRef90_Q39857cluster: probable xyloglucan endotransglucosylase/hydrolase precursor; n=1; glycine max|rep: probable xyloglucan endotransglucosylase/hydrolase precursor - glycine ma…	-0.131
11.1.1	lipid metabolism.FA synthesis and FA elongation.Acetyl CoA Carboxylation	tc19478_903_36_s	very weakly similar to (80.5)AT5G16390| Symbols: CAC1A, BCCP, BCCP1, CAC1-A, BCCP-1, CAC1 | BCCP/BCCP-1/BCCP1/CAC1-A/CAC1A (BIOTIN CARBOXYL CARRIER, BIOTIN CARBOXYL CARRIER PROTEIN 1); biotin binding | chr5:5361557-5363023 REVERSEvery weakly similar to (60.1)BCCP_SOYBNweakly similar to ( 135)UniRef90_Q9FQ74cluster: biotin carboxyl carrier protein subunit; n=2; glycine max|rep: biotin carboxyl car…	-0.104
11.1.1	lipid metabolism.FA synthesis and FA elongation.Acetyl CoA Carboxylation	tc9630_1538_36_s	moderately similar to ( 325)AT5G48230| Symbols: EMB1276, ACAT2 | ACAT2/EMB1276 (ACETOACETYL-COA THIOLASE 2); acetyl-CoA C-acetyltransferase | chr5:19569796-19572256 REVERSEmoderately similar to ( 338)UniRef90_Q2L8A7cluster: acetoacetyl-coa thiolase; n=1; picrorhiza kurrooa|rep: acetoacetyl-coa thiolase - picrorhiza kurrooa	-0.103
11.1.3	lipid metabolism.FA synthesis and FA elongation.ketoacyl ACP synthase	ex304977_535_35_s	highly similar to ( 783)AT5G46290| Symbols: KAS I | KAS I (3-KETOACYL-ACYL CARRIER PROTEIN SYNTHASE I); fatty-acid synthase | chr5:18791666-18793856 REVERSEhighly similar to ( 735)KASC1_HORVUhighly similar to ( 897)UniRef90_Q9M507cluster: beta-ketoacyl-acp synthetase i-2; n=2; glycine max|rep: beta-ketoacyl-acp synthetase i-2 - glycine max (soybean)PRK08026	-0.127
11.1.3	lipid metabolism.FA synthesis and FA elongation.ketoacyl ACP synthase	tc15946_792_38_s	highly similar to ( 748)AT5G46290| Symbols: KAS I | KAS I (3-KETOACYL-ACYL CARRIER PROTEIN SYNTHASE I); fatty-acid synthase | chr5:18791666-18793856 REVERSEhighly similar to ( 707)KASC1_HORVUhighly similar to ( 879)UniRef90_Q9M507cluster: beta-ketoacyl-acp synthetase i-2; n=2; glycine max|rep: beta-ketoacyl-acp synthetase i-2 - glycine max (soybean)PRK08026	-0.105
11.1.6	lipid metabolism.FA synthesis and FA elongation.enoyl ACP reductase	tc11035_964_36_s	moderately similar to ( 310)AT2G05990| Symbols: ENR1, MOD1 | MOD1 (MOSAIC DEATH 1); enoyl-[acyl-carrier-protein] reductase (NADH)/ oxidoreductase | chr2:2322873-2324864 FORWARDmoderately similar to ( 295)FABI_BRANAmoderately similar to ( 345)UniRef90_O04945cluster: enoyl-acp reductase precursor; n=2; nicotiana tabacum|rep: enoyl-acp reductase precursor - nicotiana tabacum (common tobacco)VAR1 Mop…	-0.16
11.1.12	lipid metabolism.FA synthesis and FA elongation.ACP protein	tc10544_814_35_s	weakly similar to ( 170)AT1G65290| Symbols: MTACP2 | MTACP2 (MITOCHONDRIAL ACYL CARRIER PROTEIN 2); acyl carrier | chr1:24252751-24254029 REVERSEvery weakly similar to (50.8)ACP5_BRANAweakly similar to ( 170)UniRef90_O80800cluster: acyl carrier protein; n=2; arabidopsis thaliana|rep: acyl carrier protein - arabidopsis thaliana (mouse-ear cress)	-0.128
11.1.12	lipid metabolism.FA synthesis and FA elongation.ACP protein	tc17201_568_37_s	weakly similar to ( 117)AT1G54580| Symbols: ACP2 | ACP2 (ACYL CARRIER PROTEIN 2) | chr1:20393239-20394437 FORWARDweakly similar to ( 120)ACP2_HORVUweakly similar to ( 149)UniRef90_O23940cluster: acyl carrier protein; n=2; fragaria|rep: acyl carrier protein - fragaria vesca (woodland strawberry)COG3889	-0.144
11.1.15	lipid metabolism.FA synthesis and FA elongation.ACP desaturase	fe707094_486_35_s	moderately similar to ( 476)AT2G43710| Symbols: FAB2, SSI2 | SSI2 (fatty acid biosynthesis 2); acyl-[acyl-carrier-protein] desaturase | chr2:18127184-18129572 FORWARDhighly similar to ( 538)STAD_SOYBNhighly similar to ( 538)UniRef90_Q42807cluster: acyl-[acyl-carrier-protein] desaturase, chloroplast precursor; n=5; papilionoideae|rep: acyl-[acyl-carrier-protein] desaturase, chloroplast precursor -…	-0.109
11.2.3	lipid metabolism.FA desaturation.omega 3 desaturase	tc19650_1236_39_s	moderately similar to ( 360)AT5G05580| Symbols: SH1, FAD8 | FAD8 (FATTY ACID DESATURASE 8); omega-3 fatty acid desaturase | chr5:1664332-1666346 FORWARDmoderately similar to ( 491)FAD3E_SOYBNmoderately similar to ( 491)UniRef90_P48625cluster: omega-3 fatty acid desaturase, endoplasmic reticulum; n=8; glycine max|rep: omega-3 fatty acid desaturase, endoplasmic reticulum - glycine max (soybean)VAR1	-0.199
11.3	lipid metabolism.Phospholipid synthesis	tc19419_1140_35_s	moderately similar to ( 484)AT1G73600| Symbols: | phosphoethanolamine N-methyltransferase | chr1:27674486-27677061 FORWARDmoderately similar to ( 497)PEAMT_SPIOLmoderately similar to ( 497)UniRef90_Q9M571cluster: phosphoethanolamine n-methyltransferase; n=3; amaranthaceae|rep: phosphoethanolamine n-methyltransferase - spinacia oleracea (spinach)	-0.123
11.8.1	lipid metabolism.''exotics'' (steroids, squalene etc).sphingolipids	tc15181_1809_37_s	weakly similar to ( 173)AT2G46210| Symbols: | delta-8 sphingolipid desaturase, putative | chr2:18984615-18985964 FORWARDweakly similar to ( 189)UniRef90_A4UIY7cluster: d8-sphingolipid desaturase; n=1; jatropha curcas|rep: d8-sphingolipid desaturase - jatropha curcasPRK08026 COG3889	-0.134
11.8.1	lipid metabolism.''exotics'' (steroids, squalene etc).sphingolipids	tc14965_1056_36_s	moderately similar to ( 205)AT2G34770| Symbols: FAH1 | FAH1 (FATTY ACID HYDROXYLASE 1); catalytic | chr2:14673855-14675140 FORWARDmoderately similar to ( 219)UniRef90_A7Q4S1cluster: chromosome chr10 scaffold_50, whole genome shotgun sequence; n=4; vitis vinifera|rep: chromosome chr10 scaffold_50, whole genome shotgun sequence - vitis vinifera (grape)VAR1 Spore_YhcN_YlaJ MopB_Res-Cmplx1_Nad11-M	-0.104
11.8.2	lipid metabolism.''exotics'' (steroids, squalene etc).methylsterol monooxygenase	tc8894_1027_38_s	moderately similar to ( 471)AT1G07420| Symbols: ATSMO1, ATSMO2-2, ATSMO2, SMO2-2 | SMO2-2 (sterol 4-alpha-methyl-oxidase 2); C-4 methylsterol oxidase | chr1:2278915-2280030 FORWARDmoderately similar to ( 484)UniRef90_A7NYS5cluster: chromosome chr6 scaffold_3, whole genome shotgun sequence; n=1; vitis vinifera|rep: chromosome chr6 scaffold_3, whole genome shotgun sequence - vitis vinifera (grape)V…	-0.151
12.1.1	N-metabolism.nitrate metabolism.NR	tc12071_495_36_s	moderately similar to ( 225)AT2G32720| Symbols: B5 #4 | B5 #4 (cytochrome b5 family protein #4); heme binding / transition metal ion binding | chr2:13884090-13885524 REVERSEmoderately similar to ( 233)CYB5S_TOBACmoderately similar to ( 234)UniRef90_O24651cluster: cytochrome b5; n=1; olea europaea|rep: cytochrome b5 - olea europaea (common olive)COG3883 tolA	-0.144
12.1.1	N-metabolism.nitrate metabolism.NR	cv542613_492_36_s	weakly similar to ( 142)AT5G53560| Symbols: B5 #2, ATB5-A | ATB5-A (Cytochrome b5 A) | chr5:21776854-21777579 FORWARDweakly similar to ( 137)CYB5_TOBACweakly similar to ( 143)UniRef90_O48618cluster: cytochome b5; n=1; olea europaea|rep: cytochome b5 - olea europaea (common olive)COG3889	-0.198
12.2.2	N-metabolism.ammonia metabolism.glutamine synthase	tc13195_1367_35_s	moderately similar to ( 475)AT5G37600| Symbols: ATGSR1 | ATGSR1 (Arabidopsis thaliana glutamine synthase clone R1); glutamate-ammonia ligase | chr5:14950804-14952886 REVERSEmoderately similar to ( 484)GLNA1_SOYBNmoderately similar to ( 484)UniRef90_P24099cluster: glutamine synthetase cytosolic isozyme 1; n=6; core eudicotyledons|rep: glutamine synthetase cytosolic isozyme 1 - glycine max (soybean)	-0.142
13.1.2.3	amino acid metabolism.synthesis.glutamate family.arginine	tc11376_1142_36_s	moderately similar to ( 378)AT1G75330| Symbols: OTC | OTC (ORNITHINE CARBAMOYLTRANSFERASE); amino acid binding / carboxyl- or carbamoyltransferase | chr1:28270118-28272044 REVERSEmoderately similar to ( 412)OTC_PEAmoderately similar to ( 434)UniRef90_Q9SEX4cluster: ornithine carbamoyltransferase; n=1; canavalia lineata|rep: ornithine carbamoyltransferase - canavalia lineata	-0.158
13.1.3.1	amino acid metabolism.synthesis.aspartate family.asparagine	tc15605_1949_36_s	highly similar to ( 975)AT3G47340| Symbols: DIN6, AT-ASN1, ASN1 | ASN1 (DARK INDUCIBLE 6) | chr3:17449430-17452028 REVERSEnearly identical (1058)ASNS1_LOTJAnearly identical (1060)UniRef90_P49092cluster: asparagine synthetase [glutamine-hydrolyzing] 1; n=1; lotus japonicus|rep: asparagine synthetase [glutamine-hydrolyzing] 1 - lotus japonicusVAR1 MopB_Res-Cmplx1_Nad11-M Spore_YhcN_YlaJ COG5048	-0.134
13.1.3.4	amino acid metabolism.synthesis.aspartate family.methionine	tc13731_1487_35_s	highly similar to ( 715)AT4G01850| Symbols: SAM-2, MAT2 | MAT2/SAM-2 (S-adenosylmethionine synthetase 2) | chr4:796298-797479 REVERSEhighly similar to ( 737)METL_CATROhighly similar to ( 730)UniRef90_P43280cluster: s-adenosylmethionine synthetase 1; n=51; magnoliophyta|rep: s-adenosylmethionine synthetase 1 - solanum lycopersicum (tomato) (lycopersicon esculentum)VAR1 COG5048 MopB_Res-Cmplx1_Nad1…	-0.106
13.1.3.5	amino acid metabolism.synthesis.aspartate family.lysine	tc10604_1233_37_s	moderately similar to ( 368)AT3G59890| Symbols: | dihydrodipicolinate reductase family protein | chr3:22135474-22137468 REVERSEmoderately similar to ( 368)UniRef90_Q8LB01cluster: dihydrodipicolinate reductase 2, chloroplast precursor; n=2; arabidopsis thaliana|rep: dihydrodipicolinate reductase 2, chloroplast precursor - arabidopsis thaliana (mouse-ear cress)	-0.107
13.1.3.6.1.2	amino acid metabolism.synthesis.aspartate family.misc.homoserine.aspartate semialdehyde dehydrogenase	tc10316_884_38_s	moderately similar to ( 283)AT1G14810| Symbols: | semialdehyde dehydrogenase family protein | chr1:5102679-5104628 REVERSEmoderately similar to ( 300)UniRef90_A7P3W2cluster: chromosome chr1 scaffold_5, whole genome shotgun sequence; n=1; vitis vinifera|rep: chromosome chr1 scaffold_5, whole genome shotgun sequence - vitis vinifera (grape)	-0.142
13.1.4.1	amino acid metabolism.synthesis.branched chain group.common	tc10050_99_35_s	moderately similar to ( 322)AT3G58610| Symbols: | ketol-acid reductoisomerase | chr3:21682538-21685616 FORWARDmoderately similar to ( 323)ILV5_PEAmoderately similar to ( 333)UniRef90_A5AGN5cluster: putative uncharacterized protein; n=1; vitis vinifera|rep: putative uncharacterized protein - vitis vinifera (grape)	-0.115
13.1.5.1	amino acid metabolism.synthesis.serine-glycine-cysteine group.serine	tc10964_749_35_s	moderately similar to ( 303)AT4G35630| Symbols: PSAT | PSAT (phosphoserine aminotransferase); phosphoserine transaminase | chr4:16904210-16905502 FORWARDmoderately similar to ( 267)SERC_SPIOLmoderately similar to ( 303)UniRef90_Q96255cluster: phosphoserine aminotransferase, chloroplast precursor; n=4; arabidopsis thaliana|rep: phosphoserine aminotransferase, chloroplast precursor - arabidopsis th…	-0.119
13.1.5.3.1	amino acid metabolism.synthesis.serine-glycine-cysteine group.cysteine.OASTL	tc10615_809_37_s	highly similar to ( 542)AT3G61440| Symbols: ARATH;BSAS3;1, ATCYSC1 | ATCYSC1 (BETA-SUBSTITUTED ALA SYNTHASE 3;1) | chr3:22747358-22748767 FORWARDmoderately similar to ( 412)CYSKP_SPIOLhighly similar to ( 686)UniRef90_A5YT86cluster: cysteine synthase; n=1; glycine max|rep: cysteine synthase - glycine max (soybean)	-0.101
13.1.6.3	amino acid metabolism.synthesis.aromatic aa.phenylalanine	tc16047_364_35_s	moderately similar to ( 424)AT3G23940| Symbols: | dehydratase family | chr3:8648787-8652330 FORWARDmoderately similar to ( 424)UniRef90_Q9LIR4cluster: dihydroxy-acid dehydratase; n=2; arabidopsis thaliana|rep: dihydroxy-acid dehydratase - arabidopsis thaliana (mouse-ear cress)VAR1 MopB_Res-Cmplx1_Nad11-M Spore_YhcN_YlaJ COG5048 COG4886	-0.12
13.1.6.5	amino acid metabolism.synthesis.aromatic aa.tryptophan	tc11382_1370_39_s	moderately similar to ( 263)AT4G27070| Symbols: TSB2 | TSB2 (TRYPTOPHAN SYNTHASE BETA-SUBUNIT); tryptophan synthase | chr4:13586570-13588625 FORWARDmoderately similar to ( 258)TRPB2_MAIZEmoderately similar to ( 263)UniRef90_P25269cluster: tryptophan synthase beta chain 2, chloroplast precursor; n=5; arabidopsis thaliana|rep: tryptophan synthase beta chain 2, chloroplast precursor - arabidopsis th…	-0.124
13.1.6.5	amino acid metabolism.synthesis.aromatic aa.tryptophan	tc11684_1179_36_s	highly similar to ( 576)AT3G57880| Symbols: | C2 domain-containing protein | chr3:21442175-21444496 REVERSEhighly similar to ( 582)UniRef90_A7PVT7cluster: chromosome chr8 scaffold_34, whole genome shotgun sequence; n=1; vitis vinifera|rep: chromosome chr8 scaffold_34, whole genome shotgun sequence - vitis vinifera (grape)	-0.127
13.2.2.3	amino acid metabolism.degradation.glutamate family.arginine	tc9407_1054_36_s	moderately similar to ( 454)AT2G34470| Symbols: PSKF109, UREG | UREG (urease accessory protein G); metal ion binding / nucleotide binding | chr2:14537979-14539490 REVERSEmoderately similar to ( 489)UniRef90_Q9XGS2cluster: ni-binding urease accessory protein ureg; n=1; glycine max|rep: ni-binding urease accessory protein ureg - glycine max (soybean)VAR1	-0.108
13.2.2.3	amino acid metabolism.degradation.glutamate family.arginine	tc11279_818_37_s	moderately similar to ( 490)AT4G08870| Symbols: | arginase, putative | chr4:5647414-5648690 REVERSEhighly similar to ( 585)ARGI_SOYBNhighly similar to ( 585)UniRef90_O49046cluster: arginase; n=1; glycine max|rep: arginase - glycine max (soybean)	-0.115
13.2.3.2	amino acid metabolism.degradation.aspartate family.threonine	tc15705_784_37_s	moderately similar to ( 317)AT1G08110| Symbols: | lactoylglutathione lyase, putative / glyoxalase I, putative | chr1:2535460-2537627 FORWARDmoderately similar to ( 347)LGUL_CICARmoderately similar to ( 373)UniRef90_Q9ZS21cluster: glyoxalase i; n=1; glycine max|rep: glyoxalase i - glycine max (soybean)VAR1	-0.203
13.2.3.4	amino acid metabolism.degradation.aspartate family.methionine	tc12032_220_35_s	moderately similar to ( 397)AT4G13940| Symbols: EMB1395, MEE58, SAHH, SAHH1, HOG1 | HOG1 (HOMOLOGY-DEPENDENT GENE SILENCING 1) | chr4:8054926-8056758 FORWARDmoderately similar to ( 401)SAHH_LUPLUmoderately similar to ( 397)UniRef90_O23255cluster: adenosylhomocysteinase 1; n=3; core eudicotyledons|rep: adenosylhomocysteinase 1 - arabidopsis thaliana (mouse-ear cress)VAR1 PRK08026 COG3889	-0.157
13.2.3.4	amino acid metabolism.degradation.aspartate family.methionine	tc15448_1340_35_s	moderately similar to ( 397)AT4G13940| Symbols: EMB1395, MEE58, SAHH, SAHH1, HOG1 | HOG1 (HOMOLOGY-DEPENDENT GENE SILENCING 1) | chr4:8054926-8056758 FORWARDmoderately similar to ( 401)SAHH_LUPLUmoderately similar to ( 397)UniRef90_O23255cluster: adenosylhomocysteinase 1; n=3; core eudicotyledons|rep: adenosylhomocysteinase 1 - arabidopsis thaliana (mouse-ear cress)VAR1 PRK08026 COG3889	-0.189
13.2.5.2	amino acid metabolism.degradation.serine-glycine-cysteine group.glycine	tc17738_734_37_s	moderately similar to ( 321)AT5G41670| Symbols: | 6-phosphogluconate dehydrogenase family protein | chr5:16682875-16684338 REVERSEmoderately similar to ( 332)UniRef90_A5BGC9cluster: 6-phosphogluconate dehydrogenase, decarboxylating; n=2; vitis vinifera|rep: 6-phosphogluconate dehydrogenase, decarboxylating - vitis vinifera (grape)	-0.154
13.2.5.2	amino acid metabolism.degradation.serine-glycine-cysteine group.glycine	tc11130_735_36_s	highly similar to ( 786)AT3G02360| Symbols: | 6-phosphogluconate dehydrogenase family protein | chr3:482505-483965 FORWARDhighly similar to ( 899)UniRef90_O22111cluster: 6-phosphogluconate dehydrogenase, decarboxylating; n=2; papilionoideae|rep: 6-phosphogluconate dehydrogenase, decarboxylating - glycine max (soybean)VAR1	-0.129
13.2.6.3	amino acid metabolism.degradation.aromatic aa.tryptophan	fe706264_575_35_s	moderately similar to ( 213)AT1G06550| Symbols: | enoyl-CoA hydratase/isomerase family protein | chr1:2003833-2006563 REVERSEmoderately similar to ( 236)UniRef90_A7PJT9cluster: chromosome chr12 scaffold_18, whole genome shotgun sequence; n=1; vitis vinifera|rep: chromosome chr12 scaffold_18, whole genome shotgun sequence - vitis vinifera (grape)	-0.153
14.2	S-assimilation.APR	tc13983_1842_35_s	highly similar to ( 568)AT4G04610| Symbols: APR, PRH19, ATAPR1, APR1 | APR1 (PAPS REDUCTASE HOMOLOG 19) | chr4:2325067-2326716 FORWARDhighly similar to ( 702)UniRef90_Q8W1A1cluster: adenosine 5'-phosphosulfate reductase; n=1; glycine max|rep: adenosine 5'-phosphosulfate reductase - glycine max (soybean)VAR1	-0.159
15	metal handling	tc15045_385_35_s	weakly similar to ( 115)AT1G04340| Symbols: | lesion inducing protein-related | chr1:1163344-1164736 REVERSEweakly similar to ( 125)UniRef90_A7NX51cluster: chromosome chr5 scaffold_2, whole genome shotgun sequence; n=1; vitis vinifera|rep: chromosome chr5 scaffold_2, whole genome shotgun sequence - vitis vinifera (grape)VAR1 MopB_Res-Cmplx1_Nad11-M COG5048 Spore_YhcN_YlaJ	-0.223
15	metal handling	fg230200_279_37_s	weakly similar to ( 115)AT1G04340| Symbols: | lesion inducing protein-related | chr1:1163344-1164736 REVERSEweakly similar to ( 125)UniRef90_A7NX51cluster: chromosome chr5 scaffold_2, whole genome shotgun sequence; n=1; vitis vinifera|rep: chromosome chr5 scaffold_2, whole genome shotgun sequence - vitis vinifera (grape)VAR1 MopB_Res-Cmplx1_Nad11-M COG5048 Spore_YhcN_YlaJ	-0.125
16.1.2.2	secondary metabolism.isoprenoids.mevalonate pathway.HMG-CoA synthase	cv541978_660_35_s	weakly similar to ( 179)AT4G11820| Symbols: HMGS, EMB2778, MVA1 | MVA1 (HYDROXYMETHYLGLUTARYL-COA SYNTHASE) | chr4:7109118-7111895 REVERSEweakly similar to ( 179)UniRef90_Q6ZBH5cluster: putative hydroxymethylglutaryl coenzyme a synthase; n=2; oryza sativa (japonica cultivar-group)|rep: putative hydroxymethylglutaryl coenzyme a synthase - oryza sativa subsp. japonica (rice)	-0.126
16.1.5	secondary metabolism.isoprenoids.terpenoids	fd795517_563_35_s	highly similar to ( 848)AT1G78950| Symbols: | beta-amyrin synthase, putative | chr1:29689451-29693566 REVERSEnearly identical (1095)UniRef90_Q8H2B0cluster: beta-amyrin synthase; n=1; glycine max|rep: beta-amyrin synthase - glycine max (soybean)	-0.151
16.2.1.1	secondary metabolism.phenylpropanoids.lignin biosynthesis.PAL	tc16313_247_36_s	moderately similar to ( 267)AT2G37040| Symbols: PAL1 | PAL1 (PHE AMMONIA LYASE 1); phenylalanine ammonia-lyase | chr2:15564681-15567316 REVERSEmoderately similar to ( 317)PAL1_SOYBNmoderately similar to ( 317)UniRef90_P27991cluster: phenylalanine ammonia-lyase 1; n=11; papilionoideae|rep: phenylalanine ammonia-lyase 1 - glycine max (soybean)	-0.137
16.8.2	secondary metabolism.flavonoids.chalcones	cb540579_532_36_s	moderately similar to ( 273)AT3G55120| Symbols: TT5, A11, CFI | A11/CFI/TT5 (TRANSPARENT TESTA 5); chalcone isomerase | chr3:20441225-20442392 REVERSEmoderately similar to ( 285)CFI_VITVImoderately similar to ( 447)UniRef90_Q53B74cluster: chalcone--flavonone isomerase 2; n=2; glycine max|rep: chalcone--flavonone isomerase 2 - glycine max (soybean)	-0.143
16.8.3	secondary metabolism.flavonoids.dihydroflavonols	tc12777_796_38_s	moderately similar to ( 479)AT1G51410| Symbols: | cinnamyl-alcohol dehydrogenase, putative (CAD) | chr1:19063553-19065092 FORWARDmoderately similar to ( 236)DFRA_DIACAmoderately similar to ( 494)UniRef90_Q2Z1Z0cluster: cinnamyl alcohol dehydrogenase; n=2; rosaceae|rep: cinnamyl alcohol dehydrogenase - prunus mume (japanese flowering apricot)	-0.141
16.8.5	secondary metabolism.flavonoids.isoflavonols	tc8316_302_35_s	moderately similar to ( 460)AT4G39230| Symbols: | isoflavone reductase, putative | chr4:18266018-18267598 REVERSEmoderately similar to ( 462)IFRH_SOLTUhighly similar to ( 521)UniRef90_Q05JY0cluster: pterocarpan reductase; n=1; lotus japonicus|rep: pterocarpan reductase - lotus japonicus	-0.159
17.2.3	hormone metabolism.auxin.induced-regulated-responsive-activated	tc20036_441_35_s	moderately similar to ( 393)AT5G19140| Symbols: | auxin/aluminum-responsive protein, putative | chr5:6423400-6425787 FORWARDweakly similar to ( 126)TSJT1_TOBACmoderately similar to ( 407)UniRef90_O64438cluster: arg10; n=1; vigna radiata var. radiata|rep: arg10 - phaseolus aureus (mung bean) (vigna radiata)	-0.103
17.2.3	hormone metabolism.auxin.induced-regulated-responsive-activated	tc8515_799_36_s	moderately similar to ( 356)AT1G52630| Symbols: | similar to unknown protein [Arabidopsis thaliana] (TAIR:AT5G35570.1); similar to unnamed protein product [Vitis vinifera] (GB:CAO62763.1); contains InterPro domain Protein of unknown function DUF246, plant (InterPro:IPR004348) | chr1:19610138-19611516 REVERSEmoderately similar to ( 372)UniRef90_A7QIR7cluster: chromosome chr9 scaffold_104, whole ge…	-0.12
17.2.3	hormone metabolism.auxin.induced-regulated-responsive-activated	tc9017_989_37_s	moderately similar to ( 351)AT3G22850| Symbols: | similar to unknown protein [Arabidopsis thaliana] (TAIR:AT5G43830.1); similar to hypothetical protein [Vitis vinifera] (GB:CAN71784.1); contains domain PTHR11772 (PTHR11772); contains domain G3DSA:3.60.20.10 (G3DSA:3.60.20.10); contains domain SSF56235 (SSF56235) | chr3:8089074-8090282 FORWARDweakly similar to ( 127)TSJT1_TOBACmoderately similar t…	-0.108
17.2.3	hormone metabolism.auxin.induced-regulated-responsive-activated	tc10357_1399_37_s	moderately similar to ( 349)AT3G21190| Symbols: | similar to unknown protein [Arabidopsis thaliana] (TAIR:AT1G51630.1); similar to unknown [Populus trichocarpa] (GB:ABK93128.1); contains InterPro domain Protein of unknown function DUF246, plant (InterPro:IPR004348) | chr3:7432585-7434549 REVERSEmoderately similar to ( 349)UniRef90_Q9LU40cluster: emb|cab10440.1; n=2; arabidopsis thaliana|rep: emb|…	-0.181
17.3.1.2.3	hormone metabolism.brassinosteroid.synthesis-degradation.sterols.CYP51	tc11104_715_39_s	highly similar to ( 528)AT1G11680| Symbols: EMB1738, CYP51A2, CYP51, CYP51G1 | CYP51G1 (CYTOCHROME P450 51); oxygen binding | chr1:3938925-3940585 FORWARDhighly similar to ( 517)CP51_WHEAThighly similar to ( 639)UniRef90_Q2LAJ9cluster: cytochrome p450 monooxygenase cyp51g1; n=1; glycine max|rep: cytochrome p450 monooxygenase cyp51g1 - glycine max (soybean)PRK08026 COG3889	-0.146
17.3.1.2.3	hormone metabolism.brassinosteroid.synthesis-degradation.sterols.CYP51	tc17142_1045_35_s	highly similar to ( 528)AT1G11680| Symbols: EMB1738, CYP51A2, CYP51, CYP51G1 | CYP51G1 (CYTOCHROME P450 51); oxygen binding | chr1:3938925-3940585 FORWARDhighly similar to ( 517)CP51_WHEAThighly similar to ( 639)UniRef90_Q2LAJ9cluster: cytochrome p450 monooxygenase cyp51g1; n=1; glycine max|rep: cytochrome p450 monooxygenase cyp51g1 - glycine max (soybean)PRK08026 COG3889	-0.105
17.3.1.2.5	hormone metabolism.brassinosteroid.synthesis-degradation.sterols.HYD1	tc12312_589_35_s	moderately similar to ( 250)AT1G20050| Symbols: HYD1 | HYD1 (Hydra 1) | chr1:6949151-6950126 FORWARDmoderately similar to ( 218)EBP_ORYSAmoderately similar to ( 262)UniRef90_A7NZR4cluster: chromosome chr6 scaffold_3, whole genome shotgun sequence; n=1; vitis vinifera|rep: chromosome chr6 scaffold_3, whole genome shotgun sequence - vitis vinifera (grape)	-0.17
17.3.1.2.6	hormone metabolism.brassinosteroid.synthesis-degradation.sterols.DWF7	tc12172_868_35_s	weakly similar to ( 169)AT3G02580| Symbols: DWF7, BUL1 | STE1 (STEROL 1); C-5 sterol desaturase | chr3:547055-548622 FORWARDweakly similar to ( 183)SC5D_TOBACweakly similar to ( 183)UniRef90_Q9ZT29cluster: delta(7)-sterol-c5(6)-desaturase (ec 1.14.21.6) (delta-7-c-5 sterol desaturase) (delta(7)-sterol-c5-desaturase); n=1; nicotiana tabacum|rep: delta(7)-sterol-c5(6)-desaturase (ec 1.14.21.6) (del…	-0.117
17.3.1.2.7	hormone metabolism.brassinosteroid.synthesis-degradation.sterols.DWF5	tc18077_363_35_s	moderately similar to ( 242)AT1G50430| Symbols: PA, LE, ST7R, 7RED, DWF5 | DWF5 (DWARF 5) | chr1:18685843-18689223 REVERSEmoderately similar to ( 249)UniRef90_Q2QCX7cluster: sterol delta-7 reductase dwf5; n=1; gossypium hirsutum|rep: sterol delta-7 reductase dwf5 - gossypium hirsutum (upland cotton) (gossypium mexicanum)COG3889	-0.17
17.3.1.2.8	hormone metabolism.brassinosteroid.synthesis-degradation.sterols.DWF1	tc18895_1913_36_s	highly similar to ( 602)AT3G19820| Symbols: DIM, EVE1, DW1, DIM1, CBB1, DWF1 | DWF1 (DIMINUTO 1); catalytic | chr3:6879841-6881622 REVERSEhighly similar to ( 626)DIM_PEAhighly similar to ( 641)UniRef90_Q8L5K5cluster: ovule/fiber cell elongation protein ghfe1; n=2; gossypium hirsutum|rep: ovule/fiber cell elongation protein ghfe1 - gossypium hirsutum (upland cotton) (gossypium mexicanum)	-0.189
17.6.1	hormone metabolism.gibberelin.synthesis-degradation	tc17659_735_37_s	weakly similar to ( 166)AT1G52790| Symbols: | oxidoreductase, 2OG-Fe(II) oxygenase family protein | chr1:19665862-19666969 REVERSEvery weakly similar to (74.3)GAOX1_ORYSAweakly similar to ( 162)UniRef90_A7P7J0cluster: chromosome chr9 scaffold_7, whole genome shotgun sequence; n=2; vitis vinifera|rep: chromosome chr9 scaffold_7, whole genome shotgun sequence - vitis vinifera (grape)	-0.169
17.6.3	hormone metabolism.gibberelin.induced-regulated-responsive-activated	tc13054_623_36_s	weakly similar to ( 147)AT5G15230| Symbols: GASA4 | GASA4 (GAST1 PROTEIN HOMOLOG 4) | chr5:4945289-4946028 FORWARDweakly similar to ( 191)UniRef90_Q0VYL5cluster: gasa; n=1; fagus sylvatica|rep: gasa - fagus sylvatica (beechnut)	-0.132
17.6.3	hormone metabolism.gibberelin.induced-regulated-responsive-activated	tc18314_629_39_s	weakly similar to ( 151)AT5G15230| Symbols: GASA4 | GASA4 (GAST1 PROTEIN HOMOLOG 4) | chr5:4945289-4946028 FORWARDweakly similar to ( 189)UniRef90_A7PDM3cluster: chromosome chr17 scaffold_12, whole genome shotgun sequence; n=1; vitis vinifera|rep: chromosome chr17 scaffold_12, whole genome shotgun sequence - vitis vinifera (grape)VAR1	-0.134
17.7.1.2	hormone metabolism.jasmonate.synthesis-degradation.lipoxygenase	tc8433_2200_39_s	highly similar to ( 941)AT1G55020| Symbols: LOX1 | LOX1 (Lipoxygenase 1); lipoxygenase | chr1:20529465-20533810 FORWARDnearly identical (1701)LOXX_SOYBNnearly identical (1701)UniRef90_P24095cluster: seed lipoxygenase; n=2; glycine max|rep: seed lipoxygenase - glycine max (soybean)	-0.121
17.7.1.2	hormone metabolism.jasmonate.synthesis-degradation.lipoxygenase	tc15152_2742_36_s	highly similar to ( 891)AT1G55020| Symbols: LOX1 | LOX1 (Lipoxygenase 1); lipoxygenase | chr1:20529465-20533810 FORWARDnearly identical (1430)LOX4_SOYBNnearly identical (1430)UniRef90_P38417cluster: lipoxygenase-4; n=6; glycine max|rep: lipoxygenase-4 - glycine max (soybean)	-0.21
20.1	stress.biotic	tc14089_757_36_s	weakly similar to ( 191)AT4G25780| Symbols: | pathogenesis-related protein, putative | chr4:13121116-13121688 FORWARDweakly similar to ( 137)PR1_MEDTRmoderately similar to ( 268)UniRef90_A5C0Z4cluster: putative uncharacterized protein; n=1; vitis vinifera|rep: putative uncharacterized protein - vitis vinifera (grape)	-0.113
20.1	stress.biotic	tc14279_822_36_s	very weakly similar to (72.8)AT1G17860| Symbols: | trypsin and protease inhibitor family protein / Kunitz family protein | chr1:6149336-6149926 FORWARDvery weakly similar to (68.2)IAAS_HORVUmoderately similar to ( 331)UniRef90_Q8RVX2cluster: protease inhibitor precursor; n=1; sesbania rostrata|rep: protease inhibitor precursor - sesbania rostrataVAR1	-0.194
20.1	stress.biotic	tc18781_315_40_s	very weakly similar to (54.7)AT5G63660| Symbols: LCR74, PDF2.5 | LCR74/PDF2.5 (Low-molecular-weight cysteine-rich 74) | chr5:25502918-25503288 FORWARDweakly similar to ( 101)SRP_SOYBNweakly similar to ( 101)UniRef90_Q07502cluster: 8.4 kda sulfur-rich protein precursor; n=2; glycine max|rep: 8.4 kda sulfur-rich protein precursor - glycine max (soybean)tolA	-0.231
20.2.1	stress.abiotic.heat	tc10299_1003_36_s	moderately similar to ( 224)AT5G52640| Symbols: ATHSP90.1, ATHS83, HSP81.1, HSP83, HSP81-1 | HSP81-1 (HEAT SHOCK PROTEIN 81-1); ATP binding / unfolded protein binding | chr5:21369768-21372373 FORWARDmoderately similar to ( 221)HSP82_MAIZEmoderately similar to ( 224)UniRef90_P27323cluster: heat shock protein 81-1; n=9; magnoliophyta|rep: heat shock protein 81-1 - arabidopsis thaliana (mouse-ear cr…	-0.105
20.2.1	stress.abiotic.heat	fe898757_77_36_s	highly similar to ( 634)AT5G42020| Symbols: BIP2, BIP | BIP (LUMINAL BINDING PROTEIN); ATP binding | chr5:16824925-16827708 REVERSEhighly similar to ( 644)BIP5_TOBAChighly similar to ( 773)UniRef90_Q39804cluster: bip isoform b; n=3; glycine max|rep: bip isoform b - glycine max (soybean)	-0.103
20.2.1	stress.abiotic.heat	cv534759_608_39_s	highly similar to ( 590)AT5G09590| Symbols: HSC70-5, mtHSC70-2 | mtHSC70-2 (HEAT SHOCK PROTEIN 70); ATP binding / unfolded protein binding | chr5:2975722-2978509 FORWARDhighly similar to ( 622)HSP7M_PHAVUhighly similar to ( 616)UniRef90_P37900cluster: heat shock 70 kda protein, mitochondrial precursor; n=2; papilionoideae|rep: heat shock 70 kda protein, mitochondrial precursor - pisum sativum (ga…	-0.183
20.2.1	stress.abiotic.heat	tc10641_1506_35_s	moderately similar to ( 343)AT2G04030| Symbols: EMB1956, CR88 | CR88 (EMBRYO DEFECTIVE 1956); ATP binding | chr2:1281980-1285906 FORWARDweakly similar to ( 166)ENPL_HORVUmoderately similar to ( 350)UniRef90_A7PNA3cluster: chromosome chr1 scaffold_22, whole genome shotgun sequence; n=1; vitis vinifera|rep: chromosome chr1 scaffold_22, whole genome shotgun sequence - vitis vinifera (grape)VAR1 COG5…	-0.18
20.2.1	stress.abiotic.heat	tc18485_67_35_s	weakly similar to ( 187)AT1G56410| Symbols: HSP70T-1, ERD2 | ERD2/HSP70T-1 (EARLY-RESPONSIVE TO DEHYDRATION 2); ATP binding | chr1:21120812-21122906 FORWARDweakly similar to ( 193)HSP7C_PETHYweakly similar to ( 193)UniRef90_P09189cluster: heat shock cognate 70 kda protein; n=5; magnoliophyta|rep: heat shock cognate 70 kda protein - petunia hybrida (petunia)VAR1	-0.124
20.2.1	stress.abiotic.heat	tc10590_3_39_s	nearly identical (1135)AT3G12580| Symbols: HSP70 | HSP70 (heat shock protein 70); ATP binding | chr3:3991494-3993696 REVERSEnearly identical (1136)HSP7C_PETHYnearly identical (1155)UniRef90_P27322cluster: heat shock cognate 70 kda protein 2; n=31; magnoliophyta|rep: heat shock cognate 70 kda protein 2 - solanum lycopersicum (tomato) (lycopersicon esculentum)VAR1 COG3889	-0.213
20.2.1	stress.abiotic.heat	tc13806_849_36_s	moderately similar to ( 399)AT3G62600| Symbols: | DNAJ heat shock family protein | chr3:23162014-23164322 REVERSEweakly similar to ( 127)DNJH_CUCSAmoderately similar to ( 435)UniRef90_A5BIW0cluster: putative uncharacterized protein; n=1; vitis vinifera|rep: putative uncharacterized protein - vitis vinifera (grape)VAR1	-0.105
20.2.3	stress.abiotic.drought/salt	tc10268_1515_35_s	moderately similar to ( 471)AT1G04430| Symbols: | dehydration-responsive protein-related | chr1:1198859-1201300 FORWARDmoderately similar to ( 494)UniRef90_A7NXD1cluster: chromosome chr5 scaffold_2, whole genome shotgun sequence; n=2; vitis vinifera|rep: chromosome chr5 scaffold_2, whole genome shotgun sequence - vitis vinifera (grape)	-0.146
20.2.3	stress.abiotic.drought/salt	tc13913_577_37_s	moderately similar to ( 469)AT4G04340| Symbols: | early-responsive to dehydration protein-related / ERD protein-related | chr4:2123233-2126622 FORWARDmoderately similar to ( 480)UniRef90_A7QUK4cluster: chromosome chr10 scaffold_179, whole genome shotgun sequence; n=1; vitis vinifera|rep: chromosome chr10 scaffold_179, whole genome shotgun sequence - vitis vinifera (grape)VAR1	-0.138
20.2.3	stress.abiotic.drought/salt	tc14833_1172_36_s	moderately similar to ( 296)AT5G19690| Symbols: STT3A | STT3A (STAUROSPORIN AND TEMPERATURE SENSITIVE 3-LIKE A); oligosaccharyl transferase | chr5:6652651-6658216 FORWARDmoderately similar to ( 299)UniRef90_A7PEI8cluster: chromosome chr11 scaffold_13, whole genome shotgun sequence; n=1; vitis vinifera|rep: chromosome chr11 scaffold_13, whole genome shotgun sequence - vitis vinifera (grape)	-0.117
20.2.3	stress.abiotic.drought/salt	tc17124_1703_37_s	highly similar to ( 922)AT4G18030| Symbols: | dehydration-responsive family protein | chr4:10012862-10015279 REVERSEhighly similar to ( 996)UniRef90_A7PCE0cluster: chromosome chr2 scaffold_11, whole genome shotgun sequence; n=1; vitis vinifera|rep: chromosome chr2 scaffold_11, whole genome shotgun sequence - vitis vinifera (grape)VAR1 Spore_YhcN_YlaJ MopB_Res-Cmplx1_Nad11-M ARG80 COG5048 COG4886	-0.104
20.2.3	stress.abiotic.drought/salt	tc15671_431_36_s	very weakly similar to (75.1)AT3G05890| Symbols: RCI2B | RCI2B (RARE-COLD-INDUCIBLE 2B) | chr3:1758185-1758458 REVERSEvery weakly similar to (75.1)LTI6A_ORYSAvery weakly similar to (77.8)UniRef90_Q2HRR6cluster: putative uncharacterized protein; n=1; medicago truncatula|rep: putative uncharacterized protein - medicago truncatula (barrel medic)COG3883 COG3889 tolA	-0.144
20.2.99	stress.abiotic.unspecified	tc9128_504_38_s	moderately similar to ( 228)AT1G72610| Symbols: GLP1 | GLP1 (GERMIN-LIKE PROTEIN 1); manganese ion binding / metal ion binding / nutrient reservoir | chr1:27342964-27343590 REVERSEmoderately similar to ( 246)AB19A_PRUPEmoderately similar to ( 360)UniRef90_Q9M3Y4cluster: germin-like protein; n=1; phaseolus vulgaris|rep: germin-like protein - phaseolus vulgaris (kidney bean) (french bean)	-0.135
20.2.99	stress.abiotic.unspecified	tc11568_470_35_s	weakly similar to ( 189)AT4G08685| Symbols: SAH7 | SAH7 | chr4:5550560-5551256 FORWARDweakly similar to ( 123)PSC13_MAIZEmoderately similar to ( 201)UniRef90_Q2I307cluster: pollen-specific protein; n=2; vitis|rep: pollen-specific protein - vitis pseudoreticulataVAR1 LHP1 COG4886 COG5099 Spore_YhcN_YlaJ MopB_Res-Cmplx1_Nad11-M COG5048 COG3889 Merozoite_SPAM HSF1	-0.111
20.2.99	stress.abiotic.unspecified	tc14618_680_36_s	weakly similar to ( 168)L18B_LUPLUweakly similar to ( 182)UniRef90_Q6T6J0cluster: pathogenesis-related class 10 protein spe-16; n=1; pachyrhizus erosus|rep: pathogenesis-related class 10 protein spe-16 - pachyrhizus erosusCOG3889	-0.163
20.2.99	stress.abiotic.unspecified	fd788111_257_37_s	weakly similar to ( 189)AT4G08685| Symbols: SAH7 | SAH7 | chr4:5550560-5551256 FORWARDweakly similar to ( 123)PSC13_MAIZEmoderately similar to ( 201)UniRef90_Q2I307cluster: pollen-specific protein; n=2; vitis|rep: pollen-specific protein - vitis pseudoreticulataVAR1 LHP1 COG4886 COG5099 Spore_YhcN_YlaJ MopB_Res-Cmplx1_Nad11-M COG5048 COG3889 Merozoite_SPAM HSF1	-0.131
21.1	redox.thioredoxin	tc8745_1232_39_s	moderately similar to ( 484)AT2G47470| Symbols: ATPDIL2-1, UNE5, MEE30 | ATPDIL2-1/MEE30/UNE5 (PDI-LIKE 2-1) | chr2:19488573-19490753 FORWARDhighly similar to ( 546)PDIA6_MEDSAhighly similar to ( 546)UniRef90_P38661cluster: probable protein disulfide-isomerase a6 precursor; n=1; medicago sativa|rep: probable protein disulfide-isomerase a6 precursor - medicago sativa (alfalfa)VAR1	-0.12
21.1	redox.thioredoxin	tc12098_429_38_s	weakly similar to ( 188)AT3G51030| Symbols: ATTRX H1, ATTRX1 | ATTRX1 (Arabidopsis thaliana thioredoxin H-type 1); thiol-disulfide exchange intermediate | chr3:18962104-18962936 REVERSEweakly similar to ( 188)TRXH_RICCOmoderately similar to ( 208)UniRef90_Q9AR82cluster: thioredoxin h; n=1; pisum sativum|rep: thioredoxin h - pisum sativum (garden pea)	-0.15
21.1	redox.thioredoxin	cv529425_804_35_s	moderately similar to ( 428)AT5G60640| Symbols: ATPDIL1-4 | ATPDIL1-4 (PDI-LIKE 1-4); thiol-disulfide exchange intermediate | chr5:24388642-24391219 REVERSEweakly similar to ( 113)PDI_MEDSAmoderately similar to ( 462)UniRef90_A7NZJ1cluster: chromosome chr6 scaffold_3, whole genome shotgun sequence; n=1; vitis vinifera|rep: chromosome chr6 scaffold_3, whole genome shotgun sequence - vitis vinifera…	-0.153
21.1	redox.thioredoxin	tc11582_1713_37_s	highly similar to ( 589)AT1G21750| Symbols: ATPDIL1-1 | ATPDIL1-1 (PDI-LIKE 1-1); protein disulfide isomerase | chr1:7645756-7648684 FORWARDhighly similar to ( 726)PDI_MEDSAhighly similar to ( 726)UniRef90_P29828cluster: protein disulfide-isomerase precursor; n=1; medicago sativa|rep: protein disulfide-isomerase precursor - medicago sativa (alfalfa)	-0.14
21.2.1	redox.ascorbate and glutathione.ascorbate	tc13776_747_38_s	moderately similar to ( 484)AT1G77490| Symbols: TAPX | TAPX; L-ascorbate peroxidase | chr1:29122582-29124940 FORWARDmoderately similar to ( 467)APX8_ORYSAhighly similar to ( 598)UniRef90_Q5QHW7cluster: chloroplast thylakoid-bound ascorbate peroxidase; n=2; vigna unguiculata|rep: chloroplast thylakoid-bound ascorbate peroxidase - vigna unguiculata (cowpea)VAR1	-0.124
21.2.1	redox.ascorbate and glutathione.ascorbate	cv535022_348_37_s	moderately similar to ( 484)AT1G77490| Symbols: TAPX | TAPX; L-ascorbate peroxidase | chr1:29122582-29124940 FORWARDmoderately similar to ( 467)APX8_ORYSAhighly similar to ( 598)UniRef90_Q5QHW7cluster: chloroplast thylakoid-bound ascorbate peroxidase; n=2; vigna unguiculata|rep: chloroplast thylakoid-bound ascorbate peroxidase - vigna unguiculata (cowpea)VAR1	-0.146
21.2.2	redox.ascorbate and glutathione.glutathione	tc13850_806_35_s	moderately similar to ( 260)AT4G39640| Symbols: GGT1 | GGT1 (GAMMA-GLUTAMYL TRANSPEPTIDASE 1); gamma-glutamyltransferase | chr4:18400602-18402855 FORWARDmoderately similar to ( 275)UniRef90_A7X2J4cluster: putative gamma-glutamyl transferase; n=1; populus tremula x populus alba|rep: putative gamma-glutamyl transferase - populus tremula x populus alba	-0.122
22.1.4	polyamine metabolism.synthesis.agmatine deiminase	tc15169_1398_37_s	weakly similar to ( 165)AT5G08170| Symbols: EMB1873, ATAIH | ATAIH/EMB1873 (AGMATINE IMINOHYDROLASE); agmatine deiminase | chr5:2628664-2631048 REVERSEweakly similar to ( 174)UniRef90_A7PGI3cluster: chromosome chr17 scaffold_16, whole genome shotgun sequence; n=2; vitis vinifera|rep: chromosome chr17 scaffold_16, whole genome shotgun sequence - vitis vinifera (grape)	-0.136
23.1.1.5	nucleotide metabolism.synthesis.pyrimidine.UMP Synthase	cv535254_231_39_s	weakly similar to ( 163)AT3G54470| Symbols: | uridine 5'-monophosphate synthase / UMP synthase (PYRE-F) (UMPS) | chr3:20179263-20181223 REVERSEweakly similar to ( 154)PYR5_TOBACweakly similar to ( 181)UniRef90_Q1RU71cluster: phosphoribosyltransferase; orotidine 5-phosphate decarboxylase; n=1; medicago truncatula|rep: phosphoribosyltransferase; orotidine 5-phosphate decarboxylase - medicago trunca…	-0.141
23.2	nucleotide metabolism.degradation	tc18210_424_37_s	weakly similar to ( 186)AT5G18280| Symbols: APY2, ATAPY2 | ATAPY2 (APYRASE 2) | chr5:6050801-6054025 REVERSEweakly similar to ( 136)NTPA_PEAmoderately similar to ( 230)UniRef90_Q5NT84cluster: apyrase; n=1; vigna unguiculata subsp. unguiculata|rep: apyrase - vigna sinensis (cowpea)VAR1	-0.128
23.3.2.1	nucleotide metabolism.salvage.nucleoside kinases.adenosine kinase	tc8919_423_38_s	highly similar to ( 547)AT3G09820| Symbols: ADK1 | ADK1 (ADENOSINE KINASE 1) | chr3:3012650-3014629 FORWARDmoderately similar to ( 461)ADK_PHYPAhighly similar to ( 563)UniRef90_A7PI27cluster: chromosome chr13 scaffold_17, whole genome shotgun sequence; n=5; core eudicotyledons|rep: chromosome chr13 scaffold_17, whole genome shotgun sequence - vitis vinifera (grape)VAR1	-0.166
23.3.2.3	nucleotide metabolism.salvage.nucleoside kinases.thymidine kinase	tc11619_748_38_s	moderately similar to ( 246)AT3G07800| Symbols: | thymidine kinase, putative | chr3:2489950-2490941 REVERSEmoderately similar to ( 241)KITH_ORYSAmoderately similar to ( 264)UniRef90_A7Q347cluster: chromosome chr12 scaffold_47, whole genome shotgun sequence; n=1; vitis vinifera|rep: chromosome chr12 scaffold_47, whole genome shotgun sequence - vitis vinifera (grape)COG3889	-0.12
23.4.10	nucleotide metabolism.phosphotransfer and pyrophosphatases.nucleoside diphosphate kinase	tc16881_348_36_s	moderately similar to ( 336)AT4G11010| Symbols: NDPK3 | NDPK3 (NUCLEOSIDE DIPHOSPHATE KINASE 3); ATP binding / nucleoside diphosphate kinase | chr4:6732776-6734294 REVERSEmoderately similar to ( 321)NDK4_SPIOLmoderately similar to ( 336)UniRef90_O49203cluster: nucleoside diphosphate kinase iii, chloroplast/mitochondrial precursor; n=4; brassicaceae|rep: nucleoside diphosphate kinase iii, chloropl…	-0.174
23.4.99	nucleotide metabolism.phosphotransfer and pyrophosphatases.misc	tc10368_1064_37_s	moderately similar to ( 339)AT5G09650| Symbols: ATPPA6 | ATPPA6 (ARABIDOPSIS THALIANA PYROPHOSPHORYLASE 6); inorganic diphosphatase/ pyrophosphatase | chr5:2991332-2993118 REVERSEmoderately similar to ( 265)IPYR1_CHLREmoderately similar to ( 343)UniRef90_A7R397cluster: chromosome undetermined scaffold_495, whole genome shotgun sequence; n=1; vitis vinifera|rep: chromosome undetermined scaffold_49…	-0.157
26.2	misc.UDP glucosyl and glucoronyl transferases	tc10308_1584_35_s	moderately similar to ( 236)AT1G70090| Symbols: GATL9, LGT8 | GATL9/LGT8 (Galacturonosyltransferase-like 9) | chr1:26404590-26405762 FORWARDmoderately similar to ( 236)UniRef90_O04536cluster: f20p5.18 protein; n=1; arabidopsis thaliana|rep: f20p5.18 protein - arabidopsis thaliana (mouse-ear cress)	-0.162
26.2	misc.UDP glucosyl and glucoronyl transferases	tc12924_1216_38_s	highly similar to ( 504)AT1G22370| Symbols: ATUGT85A5 | ATUGT85A5 (UDP-GLUCOSYL TRANSFERASE 85A5); glucuronosyltransferase/ transferase, transferring glycosyl groups | chr1:7898105-7899868 REVERSEweakly similar to ( 157)UFO2_MAIZEhighly similar to ( 567)UniRef90_A7R3C3cluster: chromosome undetermined scaffold_502, whole genome shotgun sequence; n=1; vitis vinifera|rep: chromosome undetermined sca…	-0.163
26.2	misc.UDP glucosyl and glucoronyl transferases	cv537244_685_35_s	weakly similar to ( 149)AT4G34138| Symbols: UGT73B1 | UGT73B1 (UDP-GLUCOSYL TRANSFERASE 73B1); UDP-glycosyltransferase/ abscisic acid glucosyltransferase | chr4:16348271-16349862 REVERSEvery weakly similar to (72.8)ZOX_PHAVUmoderately similar to ( 322)UniRef90_Q9ZWQ5cluster: udp-glycose:flavonoid glycosyltransferase; n=1; vigna mungo|rep: udp-glycose:flavonoid glycosyltransferase - vigna mungo (r…	-0.131
26.3	misc.gluco-, galacto- and mannosidases	cv540080_643_35_s	highly similar to ( 630)AT1G68560| Symbols: ATXYL1, XYL1 | ATXYL1/XYL1 (ALPHA-XYLOSIDASE 1); alpha-N-arabinofuranosidase/ hydrolase, hydrolyzing O-glycosyl compounds / xylan 1,4-beta-xylosidase | chr1:25738098-25741560 REVERSEmoderately similar to ( 385)AGLU_ORYSAhighly similar to ( 684)UniRef90_Q9ZP04cluster: alpha-d-xylosidase precursor; n=1; tropaeolum majus|rep: alpha-d-xylosidase precursor -…	-0.176
26.3	misc.gluco-, galacto- and mannosidases	tc9412_735_35_s	moderately similar to ( 409)AT1G79690| Symbols: ATNUDT3 | ATNUDT3 (Arabidopsis thaliana Nudix hydrolase homolog 3); hydrolase | chr1:29990253-29995064 FORWARDmoderately similar to ( 435)UniRef90_A7PVI7cluster: chromosome chr9 scaffold_33, whole genome shotgun sequence; n=1; vitis vinifera|rep: chromosome chr9 scaffold_33, whole genome shotgun sequence - vitis vinifera (grape)	-0.14
26.3	misc.gluco-, galacto- and mannosidases	tc10812_1164_36_s	highly similar to ( 769)AT1G64390| Symbols: ATGH9C2 | ATGH9C2 (ARABIDOPSIS THALIANA GLYCOSYL HYDROLASE 9C2); hydrolase, hydrolyzing O-glycosyl compounds | chr1:23914992-23918305 FORWARDhighly similar to ( 603)GUN2_ORYSAhighly similar to ( 894)UniRef90_Q2HZY0cluster: endo-1,4-beta-glucanase; n=2; eurosids i|rep: endo-1,4-beta-glucanase - glycine max (soybean)VAR1	-0.139
26.3	misc.gluco-, galacto- and mannosidases	tc11694_673_35_s	moderately similar to ( 364)AT3G62040| Symbols: | hydrolase | chr3:22986303-22987493 REVERSEmoderately similar to ( 364)UniRef90_Q9M262cluster: putative uncharacterized protein f21f14.210; n=1; arabidopsis thaliana|rep: putative uncharacterized protein f21f14.210 - arabidopsis thaliana (mouse-ear cress)VAR1 MopB_Res-Cmplx1_Nad11-M COG5048 Spore_YhcN_YlaJ COG5099 COG4886	-0.188
26.3	misc.gluco-, galacto- and mannosidases	tc15774_1786_37_s	highly similar to ( 620)AT3G13750| Symbols: BGAL1 | BGAL1 (BETA GALACTOSIDASE 1); beta-galactosidase | chr3:4511199-4515763 FORWARDhighly similar to ( 543)BGAL_ASPOFhighly similar to ( 718)UniRef90_A2Q448cluster: beta-galactosidase; n=1; medicago truncatula|rep: beta-galactosidase - medicago truncatula (barrel medic)VAR1	-0.115
26.3	misc.gluco-, galacto- and mannosidases	tc12238_864_37_s	highly similar to ( 630)AT1G68560| Symbols: ATXYL1, XYL1 | ATXYL1/XYL1 (ALPHA-XYLOSIDASE 1); alpha-N-arabinofuranosidase/ hydrolase, hydrolyzing O-glycosyl compounds / xylan 1,4-beta-xylosidase | chr1:25738098-25741560 REVERSEmoderately similar to ( 385)AGLU_ORYSAhighly similar to ( 684)UniRef90_Q9ZP04cluster: alpha-d-xylosidase precursor; n=1; tropaeolum majus|rep: alpha-d-xylosidase precursor -…	-0.133
26.3	misc.gluco-, galacto- and mannosidases	tc14672_546_37_s	highly similar to ( 531)AT5G36890| Symbols: | glycosyl hydrolase family 1 protein | chr5:14558757-14563320 REVERSEmoderately similar to ( 266)BGLC_MAIZEhighly similar to ( 585)UniRef90_Q7Y073cluster: latex cyanogenic beta glucosidase; n=1; hevea brasiliensis|rep: latex cyanogenic beta glucosidase - hevea brasiliensis (para rubber tree)	-0.181
26.3	misc.gluco-, galacto- and mannosidases	cv531189_736_35_s	moderately similar to ( 268)AT2G28470| Symbols: BGAL8 | BGAL8 (BETA-GALACTOSIDASE 8); beta-galactosidase | chr2:12176124-12180241 REVERSEweakly similar to ( 167)BGAL_ASPOFmoderately similar to ( 306)UniRef90_Q5CCP7cluster: beta-galactosidase; n=1; pyrus pyrifolia|rep: beta-galactosidase - pyrus pyrifolia (japanese pear) (pyrus serotina)	-0.14
26.4	misc.beta 1,3 glucan hydrolases	tc12389_1063_35_s	weakly similar to ( 136)AT1G18650| Symbols: | glycosyl hydrolase family protein 17 | chr1:6419028-6420405 REVERSEvery weakly similar to (79.0)E13B_WHEATweakly similar to ( 144)UniRef90_A7PDB3cluster: chromosome chr17 scaffold_12, whole genome shotgun sequence; n=1; vitis vinifera|rep: chromosome chr17 scaffold_12, whole genome shotgun sequence - vitis vinifera (grape)VAR1	-0.135
26.4	misc.beta 1,3 glucan hydrolases	cv530289_710_37_s	weakly similar to ( 112)AT2G16230| Symbols: | glycosyl hydrolase family 17 protein | chr2:7043103-7045408 REVERSEvery weakly similar to ( 100)E13B_WHEATweakly similar to ( 155)UniRef90_A7NTD2cluster: chromosome chr18 scaffold_1, whole genome shotgun sequence; n=1; vitis vinifera|rep: chromosome chr18 scaffold_1, whole genome shotgun sequence - vitis vinifera (grape)	-0.138
26.4	misc.beta 1,3 glucan hydrolases	tc13215_673_35_s	highly similar to ( 508)AT3G55430| Symbols: | glycosyl hydrolase family 17 protein / beta-1,3-glucanase, putative | chr3:20560783-20562981 REVERSEmoderately similar to ( 448)E13B_WHEAThighly similar to ( 710)UniRef90_Q9M4A9cluster: beta-1,3 glucanase precursor; n=1; pisum sativum|rep: beta-1,3 glucanase precursor - pisum sativum (garden pea)COG3883 tolA TolA PRK07735 PRK07003 PRK11855 PRK08026 ac…	-0.151
26.7	misc.oxidases - copper, flavone etc.	tc11085_1187_37_s	weakly similar to ( 200)AT4G38540| Symbols: | monooxygenase, putative (MO2) | chr4:18023181-18024821 FORWARDvery weakly similar to (50.4)ABA2_NICPLmoderately similar to ( 210)UniRef90_A7P8D9cluster: chromosome chr3 scaffold_8, whole genome shotgun sequence; n=1; vitis vinifera|rep: chromosome chr3 scaffold_8, whole genome shotgun sequence - vitis vinifera (grape)	-0.12
26.7	misc.oxidases - copper, flavone etc.	fe711008_750_35_s	weakly similar to ( 179)AT4G12420| Symbols: SKU5 | SKU5 (skewed 5); copper ion binding | chr4:7349938-7352865 REVERSEweakly similar to ( 115)ASO_BRANAweakly similar to ( 179)UniRef90_Q9SU40cluster: putative monocopper oxidase precursor; n=2; arabidopsis thaliana|rep: putative monocopper oxidase precursor - arabidopsis thaliana (mouse-ear cress)	-0.121
26.7	misc.oxidases - copper, flavone etc.	cv543988_437_36_s	highly similar to ( 850)AT1G76160| Symbols: SKS5 | SKS5 (SKU5 Similar 5); copper ion binding / oxidoreductase | chr1:28583105-28585914 REVERSEhighly similar to ( 567)ASO_BRANAhighly similar to ( 854)UniRef90_A7NVR7cluster: chromosome chr18 scaffold_1, whole genome shotgun sequence; n=2; vitis vinifera|rep: chromosome chr18 scaffold_1, whole genome shotgun sequence - vitis vinifera (grape)	-0.186
26.7	misc.oxidases - copper, flavone etc.	go355353_422_38_s	moderately similar to ( 323)AT1G19250| Symbols: FMO1 | FMO1 (FLAVIN-DEPENDENT MONOOXYGENASE 1); monooxygenase | chr1:6650647-6653044 REVERSEhighly similar to ( 509)UniRef90_A7P8J3cluster: chromosome chr3 scaffold_8, whole genome shotgun sequence; n=3; vitis vinifera|rep: chromosome chr3 scaffold_8, whole genome shotgun sequence - vitis vinifera (grape)	-0.126
26.7	misc.oxidases - copper, flavone etc.	tc12295_1000_36_s	moderately similar to ( 290)AT4G12420| Symbols: SKU5 | SKU5 (skewed 5); copper ion binding | chr4:7349938-7352865 REVERSEweakly similar to ( 131)ASO_BRANAmoderately similar to ( 315)UniRef90_A7QVD5cluster: chromosome chr2 scaffold_187, whole genome shotgun sequence; n=2; vitis vinifera|rep: chromosome chr2 scaffold_187, whole genome shotgun sequence - vitis vinifera (grape)VAR1 COG3889	-0.183
26.7	misc.oxidases - copper, flavone etc.	tc17040_1124_36_s	highly similar to ( 693)AT1G76160| Symbols: SKS5 | SKS5 (SKU5 Similar 5); copper ion binding / oxidoreductase | chr1:28583105-28585914 REVERSEhighly similar to ( 514)ASO_BRANAhighly similar to ( 816)UniRef90_A2Q4H7cluster: multicopper oxidase, type 1; n=1; medicago truncatula|rep: multicopper oxidase, type 1 - medicago truncatula (barrel medic)	-0.113
26.10	misc.cytochrome P450	tc9244_1200_38_s	moderately similar to ( 225)AT3G14690| Symbols: CYP72A15 | CYP72A15 (cytochrome P450, family 72, subfamily A, polypeptide 15); oxygen binding | chr3:4937417-4939317 FORWARDmoderately similar to ( 208)C72A1_CATROmoderately similar to ( 406)UniRef90_Q2LAK7cluster: cytochrome p450 monooxygenase cyp72a67; n=1; glycine max|rep: cytochrome p450 monooxygenase cyp72a67 - glycine max (soybean)VAR1 Spore_Y…	-0.213
26.10	misc.cytochrome P450	tc9530_638_36_s	moderately similar to ( 225)AT3G14690| Symbols: CYP72A15 | CYP72A15 (cytochrome P450, family 72, subfamily A, polypeptide 15); oxygen binding | chr3:4937417-4939317 FORWARDmoderately similar to ( 208)C72A1_CATROmoderately similar to ( 406)UniRef90_Q2LAK7cluster: cytochrome p450 monooxygenase cyp72a67; n=1; glycine max|rep: cytochrome p450 monooxygenase cyp72a67 - glycine max (soybean)VAR1 Spore_Y…	-0.201
26.10	misc.cytochrome P450	tc10161_987_35_s	weakly similar to ( 105)AT4G31500| Symbols: SUR2, RNT1, RED1, ATR4, CYP83B1 | CYP83B1 (CYTOCHROME P450 MONOOXYGENASE 83B1); oxygen binding | chr4:15273683-15275277 REVERSEweakly similar to ( 103)C71A9_SOYBNweakly similar to ( 170)UniRef90_Q2LAL4cluster: cytochrome p450 monooxygenase cyp83e8; n=1; glycine max|rep: cytochrome p450 monooxygenase cyp83e8 - glycine max (soybean)	-0.171
26.10	misc.cytochrome P450	fe697721_27_35_s	moderately similar to ( 233)AT5G06900| Symbols: CYP93D1 | CYP93D1 (cytochrome P450, family 93, subfamily D, polypeptide 1); oxygen binding | chr5:2136161-2137926 REVERSEmoderately similar to ( 294)C93A3_SOYBNhighly similar to ( 600)UniRef90_Q1JV37cluster: beta-amyrin and sophoradiol 24-hydroxylase; n=2; glycine max|rep: beta-amyrin and sophoradiol 24-hydroxylase - glycine max (soybean)COG3889	-0.132
26.10	misc.cytochrome P450	tc14570_730_36_s	moderately similar to ( 314)AT1G13710| Symbols: CYP78A5 | CYP78A5 (cytochrome P450, family 78, subfamily A, polypeptide 5); oxygen binding | chr1:4702929-4704589 REVERSEmoderately similar to ( 276)C78A3_SOYBNmoderately similar to ( 339)UniRef90_A7QHZ0cluster: chromosome chr17 scaffold_101, whole genome shotgun sequence; n=2; vitis vinifera|rep: chromosome chr17 scaffold_101, whole genome shotgun …	-0.173
26.10	misc.cytochrome P450	tc12256_457_39_s	moderately similar to ( 347)AT4G37360| Symbols: CYP81D2 | CYP81D2 (cytochrome P450, family 81, subfamily D, polypeptide 2); oxygen binding | chr4:17567118-17568852 REVERSEmoderately similar to ( 210)C93A3_SOYBNmoderately similar to ( 437)UniRef90_Q6WNQ8cluster: cyp81e8; n=1; medicago truncatula|rep: cyp81e8 - medicago truncatula (barrel medic)	-0.124
26.12	misc.peroxidases	tc16026_1069_35_s	moderately similar to ( 291)AT1G71695| Symbols: | peroxidase 12 (PER12) (P12) (PRXR6) | chr1:26968021-26970219 FORWARDweakly similar to ( 194)PER2_ARAHYmoderately similar to ( 338)UniRef90_Q9XFI8cluster: peroxidase; n=1; glycine max|rep: peroxidase - glycine max (soybean)COG3889 TrbL	-0.109
26.12	misc.peroxidases	tc20143_1164_37_s	moderately similar to ( 444)AT1G05260| Symbols: RCI3A, RCI3 | RCI3 (RARE COLD INDUCIBLE GENE 3); peroxidase | chr1:1529826-1531270 FORWARDmoderately similar to ( 321)PER1_ORYSAhighly similar to ( 689)UniRef90_Q9ZNZ6cluster: peroxidase precursor; n=2; glycine max|rep: peroxidase precursor - glycine max (soybean)	-0.187
26.12	misc.peroxidases	tc11802_676_37_s	moderately similar to ( 286)AT5G06720| Symbols: | peroxidase, putative | chr5:2077568-2078858 REVERSEmoderately similar to ( 244)PERX_TOBACmoderately similar to ( 393)UniRef90_Q40366cluster: peroxidase precursor; n=1; medicago sativa|rep: peroxidase precursor - medicago sativa (alfalfa)	-0.188
26.12	misc.peroxidases	tc15716_872_35_s	moderately similar to ( 393)AT2G41480| Symbols: | peroxidase | chr2:17304064-17305807 REVERSEmoderately similar to ( 483)PER2_ARAHYmoderately similar to ( 483)UniRef90_P22196cluster: cationic peroxidase 2 precursor; n=1; arachis hypogaea|rep: cationic peroxidase 2 precursor - arachis hypogaea (peanut)VAR1	-0.143
26.12	misc.peroxidases	fg229245_278_35_s	moderately similar to ( 286)AT1G05260| Symbols: RCI3A, RCI3 | RCI3 (RARE COLD INDUCIBLE GENE 3); peroxidase | chr1:1529826-1531270 FORWARDmoderately similar to ( 265)PER1_ORYSAmoderately similar to ( 481)UniRef90_A7QEU4cluster: chromosome chr16 scaffold_86, whole genome shotgun sequence; n=1; vitis vinifera|rep: chromosome chr16 scaffold_86, whole genome shotgun sequence - vitis vinifera (grape)	-0.102
26.12	misc.peroxidases	tc9649_687_35_s	moderately similar to ( 308)AT4G37530| Symbols: | peroxidase, putative | chr4:17634780-17636002 FORWARDweakly similar to ( 160)PER1_ORYSAmoderately similar to ( 371)UniRef90_Q40367cluster: peroxidase precursor; n=1; medicago sativa|rep: peroxidase precursor - medicago sativa (alfalfa)VAR1	-0.176
26.12	misc.peroxidases	tc10226_1052_37_s	moderately similar to ( 370)AT4G33420| Symbols: | peroxidase, putative | chr4:16084859-16086108 FORWARDmoderately similar to ( 210)PER1_ARAHYmoderately similar to ( 368)UniRef90_Q9SZB9cluster: peroxidase 47 precursor; n=3; arabidopsis thaliana|rep: peroxidase 47 precursor - arabidopsis thaliana (mouse-ear cress)	-0.227
26.12	misc.peroxidases	tc11004_1147_38_s	moderately similar to ( 223)AT1G05260| Symbols: RCI3A, RCI3 | RCI3 (RARE COLD INDUCIBLE GENE 3); peroxidase | chr1:1529826-1531270 FORWARDweakly similar to ( 175)PER1_ORYSAmoderately similar to ( 389)UniRef90_Q9ZTW8cluster: peroxidase; n=1; glycine max|rep: peroxidase - glycine max (soybean)VAR1	-0.191
26.12	misc.peroxidases	tc15792_1183_36_s	moderately similar to ( 396)AT4G37520| Symbols: | peroxidase 50 (PER50) (P50) (PRXR2) | chr4:17631698-17633054 FORWARDweakly similar to ( 186)PER1_HORVUmoderately similar to ( 473)UniRef90_Q9ZP15cluster: peroxidase precursor; n=3; trifolieae|rep: peroxidase precursor - trifolium repens (creeping white clover)VAR1 Spore_YhcN_YlaJ MopB_Res-Cmplx1_Nad11-M COG5048 COG4886 COG5099 ARG80 Merozoite_SPAM	-0.128
26.13	misc.acid and other phosphatases	cv540436_738_35_s	weakly similar to ( 148)AT1G04040| Symbols: | acid phosphatase class B family protein | chr1:1042563-1043818 REVERSEvery weakly similar to (85.1)VSPA_SOYBNweakly similar to ( 161)UniRef90_A7Q1M1cluster: chromosome chr7 scaffold_44, whole genome shotgun sequence; n=1; vitis vinifera|rep: chromosome chr7 scaffold_44, whole genome shotgun sequence - vitis vinifera (grape)	-0.137
26.19	misc.plastocyanin-like	tc11677_572_38_s	weakly similar to ( 130)AT1G64640| Symbols: | plastocyanin-like domain-containing protein | chr1:24026145-24026814 REVERSEweakly similar to ( 152)UniRef90_A7QJ78cluster: chromosome chr2 scaffold_105, whole genome shotgun sequence; n=2; vitis vinifera|rep: chromosome chr2 scaffold_105, whole genome shotgun sequence - vitis vinifera (grape)COG3889	-0.14
26.21	misc.protease inhibitor/seed storage/lipid transfer protein (LTP) family protein	tc13514_370_37_s	very weakly similar to (92.4)AT5G55450| Symbols: | protease inhibitor/seed storage/lipid transfer protein (LTP) family protein | chr5:22484786-22485100 FORWARDweakly similar to ( 125)UniRef90_O24101cluster: mtn5 protein precursor; n=1; medicago truncatula|rep: mtn5 protein precursor - medicago truncatula (barrel medic)	-0.114
26.21	misc.protease inhibitor/seed storage/lipid transfer protein (LTP) family protein	tc14429_489_37_s	very weakly similar to (73.9)AT5G48485| Symbols: DIR1 | DIR1 (DEFECTIVE IN INDUCED RESISTANCE 1); lipid binding | chr5:19663543-19663851 REVERSEweakly similar to ( 164)UniRef90_Q41126cluster: non-specific lipid transfer-like protein; n=1; phaseolus vulgaris|rep: non-specific lipid transfer-like protein - phaseolus vulgaris (kidney bean) (french bean)VAR1	-0.185
26.21	misc.protease inhibitor/seed storage/lipid transfer protein (LTP) family protein	tc14611_709_36_s	weakly similar to ( 118)AT1G62510| Symbols: | protease inhibitor/seed storage/lipid transfer protein (LTP) family protein | chr1:23140297-23140746 REVERSEweakly similar to ( 104)14KD_DAUCAweakly similar to ( 178)UniRef90_Q8LK71cluster: extensin-like protein; n=1; glycine max|rep: extensin-like protein - glycine max (soybean)	-0.176
26.21	misc.protease inhibitor/seed storage/lipid transfer protein (LTP) family protein	tc10580_712_35_s	weakly similar to ( 132)AT2G10940| Symbols: | protease inhibitor/seed storage/lipid transfer protein (LTP) family protein | chr2:4318242-4319117 REVERSEvery weakly similar to (68.9)14KD_DAUCAweakly similar to ( 165)UniRef90_Q06763cluster: adr11 protein; n=1; glycine max|rep: adr11 protein - glycine max (soybean)VAR1 COG5099 COG5048 LHP1 MopB_Res-Cmplx1_Nad11-M COG4886 YfhO Merozoite_SPAM Spore_Yh…	-0.119
26.21	misc.protease inhibitor/seed storage/lipid transfer protein (LTP) family protein	tc10515_1188_35_s	very weakly similar to (96.3)AT3G22142| Symbols: | structural constituent of cell wall | chr3:7803611-7808053 REVERSEvery weakly similar to (64.7)14KD_DAUCAweakly similar to ( 108)UniRef90_O24300cluster: ptxa protein precursor; n=1; pisum sativum|rep: ptxa protein precursor - pisum sativum (garden pea)VAR1 Merozoite_SPAM MopB_Res-Cmplx1_Nad11-M PRK08026 Spore_YhcN_YlaJ COG3889 ARG80	-0.123
26.21	misc.protease inhibitor/seed storage/lipid transfer protein (LTP) family protein	tc11889_604_35_s	weakly similar to ( 140)AT2G45180| Symbols: | protease inhibitor/seed storage/lipid transfer protein (LTP) family protein | chr2:18633451-18633855 FORWARDweakly similar to ( 142)14KD_DAUCAweakly similar to ( 187)UniRef90_Q9LEN8cluster: putative 14-kda proline-rich protein; n=1; cicer arietinum|rep: putative 14-kda proline-rich protein - cicer arietinum (chickpea) (garbanzo)VAR1	-0.211
26.21	misc.protease inhibitor/seed storage/lipid transfer protein (LTP) family protein	tc13333_628_37_s	weakly similar to ( 118)AT1G62510| Symbols: | protease inhibitor/seed storage/lipid transfer protein (LTP) family protein | chr1:23140297-23140746 REVERSEweakly similar to ( 104)14KD_DAUCAweakly similar to ( 178)UniRef90_Q8LK71cluster: extensin-like protein; n=1; glycine max|rep: extensin-like protein - glycine max (soybean)	-0.116
26.21	misc.protease inhibitor/seed storage/lipid transfer protein (LTP) family protein	tc15877_364_38_s	very weakly similar to (77.8)AT5G48485| Symbols: DIR1 | DIR1 (DEFECTIVE IN INDUCED RESISTANCE 1); lipid binding | chr5:19663543-19663851 REVERSEweakly similar to ( 127)UniRef90_A7R856cluster: chromosome undetermined scaffold_2286, whole genome shotgun sequence; n=1; vitis vinifera|rep: chromosome undetermined scaffold_2286, whole genome shotgun sequence - vitis vinifera (grape)COG3889 VAR1	-0.139
26.21	misc.protease inhibitor/seed storage/lipid transfer protein (LTP) family protein	tc16496_589_36_s	weakly similar to ( 147)AT1G55260| Symbols: | lipid binding | chr1:20618330-20619825 FORWARDweakly similar to ( 167)UniRef90_A7P037cluster: chromosome chr6 scaffold_3, whole genome shotgun sequence; n=1; vitis vinifera|rep: chromosome chr6 scaffold_3, whole genome shotgun sequence - vitis vinifera (grape)VAR1	-0.173
26.21	misc.protease inhibitor/seed storage/lipid transfer protein (LTP) family protein	tc18090_178_38_s	weakly similar to ( 140)AT5G64080| Symbols: | protease inhibitor/seed storage/lipid transfer protein (LTP) family protein | chr5:25662701-25663864 REVERSEweakly similar to ( 152)UniRef90_A7QY49cluster: chromosome chr12 scaffold_238, whole genome shotgun sequence; n=1; vitis vinifera|rep: chromosome chr12 scaffold_238, whole genome shotgun sequence - vitis vinifera (grape)COG3889 PRK08026	-0.15
26.21	misc.protease inhibitor/seed storage/lipid transfer protein (LTP) family protein	cb542556_386_36_s	very weakly similar to ( 100)AT3G18280| Symbols: | protease inhibitor/seed storage/lipid transfer protein (LTP) family protein | chr3:6267108-6267398 FORWARDweakly similar to ( 122)NLTP_VIGUNweakly similar to ( 122)UniRef90_Q43681cluster: probable non-specific lipid-transfer protein akcs9 precursor; n=1; vigna unguiculata|rep: probable non-specific lipid-transfer protein akcs9 precursor - vigna u…	-0.143
26.22	misc.short chain dehydrogenase/reductase (SDR)	tc13965_464_37_s	moderately similar to ( 317)AT5G06060| Symbols: | tropinone reductase, putative / tropine dehydrogenase, putative | chr5:1824067-1825834 REVERSEweakly similar to ( 118)GRDH_ORYSAmoderately similar to ( 337)UniRef90_A7PNS1cluster: chromosome chr8 scaffold_23, whole genome shotgun sequence; n=1; vitis vinifera|rep: chromosome chr8 scaffold_23, whole genome shotgun sequence - vitis vinifera (grape)	-0.251
26.22	misc.short chain dehydrogenase/reductase (SDR)	tc15815_571_38_s	moderately similar to ( 373)AT1G24360| Symbols: | 3-oxoacyl-(acyl-carrier protein) reductase, chloroplast / 3-ketoacyl-acyl carrier protein reductase | chr1:8640809-8643272 FORWARDmoderately similar to ( 392)FABG2_BRANAmoderately similar to ( 410)UniRef90_P28643cluster: 3-oxoacyl-[acyl-carrier-protein] reductase, chloroplast precursor; n=1; cuphea lanceolata|rep: 3-oxoacyl-[acyl-carrier-protein] …	-0.166
26.22	misc.short chain dehydrogenase/reductase (SDR)	cv541617_512_35_s	weakly similar to ( 191)AT2G47140| Symbols: | short-chain dehydrogenase/reductase (SDR) family protein | chr2:19358040-19359129 REVERSEweakly similar to ( 194)TS2_MAIZEmoderately similar to ( 278)UniRef90_A7PP77cluster: chromosome chr8 scaffold_23, whole genome shotgun sequence; n=1; vitis vinifera|rep: chromosome chr8 scaffold_23, whole genome shotgun sequence - vitis vinifera (grape)	-0.113
26.28	misc.GDSL-motif lipase	tc18965_1305_37_s	moderately similar to ( 219)AT1G56670| Symbols: | GDSL-motif lipase/hydrolase family protein | chr1:21245353-21247630 FORWARDweakly similar to ( 127)EST_HEVBRmoderately similar to ( 247)UniRef90_A7PRL6cluster: chromosome chr14 scaffold_27, whole genome shotgun sequence; n=1; vitis vinifera|rep: chromosome chr14 scaffold_27, whole genome shotgun sequence - vitis vinifera (grape)	-0.143
26.28	misc.GDSL-motif lipase	cv533899_468_35_s	weakly similar to ( 182)AT5G03610| Symbols: | GDSL-motif lipase/hydrolase family protein | chr5:915649-918325 FORWARDvery weakly similar to (62.4)APG_BRANAweakly similar to ( 182)UniRef90_Q9LZS7cluster: putative uncharacterized protein f17c15_30; n=1; arabidopsis thaliana|rep: putative uncharacterized protein f17c15_30 - arabidopsis thaliana (mouse-ear cress)VAR1	-0.179
27.1	RNA.processing	tc15695_539_36_s	weakly similar to ( 157)AT3G62840| Symbols: | similar to small nuclear ribonucleoprotein D2, putative / snRNP core protein D2, putative / Sm protein D2, putative [Arabidopsis thaliana] (TAIR:AT2G47640.3); similar to small nuclear ribonucleoprotein D2, putative / snRNP core protein D2, putative / Sm protein D2, putative [Arabidopsis thaliana] (TAIR:AT2G47640.2); similar to unknown [Picea sitchensi…	-0.122
27.1	RNA.processing	tc12057_957_36_s	moderately similar to ( 373)AT4G25630| Symbols: ATFIB2, FIB2 | FIB2 (FIBRILLARIN 2) | chr4:13074248-13076214 FORWARDmoderately similar to ( 373)UniRef90_Q94AH9cluster: rrna 2'-o-methyltransferase fibrillarin 2; n=3; arabidopsis thaliana|rep: rrna 2'-o-methyltransferase fibrillarin 2 - arabidopsis thaliana (mouse-ear cress)	-0.131
27.1	RNA.processing	tc19074_558_37_s	weakly similar to ( 194)AT1G20580| Symbols: | small nuclear ribonucleoprotein, putative / snRNP, putative / Sm protein, putative | chr1:7128969-7130361 FORWARDvery weakly similar to (62.4)LSM4_ORYSAweakly similar to ( 195)UniRef90_A7QPB5cluster: chromosome chr18 scaffold_137, whole genome shotgun sequence; n=1; vitis vinifera|rep: chromosome chr18 scaffold_137, whole genome shotgun sequence - vit…	-0.112
27.1	RNA.processing	cb280634_179_35_s	very weakly similar to (51.2)AT2G40650| Symbols: | pre-mRNA splicing factor PRP38 family protein | chr2:16970666-16972674 REVERSEvery weakly similar to (87.0)UniRef90_A2Q158cluster: prp38; n=1; medicago truncatula|rep: prp38 - medicago truncatula (barrel medic)	-0.145
27.1	RNA.processing	tc12422_578_37_s	moderately similar to ( 250)AT2G35120| Symbols: | glycine cleavage system H protein, mitochondrial, putative | chr2:14812992-14814353 REVERSEweakly similar to ( 195)GCSH_FLAPRmoderately similar to ( 271)UniRef90_Q2MGQ2cluster: 2-oxo acid dehydrogenase, lipoyl-binding site; n=1; medicago truncatula|rep: 2-oxo acid dehydrogenase, lipoyl-binding site - medicago truncatula (barrel medic)	-0.125
27.1	RNA.processing	tc16474_1069_37_s	weakly similar to ( 162)AT5G51120| Symbols: PABN1, ATPABN1 | ATPABN1/PABN1 (polyadenylate-binding protein 1); RNA binding / poly(A) binding / protein binding | chr5:20796986-20798467 FORWARDweakly similar to ( 184)UniRef90_A7PBI0cluster: chromosome chr16 scaffold_10, whole genome shotgun sequence; n=2; vitis vinifera|rep: chromosome chr16 scaffold_10, whole genome shotgun sequence - vitis vinifer…	-0.118
27.1	RNA.processing	cv543895_523_36_s	weakly similar to ( 159)AT4G02840| Symbols: | small nuclear ribonucleoprotein D1, putative / snRNP core protein D1, putative / Sm protein D1, putative | chr4:1264726-1266253 FORWARDweakly similar to ( 159)UniRef90_Q9SY09cluster: small nuclear riboprotein sm-d1; n=8; magnoliophyta|rep: small nuclear riboprotein sm-d1 - arabidopsis thaliana (mouse-ear cress)	-0.158
27.1	RNA.processing	tc18460_442_35_s	moderately similar to ( 373)AT4G25630| Symbols: ATFIB2, FIB2 | FIB2 (FIBRILLARIN 2) | chr4:13074248-13076214 FORWARDmoderately similar to ( 373)UniRef90_Q94AH9cluster: rrna 2'-o-methyltransferase fibrillarin 2; n=3; arabidopsis thaliana|rep: rrna 2'-o-methyltransferase fibrillarin 2 - arabidopsis thaliana (mouse-ear cress)	-0.159
27.1	RNA.processing	tc10998_595_38_s	weakly similar to ( 163)AT5G48870| Symbols: SAD1 | SAD1 (SUPERSENSITIVE TO ABA AND DROUGHT 1) | chr5:19830633-19831588 FORWARDweakly similar to ( 164)UniRef90_Q0WMZ9cluster: sm-like protein; n=2; arabidopsis thaliana|rep: sm-like protein - arabidopsis thaliana (mouse-ear cress)VAR1 MopB_Res-Cmplx1_Nad11-M ARG80 Spore_YhcN_YlaJ	-0.107
27.1.2	RNA.processing.RNA helicase	ge097332_219_36_s	very weakly similar to (83.6)AT2G42520| Symbols: | DEAD box RNA helicase, putative | chr2:17712460-17715822 FORWARDvery weakly similar to (83.6)UniRef90_Q84W89cluster: dead-box atp-dependent rna helicase 37; n=1; arabidopsis thaliana|rep: dead-box atp-dependent rna helicase 37 - arabidopsis thaliana (mouse-ear cress)	-0.138
27.3.7	RNA.regulation of transcription.C2C2(Zn) CO-like, Constans-like zinc finger family	tc15375_1170_37_s	moderately similar to ( 327)AT5G57660| Symbols: | zinc finger (B-box type) family protein | chr5:23372799-23373955 FORWARDvery weakly similar to (55.1)PRR95_ORYSAmoderately similar to ( 327)UniRef90_Q9FHH8cluster: zinc finger protein constans-like 5; n=1; arabidopsis thaliana|rep: zinc finger protein constans-like 5 - arabidopsis thaliana (mouse-ear cress)VAR1 MSP1_C TrbL	-0.133
27.3.30	RNA.regulation of transcription.Trihelix, Triple-Helix transcription factor family	tc13774_1234_37_s	weakly similar to ( 170)AT3G54390| Symbols: | transcription factor | chr3:20148890-20149841 REVERSEweakly similar to ( 191)UniRef90_A7Q5E3cluster: chromosome undetermined scaffold_53, whole genome shotgun sequence; n=2; vitis vinifera|rep: chromosome undetermined scaffold_53, whole genome shotgun sequence - vitis vinifera (grape)	-0.127
27.3.37	RNA.regulation of transcription.AS2,Lateral Organ Boundaries Gene Family	tc15309_823_35_s	moderately similar to ( 290)AT3G02550| Symbols: LBD41 | LBD41 (LOB DOMAIN-CONTAINING PROTEIN 41) | chr3:536754-537657 REVERSEmoderately similar to ( 302)UniRef90_Q1KUM5cluster: putative uncharacterized protein; n=1; cleome spinosa|rep: putative uncharacterized protein - cleome spinosaCOG3889	-0.128
27.3.40	RNA.regulation of transcription.Aux/IAA family	tc10113_1124_36_s	moderately similar to ( 256)AT3G23050| Symbols: AXR2, IAA7 | IAA7 (AUXIN RESISTANT 2); transcription factor | chr3:8194775-8196723 FORWARDmoderately similar to ( 241)AUX28_SOYBNmoderately similar to ( 260)UniRef90_A5H273cluster: iaa6; n=2; core eudicotyledons|rep: iaa6 - cestrum elegans (red cestrum)	-0.127
27.3.41	RNA.regulation of transcription.B3 transcription factor family	bt097593_1509_35_s	moderately similar to ( 467)AT5G42470| Symbols: | similar to unnamed protein product [Vitis vinifera] (GB:CAO60981.1); contains InterPro domain Brain and reproductive organ-expressed (InterPro:IPR010358) | chr5:16999593-17001966 FORWARDhighly similar to ( 504)UniRef90_A7NSU8cluster: chromosome chr18 scaffold_1, whole genome shotgun sequence; n=1; vitis vinifera|rep: chromosome chr18 scaffold_1, w…	-0.205
27.3.44	RNA.regulation of transcription.Chromatin Remodeling Factors	fd787560_144_35_s	moderately similar to ( 258)AT5G66750| Symbols: SOM4, SOM1, CHR1, CHA1, DDM1, CHR01 | CHR01/DDM1 (DECREASED DNA METHYLATION 1); helicase | chr5:26666276-26670095 FORWARDweakly similar to ( 119)ISW2_ORYSAmoderately similar to ( 276)UniRef90_A5BL31cluster: putative uncharacterized protein; n=1; vitis vinifera|rep: putative uncharacterized protein - vitis vinifera (grape)	-0.159
27.3.44	RNA.regulation of transcription.Chromatin Remodeling Factors	tc15876_565_36_s	weakly similar to ( 130)AT2G14880| Symbols: | SWIB complex BAF60b domain-containing protein | chr2:6400768-6401923 REVERSEweakly similar to ( 137)UniRef90_A7QW78cluster: chromosome chr3 scaffold_199, whole genome shotgun sequence; n=2; vitis vinifera|rep: chromosome chr3 scaffold_199, whole genome shotgun sequence - vitis vinifera (grape)	-0.128
27.3.55	RNA.regulation of transcription.HDA	fe897177_402_37_s	weakly similar to ( 131)AT5G03740| Symbols: HDT3, HD2C | HD2C (HISTONE DEACETYLASE 2C); nucleic acid binding / zinc ion binding | chr5:981993-983960 FORWARDmoderately similar to ( 379)HD2A_SOYBNmoderately similar to ( 379)UniRef90_Q8LJS2cluster: histone deacetylase hdt1; n=1; glycine max|rep: histone deacetylase hdt1 - glycine max (soybean)VAR1	-0.207
27.3.55	RNA.regulation of transcription.HDA	tc9359_1046_36_s	weakly similar to ( 131)AT5G03740| Symbols: HDT3, HD2C | HD2C (HISTONE DEACETYLASE 2C); nucleic acid binding / zinc ion binding | chr5:981993-983960 FORWARDmoderately similar to ( 379)HD2A_SOYBNmoderately similar to ( 379)UniRef90_Q8LJS2cluster: histone deacetylase hdt1; n=1; glycine max|rep: histone deacetylase hdt1 - glycine max (soybean)VAR1	-0.207
27.3.62	RNA.regulation of transcription.Nucleosome/chromatin assembly factor group	cb539421_453_35_s	weakly similar to ( 163)AT4G11080| Symbols: | high mobility group (HMG1/2) family protein | chr4:6760894-6763268 REVERSEvery weakly similar to (53.5)SSRP1_VICFAweakly similar to ( 181)UniRef90_A7QNA4cluster: chromosome chr2 scaffold_132, whole genome shotgun sequence; n=1; vitis vinifera|rep: chromosome chr2 scaffold_132, whole genome shotgun sequence - vitis vinifera (grape)	-0.11
27.3.62	RNA.regulation of transcription.Nucleosome/chromatin assembly factor group	tc9920_605_36_s	weakly similar to ( 140)AT1G20693| Symbols: HMG BETA 1, NFD2, NFD02, HMGB2 | HMGB2 (HIGH MOBILITY GROUP B 2) | chr1:7177272-7178477 FORWARDweakly similar to ( 140)HMGL_IPONIweakly similar to ( 182)UniRef90_P93704cluster: hmg-1; n=1; canavalia gladiata|rep: hmg-1 - canavalia gladiata (sword bean) (japanese jack bean)VAR1 TrbL	-0.114
27.3.67	RNA.regulation of transcription.putative transcription regulator	tc18904_761_36_s	moderately similar to ( 446)AT2G29570| Symbols: PCNA2 | PCNA2 (PROLIFERATING CELL NUCLEAR ANTIGEN 2); DNA binding / DNA polymerase processivity factor | chr2:12657216-12658675 REVERSEmoderately similar to ( 466)PCNA_PEAmoderately similar to ( 457)UniRef90_P22177cluster: proliferating cell nuclear antigen; n=3; phaseoleae|rep: proliferating cell nuclear antigen - glycine max (soybean)Sporozoite_P6…	-0.142
27.3.67	RNA.regulation of transcription.putative transcription regulator	tc15040_1666_35_s	moderately similar to ( 208)AT1G56110| Symbols: NOP56 | NOP56 (ARABIDOPSIS HOMOLOG OF NUCLEOLAR PROTEIN NOP56) | chr1:20988209-20990558 REVERSEmoderately similar to ( 215)UniRef90_A7PHE5cluster: chromosome chr17 scaffold_16, whole genome shotgun sequence; n=1; vitis vinifera|rep: chromosome chr17 scaffold_16, whole genome shotgun sequence - vitis vinifera (grape)	-0.148
27.3.99	RNA.regulation of transcription.unclassified	tc17585_438_37_s	weakly similar to ( 200)AT2G36930| Symbols: | zinc finger (C2H2 type) family protein | chr2:15517081-15518426 REVERSEweakly similar to ( 200)UniRef90_Q9SJL4cluster: expressed protein; n=1; arabidopsis thaliana|rep: expressed protein - arabidopsis thaliana (mouse-ear cress)	-0.153
27.3.99	RNA.regulation of transcription.unclassified	tc17531_772_35_s	weakly similar to ( 189)AT1G01300| Symbols: | aspartyl protease family protein | chr1:117065-118522 FORWARDweakly similar to ( 186)UniRef90_A5AKV9cluster: putative uncharacterized protein; n=1; vitis vinifera|rep: putative uncharacterized protein - vitis vinifera (grape)	-0.118
27.3.99	RNA.regulation of transcription.unclassified	tc12225_791_35_s	moderately similar to ( 467)AT1G09750| Symbols: | chloroplast nucleoid DNA-binding protein-related | chr1:3157543-3158962 FORWARDhighly similar to ( 669)UniRef90_Q2PEZ2cluster: putative uncharacterized protein; n=2; papilionoideae|rep: putative uncharacterized protein - trifolium pratense (red clover)VAR1 PRK08026 Spore_YhcN_YlaJ COG3889 Hia MopB_Res-Cmplx1_Nad11-M ARG80	-0.119
27.3.99	RNA.regulation of transcription.unclassified	tc17195_879_36_s	moderately similar to ( 467)AT1G09750| Symbols: | chloroplast nucleoid DNA-binding protein-related | chr1:3157543-3158962 FORWARDhighly similar to ( 669)UniRef90_Q2PEZ2cluster: putative uncharacterized protein; n=2; papilionoideae|rep: putative uncharacterized protein - trifolium pratense (red clover)VAR1 PRK08026 Spore_YhcN_YlaJ COG3889 Hia MopB_Res-Cmplx1_Nad11-M ARG80	-0.133
27.3.99	RNA.regulation of transcription.unclassified	tc8712_1465_37_s	weakly similar to ( 188)AT3G51950| Symbols: | zinc finger (CCCH-type) family protein / RNA recognition motif (RRM)-containing protein | chr3:19289222-19291385 REVERSEmoderately similar to ( 332)UniRef90_Q6T284cluster: predicted protein; n=1; populus tremula x populus alba|rep: predicted protein - populus tremula x populus alba	-0.118
27.3.99	RNA.regulation of transcription.unclassified	fe897658_503_35_s	highly similar to ( 531)AT5G07030| Symbols: | pepsin A | chr5:2183601-2185718 REVERSEhighly similar to ( 531)UniRef90_Q9FL43cluster: nucleoid dna-binding-like protein; n=2; arabidopsis thaliana|rep: nucleoid dna-binding-like protein - arabidopsis thaliana (mouse-ear cress)PRK08026 COG3889	-0.133
27.3.99	RNA.regulation of transcription.unclassified	tc16884_1181_36_s	very weakly similar to (60.5)AT3G51950| Symbols: | zinc finger (CCCH-type) family protein / RNA recognition motif (RRM)-containing protein | chr3:19289222-19291385 REVERSEweakly similar to ( 160)UniRef90_Q6T284cluster: predicted protein; n=1; populus tremula x populus alba|rep: predicted protein - populus tremula x populus alba	-0.124
27.4	RNA.RNA binding	tc19213_452_38_s	weakly similar to ( 156)AT4G13850| Symbols: GR-RBP2, GRP2, ATGRP2 | ATGRP2 (GLYCINE-RICH RNA-BINDING PROTEIN 2) | chr4:8021310-8022061 FORWARDweakly similar to ( 102)ROC2_NICSYmoderately similar to ( 203)UniRef90_P93486cluster: glycine-rich rna-binding protein psgrbp; n=1; pisum sativum|rep: glycine-rich rna-binding protein psgrbp - pisum sativum (garden pea)VAR1	-0.234
27.4	RNA.RNA binding	cb543415_153_35_s	very weakly similar to (81.6)AT3G18610| Symbols: ATRANGAP1 | ATRANGAP1 (RAN GTPASE-ACTIVATING PROTEIN 1); nucleic acid binding | chr3:6404276-6407828 REVERSEweakly similar to ( 121)UniRef90_Q40363cluster: num1 protein; n=1; medicago sativa|rep: num1 protein - medicago sativa (alfalfa)VAR1	-0.186
27.4	RNA.RNA binding	cb540068_465_35_s	weakly similar to ( 132)AT3G03920| Symbols: | Gar1 RNA-binding region family protein | chr3:1009130-1010386 REVERSEweakly similar to ( 134)UniRef90_Q2R242cluster: h/aca ribonucleoprotein complex subunit 1-like protein 1, putative, expressed; n=2; oryza sativa|rep: h/aca ribonucleoprotein complex subunit 1-like protein 1, putative, expressed - oryza sativa subsp. japonica (rice)	-0.172
27.4	RNA.RNA binding	fe697454_400_36_s	weakly similar to ( 177)AT3G56860| Symbols: UBA2A | UBA2A; AU-rich element binding / RNA binding | chr3:21061687-21063123 REVERSEmoderately similar to ( 233)UniRef90_Q8LLE6cluster: rna-binding protein akip1; n=1; vicia faba|rep: rna-binding protein akip1 - vicia faba (broad bean)	-0.135
27.4	RNA.RNA binding	tc14619_1136_36_s	very weakly similar to (67.0)AT4G26650| Symbols: | RNA recognition motif (RRM)-containing protein | chr4:13445271-13447598 FORWARDweakly similar to ( 125)UniRef90_A5C205cluster: putative uncharacterized protein; n=1; vitis vinifera|rep: putative uncharacterized protein - vitis vinifera (grape)	-0.103
27.4	RNA.RNA binding	tc18619_677_36_s	weakly similar to ( 159)AT5G61030| Symbols: GR-RBP3 | GR-RBP3 (glycine-rich RNA-binding protein 3); RNA binding | chr5:24578096-24579378 FORWARDvery weakly similar to (94.7)GRP1_SINALweakly similar to ( 174)UniRef90_A7PDA4cluster: chromosome chr17 scaffold_12, whole genome shotgun sequence; n=1; vitis vinifera|rep: chromosome chr17 scaffold_12, whole genome shotgun sequence - vitis vinifera (grap…	-0.203
27.4	RNA.RNA binding	tc13969_678_36_s	weakly similar to ( 150)AT2G37510| Symbols: | RNA-binding protein, putative | chr2:15750190-15751582 REVERSEvery weakly similar to (75.1)GRP2_SORBIweakly similar to ( 173)UniRef90_A7PSR5cluster: chromosome chr8 scaffold_29, whole genome shotgun sequence; n=1; vitis vinifera|rep: chromosome chr8 scaffold_29, whole genome shotgun sequence - vitis vinifera (grape)	-0.108
28.1	DNA.synthesis/chromatin structure	tc11517_1538_36_s	highly similar to ( 587)AT3G57150| Symbols: ATNAP57, CBF5, ATCBF5, NAP57 | NAP57 (ARABIDOPSIS THALIANA HOMOLOGUE OF NAP57) | chr3:21165234-21166931 REVERSEhighly similar to ( 587)UniRef90_Q9LD90cluster: h/aca ribonucleoprotein complex subunit 4; n=1; arabidopsis thaliana|rep: h/aca ribonucleoprotein complex subunit 4 - arabidopsis thaliana (mouse-ear cress)TrbL COG5283	-0.171
28.1	DNA.synthesis/chromatin structure	fe706139_762_35_s	moderately similar to ( 313)AT3G53110| Symbols: LOS4 | LOS4 (Low expression of osmotically responsive genes 1); ATP-dependent helicase | chr3:19698946-19701401 FORWARDweakly similar to ( 134)IF4A3_NICPLmoderately similar to ( 360)UniRef90_A7QJA1cluster: chromosome chr8 scaffold_106, whole genome shotgun sequence; n=2; vitis vinifera|rep: chromosome chr8 scaffold_106, whole genome shotgun sequence…	-0.131
28.1	DNA.synthesis/chromatin structure	tc13267_485_36_s	weakly similar to ( 161)AT5G61000| Symbols: | replication protein, putative | chr5:24566908-24569867 REVERSEweakly similar to ( 165)UniRef90_A6BLP0cluster: 70 kda subunit of replication protein a; n=1; ipomoea nil|rep: 70 kda subunit of replication protein a - ipomoea nil (japanese morning glory) (pharbitis nil)VAR1 MopB_Res-Cmplx1_Nad11-M Spore_YhcN_YlaJ COG5048	-0.115
28.1	DNA.synthesis/chromatin structure	tc9725_745_35_s	moderately similar to ( 338)AT1G18800| Symbols: NRP2 | NRP2 (NAP1-RELATED PROTEIN 2); DNA binding / chromatin binding / histone binding | chr1:6481457-6483454 REVERSEmoderately similar to ( 342)UniRef90_Q9M9V0cluster: f6a14.10 protein; n=3; arabidopsis thaliana|rep: f6a14.10 protein - arabidopsis thaliana (mouse-ear cress)	-0.11
28.1	DNA.synthesis/chromatin structure	tc18873_1368_36_s	moderately similar to ( 291)AT5G60620| Symbols: | phospholipid/glycerol acyltransferase family protein | chr5:24384492-24386873 FORWARDmoderately similar to ( 304)UniRef90_A7P8K0cluster: chromosome chr3 scaffold_8, whole genome shotgun sequence; n=2; vitis vinifera|rep: chromosome chr3 scaffold_8, whole genome shotgun sequence - vitis vinifera (grape)	-0.126
28.1	DNA.synthesis/chromatin structure	tc10392_1150_35_s	moderately similar to ( 311)AT5G56950| Symbols: NAP1;3, NFA3 | NAP1;3/NFA3 (NUCLEOSOME ASSEMBLY PROTEIN1;3); DNA binding | chr5:23049844-23052525 FORWARDmoderately similar to ( 334)UniRef90_Q39892cluster: nucleosome assembly protein 1; n=1; glycine max|rep: nucleosome assembly protein 1 - glycine max (soybean)	-0.125
28.1	DNA.synthesis/chromatin structure	tc19625_646_38_s	highly similar to ( 681)AT5G11170| Symbols: | DEAD/DEAH box helicase, putative (RH15) | chr5:3553335-3556647 FORWARDmoderately similar to ( 219)IF4A_ORYSAhighly similar to ( 679)UniRef90_Q56XG6cluster: dead-box atp-dependent rna helicase 15; n=5; core eudicotyledons|rep: dead-box atp-dependent rna helicase 15 - arabidopsis thaliana (mouse-ear cress)VAR1 MopB_Res-Cmplx1_Nad11-M	-0.108
28.1	DNA.synthesis/chromatin structure	tc12702_899_36_s	highly similar to ( 681)AT5G11170| Symbols: | DEAD/DEAH box helicase, putative (RH15) | chr5:3553335-3556647 FORWARDmoderately similar to ( 219)IF4A_ORYSAhighly similar to ( 679)UniRef90_Q56XG6cluster: dead-box atp-dependent rna helicase 15; n=5; core eudicotyledons|rep: dead-box atp-dependent rna helicase 15 - arabidopsis thaliana (mouse-ear cress)VAR1 MopB_Res-Cmplx1_Nad11-M	-0.11
28.1	DNA.synthesis/chromatin structure	tc8785_439_38_s	moderately similar to ( 268)AT3G10620| Symbols: | diadenosine 5',5'''-P1,P4-tetraphosphate hydrolase, putative | chr3:3320268-3321570 FORWARDmoderately similar to ( 306)UniRef90_O04841cluster: diadenosine 5',5'''-p1,p4-tetraphosphate hydrolase; n=1; lupinus angustifolius|rep: diadenosine 5',5'''-p1,p4-tetraphosphate hydrolase - lupinus angustifolius (narrow-leaved blue lupin)	-0.11
28.1	DNA.synthesis/chromatin structure	tc10868_693_35_s	moderately similar to ( 329)AT1G68290| Symbols: ENDO 2 | ENDO 2 (ENDONUCLEASE 2); T/G mismatch-specific endonuclease/ endonuclease/ nucleic acid binding / single-stranded DNA specific endodeoxyribonuclease | chr1:25600381-25601927 FORWARDhighly similar to ( 598)UniRef90_A5A339cluster: endonuclease; n=1; glycine max|rep: endonuclease - glycine max (soybean)	-0.151
28.1.3	DNA.synthesis/chromatin structure.histone	tc16175_530_38_s	weakly similar to ( 182)AT1G07790| Symbols: HTB1 | HTB1; DNA binding | chr1:2413046-2413492 FORWARDweakly similar to ( 184)H2B1_MEDTRweakly similar to ( 184)UniRef90_A7NZ58cluster: chromosome chr6 scaffold_3, whole genome shotgun sequence; n=1; vitis vinifera|rep: chromosome chr6 scaffold_3, whole genome shotgun sequence - vitis vinifera (grape)VAR1 COG3889 Merozoite_SPAM	-0.102
28.1.3	DNA.synthesis/chromatin structure.histone	tc18501_490_37_s	weakly similar to ( 167)AT5G02560| Symbols: HTA12 | HTA12; DNA binding | chr5:575435-576454 FORWARDweakly similar to ( 172)H2A6_ORYSAweakly similar to ( 172)UniRef90_A2XZN0cluster: probable histone h2a.6; n=2; oryza sativa|rep: probable histone h2a.6 - oryza sativa subsp. indica (rice)	-0.108
28.1.3	DNA.synthesis/chromatin structure.histone	fd786905_291_36_s	moderately similar to ( 262)AT5G65360| Symbols: | histone H3 | chr5:26137325-26137735 REVERSEmoderately similar to ( 261)H32_WHEATmoderately similar to ( 259)UniRef90_UPI0001560CECcluster: predicted: similar to histone protein hist2h3c1; n=1; equus caballus|rep: predicted: similar to histone protein hist2h3c1 - equus caballusMSP1_C	-0.16
28.1.3	DNA.synthesis/chromatin structure.histone	tc10326_528_38_s	weakly similar to ( 182)AT1G07790| Symbols: HTB1 | HTB1; DNA binding | chr1:2413046-2413492 FORWARDweakly similar to ( 184)H2B1_MEDTRweakly similar to ( 184)UniRef90_A7NZ58cluster: chromosome chr6 scaffold_3, whole genome shotgun sequence; n=1; vitis vinifera|rep: chromosome chr6 scaffold_3, whole genome shotgun sequence - vitis vinifera (grape)VAR1 COG3889 Merozoite_SPAM	-0.152
28.1.3	DNA.synthesis/chromatin structure.histone	cv533374_438_38_s	moderately similar to ( 262)AT5G65360| Symbols: | histone H3 | chr5:26137325-26137735 REVERSEmoderately similar to ( 261)H32_WHEATmoderately similar to ( 260)UniRef90_UPI0000F2BEA3cluster: predicted: similar to histone protein hist2h3c1; n=1; monodelphis domestica|rep: predicted: similar to histone protein hist2h3c1 - monodelphis domesticaCOG3889	-0.165
28.1.3	DNA.synthesis/chromatin structure.histone	cv539350_423_36_s	weakly similar to ( 150)AT5G59970| Symbols: | histone H4 | chr5:24163578-24163889 REVERSEweakly similar to ( 150)H4_PEAweakly similar to ( 150)UniRef90_A3BZ47cluster: histone h4; n=1; oryza sativa (japonica cultivar-group)|rep: histone h4 - oryza sativa subsp. japonica (rice)COG3889 VAR1	-0.38
28.1.3	DNA.synthesis/chromatin structure.histone	tc9217_630_37_s	very weakly similar to (73.2)AT1G06760| Symbols: | histone H1, putative | chr1:2076686-2077615 REVERSEvery weakly similar to (69.3)H1_MAIZEvery weakly similar to (80.5)UniRef90_Q4A196cluster: histone h1 subtype 7; n=4; pisum sativum|rep: histone h1 subtype 7 - pisum sativum (garden pea)COG3883 PRK07003 PRK07735 VAR1 aceF TolA tolA	-0.102
28.1.3	DNA.synthesis/chromatin structure.histone	tc11601_573_37_s	moderately similar to ( 244)AT5G65360| Symbols: | histone H3 | chr5:26137325-26137735 REVERSEmoderately similar to ( 243)H32_WHEATmoderately similar to ( 244)UniRef90_UPI0001560CECcluster: predicted: similar to histone protein hist2h3c1; n=1; equus caballus|rep: predicted: similar to histone protein hist2h3c1 - equus caballusVAR1 Spore_YhcN_YlaJ PRK08026 MopB_Res-Cmplx1_Nad11-M COG3889 COG5048	-0.246
28.1.3	DNA.synthesis/chromatin structure.histone	tc11852_54_35_s	weakly similar to ( 161)AT5G02560| Symbols: HTA12 | HTA12; DNA binding | chr5:575435-576454 FORWARDweakly similar to ( 168)H2A6_ORYSAweakly similar to ( 168)UniRef90_A2XZN0cluster: probable histone h2a.6; n=2; oryza sativa|rep: probable histone h2a.6 - oryza sativa subsp. indica (rice)VAR1 MopB_Res-Cmplx1_Nad11-M	-0.226
28.1.3	DNA.synthesis/chromatin structure.histone	tc14696_369_36_s	weakly similar to ( 162)AT5G59970| Symbols: | histone H4 | chr5:24163578-24163889 REVERSEweakly similar to ( 162)H4_PEAweakly similar to ( 162)UniRef90_UPI000155FD81cluster: predicted: similar to histone h4; n=1; equus caballus|rep: predicted: similar to histone h4 - equus caballus	-0.238
28.1.3	DNA.synthesis/chromatin structure.histone	tc14843_536_37_s	weakly similar to ( 139)AT5G59970| Symbols: | histone H4 | chr5:24163578-24163889 REVERSEweakly similar to ( 139)H4_PEAweakly similar to ( 137)UniRef90_UPI0000D66417cluster: predicted: similar to histone h4; n=1; mus musculus|rep: predicted: similar to histone h4 - mus musculusCOG3883	-0.158
28.1.3	DNA.synthesis/chromatin structure.histone	cv538733_172_35_s	weakly similar to ( 166)AT5G59910| Symbols: HTB4 | HTB4; DNA binding | chr5:24144432-24144884 FORWARDweakly similar to ( 167)H2B_GOSHIweakly similar to ( 167)UniRef90_A7PHV6cluster: chromosome chr13 scaffold_17, whole genome shotgun sequence; n=1; vitis vinifera|rep: chromosome chr13 scaffold_17, whole genome shotgun sequence - vitis vinifera (grape)PRK08026	-0.219
28.1.3	DNA.synthesis/chromatin structure.histone	cv541623_53_35_s	weakly similar to ( 176)AT5G59910| Symbols: HTB4 | HTB4; DNA binding | chr5:24144432-24144884 FORWARDweakly similar to ( 181)H2B1_MEDTRweakly similar to ( 178)UniRef90_A7NZ58cluster: chromosome chr6 scaffold_3, whole genome shotgun sequence; n=1; vitis vinifera|rep: chromosome chr6 scaffold_3, whole genome shotgun sequence - vitis vinifera (grape)	-0.12
28.1.3	DNA.synthesis/chromatin structure.histone	tc11328_631_37_s	weakly similar to ( 182)AT3G54560| Symbols: HTA11 | HTA11; DNA binding | chr3:20207510-20208444 FORWARDweakly similar to ( 185)H2AV3_ORYSAweakly similar to ( 182)UniRef90_O23628cluster: histone h2a variant 1; n=13; magnoliophyta|rep: histone h2a variant 1 - arabidopsis thaliana (mouse-ear cress)VAR1	-0.187
28.1.3	DNA.synthesis/chromatin structure.histone	tc13898_585_36_s	moderately similar to ( 262)AT5G65360| Symbols: | histone H3 | chr5:26137325-26137735 REVERSEmoderately similar to ( 261)H32_WHEATmoderately similar to ( 259)UniRef90_UPI0001560CECcluster: predicted: similar to histone protein hist2h3c1; n=1; equus caballus|rep: predicted: similar to histone protein hist2h3c1 - equus caballusMSP1_C	-0.199
28.1.3	DNA.synthesis/chromatin structure.histone	tc14927_551_36_s	moderately similar to ( 257)AT5G65360| Symbols: | histone H3 | chr5:26137325-26137735 REVERSEmoderately similar to ( 258)H32_WHEATmoderately similar to ( 253)UniRef90_Q00YS0cluster: histones h3 and h4; n=2; ostreococcus|rep: histones h3 and h4 - ostreococcus tauriCOG3889 PRK08026	-0.266
28.1.3	DNA.synthesis/chromatin structure.histone	tc16621_384_35_s	moderately similar to ( 262)AT5G65360| Symbols: | histone H3 | chr5:26137325-26137735 REVERSEmoderately similar to ( 261)H32_WHEATmoderately similar to ( 263)UniRef90_UPI0000F2BEA3cluster: predicted: similar to histone protein hist2h3c1; n=1; monodelphis domestica|rep: predicted: similar to histone protein hist2h3c1 - monodelphis domestica	-0.219
28.1.3	DNA.synthesis/chromatin structure.histone	fd787704_316_35_s	weakly similar to ( 163)AT5G27670| Symbols: HTA7 | HTA7; DNA binding | chr5:9792810-9793368 REVERSEweakly similar to ( 159)H2A5_ORYSAweakly similar to ( 166)UniRef90_A2Q335cluster: histone h2a; histone-fold; n=1; medicago truncatula|rep: histone h2a; histone-fold - medicago truncatula (barrel medic)Sporozoite_P67 PRK08026	-0.117
28.2	DNA.repair	tc18848_539_36_s	weakly similar to ( 128)AT2G47590| Symbols: PHR2 | PHR2 (PHOTOLYASE/BLUE-LIGHT RECEPTOR 2) | chr2:19528958-19530802 FORWARDvery weakly similar to (67.4)CRYD_ORYSAweakly similar to ( 140)UniRef90_A7Q0E4cluster: chromosome chr7 scaffold_42, whole genome shotgun sequence; n=2; vitis vinifera|rep: chromosome chr7 scaffold_42, whole genome shotgun sequence - vitis vinifera (grape)	-0.111
28.99	DNA.unspecified	bt094584_944_35_s	moderately similar to ( 306)AT1G03360| Symbols: ATRRP4 | ATRRP4; exonuclease | chr1:824653-826179 FORWARDmoderately similar to ( 316)UniRef90_A7PU41cluster: chromosome chr7 scaffold_31, whole genome shotgun sequence; n=1; vitis vinifera|rep: chromosome chr7 scaffold_31, whole genome shotgun sequence - vitis vinifera (grape)	-0.162
28.99	DNA.unspecified	tc11204_870_37_s	moderately similar to ( 282)AT1G10950| Symbols: | endomembrane protein 70, putative | chr1:3659322-3663622 FORWARDmoderately similar to ( 282)UniRef90_O04091cluster: endomembrane protein emp70 precusor isolog; 68664-64364; n=4; arabidopsis thaliana|rep: endomembrane protein emp70 precusor isolog; 68664-64364 - arabidopsis thaliana (mouse-ear cress)	-0.135
28.99	DNA.unspecified	cv535278_573_37_s	weakly similar to ( 150)AT4G28440| Symbols: | DNA-binding protein-related | chr4:14060060-14060976 FORWARDweakly similar to ( 161)UniRef90_Q5JML8cluster: dna-binding protein-related-like; n=1; oryza sativa (japonica cultivar-group)|rep: dna-binding protein-related-like - oryza sativa subsp. japonica (rice)VAR1	-0.119
28.99	DNA.unspecified	tc12945_1459_36_s	weakly similar to ( 146)AT4G34490| Symbols: CAP 1, CAP1, ATCAP1 | ATCAP1 (CYCLASE ASSOCIATED PROTEIN 1) | chr4:16484901-16487360 REVERSEweakly similar to ( 144)UniRef90_A7XZR0cluster: adenylyl cyclase-associated protein; n=3; gossypium|rep: adenylyl cyclase-associated protein - gossypium arboreum (tree cotton)	-0.154
29.1	protein.aa activation	tc12396_586_35_s	moderately similar to ( 238)AT3G08840| Symbols: | D-alanine--D-alanine ligase family | chr3:2680574-2686163 REVERSEmoderately similar to ( 260)UniRef90_A7QFI6cluster: chromosome chr8 scaffold_88, whole genome shotgun sequence; n=3; vitis vinifera|rep: chromosome chr8 scaffold_88, whole genome shotgun sequence - vitis vinifera (grape)	-0.201
29.1	protein.aa activation	tc19208_66_36_s	moderately similar to ( 250)AT3G62120| Symbols: | tRNA synthetase class II (G, H, P and S) family protein | chr3:23012202-23014824 REVERSEmoderately similar to ( 250)UniRef90_Q9M1R2cluster: multifunctional aminoacyl-trna ligase-like protein; n=2; brassicaceae|rep: multifunctional aminoacyl-trna ligase-like protein - arabidopsis thaliana (mouse-ear cress)VAR1 Spore_YhcN_YlaJ MopB_Res-Cmplx1_Nad11-M	-0.103
29.2.1.1.1.1.7	protein.synthesis.ribosomal protein.prokaryotic.chloroplast.30S subunit.S7	tc8725_818_36_s	moderately similar to ( 351)AT2G37270| Symbols: ATRPS5B | ATRPS5B (RIBOSOMAL PROTEIN 5B); structural constituent of ribosome | chr2:15654962-15656121 REVERSEmoderately similar to ( 367)RS5_CICARmoderately similar to ( 367)UniRef90_O65731cluster: 40s ribosomal protein s5; n=1; cicer arietinum|rep: 40s ribosomal protein s5 - cicer arietinum (chickpea) (garbanzo)	-0.137
29.2.1.1.1.1.7	protein.synthesis.ribosomal protein.prokaryotic.chloroplast.30S subunit.S7	tc11477_701_36_s	moderately similar to ( 363)AT2G37270| Symbols: ATRPS5B | ATRPS5B (RIBOSOMAL PROTEIN 5B); structural constituent of ribosome | chr2:15654962-15656121 REVERSEmoderately similar to ( 366)RS5_CICARmoderately similar to ( 366)UniRef90_O65731cluster: 40s ribosomal protein s5; n=1; cicer arietinum|rep: 40s ribosomal protein s5 - cicer arietinum (chickpea) (garbanzo)VAR1	-0.11
29.2.1.1.1.1.11	protein.synthesis.ribosomal protein.prokaryotic.chloroplast.30S subunit.S11	tc15194_665_35_s	moderately similar to ( 220)AT3G52580| Symbols: | 40S ribosomal protein S14 (RPS14C) | chr3:19514302-19515679 FORWARDmoderately similar to ( 229)RS14_LUPLUmoderately similar to ( 224)UniRef90_A2X180cluster: putative uncharacterized protein; n=1; oryza sativa (indica cultivar-group)|rep: putative uncharacterized protein - oryza sativa subsp. indica (rice)	-0.222
29.2.1.1.1.2.2	protein.synthesis.ribosomal protein.prokaryotic.chloroplast.50S subunit.L2	tc17981_995_36_s	moderately similar to ( 481)AT4G36130| Symbols: | 60S ribosomal protein L8 (RPL8C) | chr4:17097616-17098659 FORWARDmoderately similar to ( 459)RL8_TOBACmoderately similar to ( 472)UniRef90_P46286cluster: 60s ribosomal protein l8-1; n=14; magnoliophyta|rep: 60s ribosomal protein l8-1 - arabidopsis thaliana (mouse-ear cress)COG3889	-0.14
29.2.1.1.1.2.2	protein.synthesis.ribosomal protein.prokaryotic.chloroplast.50S subunit.L2	tc11788_985_36_s	moderately similar to ( 478)AT4G36130| Symbols: | 60S ribosomal protein L8 (RPL8C) | chr4:17097616-17098659 FORWARDmoderately similar to ( 457)RL8_TOBACmoderately similar to ( 469)UniRef90_P46286cluster: 60s ribosomal protein l8-1; n=14; magnoliophyta|rep: 60s ribosomal protein l8-1 - arabidopsis thaliana (mouse-ear cress)COG3889	-0.126
29.2.1.1.1.2.14	protein.synthesis.ribosomal protein.prokaryotic.chloroplast.50S subunit.L14	tc13085_412_36_s	moderately similar to ( 270)AT3G04400| Symbols: EMB2171 | EMB2171 (EMBRYO DEFECTIVE 2171); structural constituent of ribosome | chr3:1167345-1168314 FORWARDmoderately similar to ( 267)RL23_TOBACmoderately similar to ( 270)UniRef90_P49690cluster: 60s ribosomal protein l23; n=13; magnoliophyta|rep: 60s ribosomal protein l23 - arabidopsis thaliana (mouse-ear cress)	-0.153
29.2.1.1.1.2.21	protein.synthesis.ribosomal protein.prokaryotic.chloroplast.50S subunit.L21	tc18554_862_37_s	very weakly similar to (91.7)AT4G30930| Symbols: NFD1 | NFD1 (NUCLEAR FUSION DEFECTIVE 1); structural constituent of ribosome | chr4:15050176-15051636 REVERSEvery weakly similar to (61.6)RK21_SPIOLvery weakly similar to (93.6)UniRef90_A7R4U1cluster: chromosome undetermined scaffold_777, whole genome shotgun sequence; n=1; vitis vinifera|rep: chromosome undetermined scaffold_777, whole genome shot…	-0.151
29.2.1.1.2.2.29	protein.synthesis.ribosomal protein.prokaryotic.mitochondrion.50S subunit.L29	cv540608_567_37_s	weakly similar to ( 192)AT1G07830| Symbols: | ribosomal protein L29 family protein | chr1:2422546-2423389 FORWARDmoderately similar to ( 211)UniRef90_A7PD54cluster: chromosome chr17 scaffold_12, whole genome shotgun sequence; n=1; vitis vinifera|rep: chromosome chr17 scaffold_12, whole genome shotgun sequence - vitis vinifera (grape)	-0.117
29.2.1.1.2.51	protein.synthesis.ribosomal protein.prokaryotic.mitochondrion.L51/S25/CI-B8	fg231797_296_40_s	moderately similar to ( 203)AT3G59650| Symbols: | mitochondrial ribosomal protein L51/S25/CI-B8 family protein | chr3:22044193-22044905 FORWARDmoderately similar to ( 206)UniRef90_A5C6I0cluster: putative uncharacterized protein; n=1; vitis vinifera|rep: putative uncharacterized protein - vitis vinifera (grape)	-0.105
29.2.1.1.3.2.32	protein.synthesis.ribosomal protein.prokaryotic.unknown organellar.50S subunit.L32	cv536963_331_36_s	weakly similar to ( 125)AT1G69485| Symbols: | structural constituent of ribosome | chr1:26122196-26123239 REVERSEweakly similar to ( 115)UniRef90_Q944L5cluster: at1g26740/t24p13_11; n=2; arabidopsis thaliana|rep: at1g26740/t24p13_11 - arabidopsis thaliana (mouse-ear cress)	-0.103
29.2.1.2.1.4	protein.synthesis.ribosomal protein.eukaryotic.40S subunit.S4	tc10830_1010_37_s	moderately similar to ( 422)AT5G07090| Symbols: | 40S ribosomal protein S4 (RPS4B) | chr5:2202784-2203806 FORWARDmoderately similar to ( 419)RS4_SOLTUmoderately similar to ( 422)UniRef90_P49204cluster: 40s ribosomal protein s4-2; n=10; core eudicotyledons|rep: 40s ribosomal protein s4-2 - arabidopsis thaliana (mouse-ear cress)VAR1 COG3883 PRK11855 tolA	-0.156
29.2.1.2.1.6	protein.synthesis.ribosomal protein.eukaryotic.40S subunit.S6	tc17791_819_36_s	moderately similar to ( 328)AT5G10360| Symbols: EMB3010 | EMB3010 (EMBRYO DEFECTIVE 3010); structural constituent of ribosome | chr5:3258735-3260143 REVERSEmoderately similar to ( 331)RS6_ASPOFmoderately similar to ( 331)UniRef90_Q9M3V8cluster: 40s ribosomal protein s6; n=12; magnoliophyta|rep: 40s ribosomal protein s6 - asparagus officinalis (garden asparagus)VAR1	-0.21
29.2.1.2.1.6	protein.synthesis.ribosomal protein.eukaryotic.40S subunit.S6	tc12529_983_36_s	moderately similar to ( 328)AT5G10360| Symbols: EMB3010 | EMB3010 (EMBRYO DEFECTIVE 3010); structural constituent of ribosome | chr5:3258735-3260143 REVERSEmoderately similar to ( 331)RS6_ASPOFmoderately similar to ( 331)UniRef90_Q9M3V8cluster: 40s ribosomal protein s6; n=12; magnoliophyta|rep: 40s ribosomal protein s6 - asparagus officinalis (garden asparagus)VAR1	-0.163
29.2.1.2.1.7	protein.synthesis.ribosomal protein.eukaryotic.40S subunit.S7	tc14370_883_35_s	moderately similar to ( 321)AT3G02560| Symbols: | 40S ribosomal protein S7 (RPS7B) | chr3:542348-543175 FORWARDmoderately similar to ( 321)RS7_BRAOLmoderately similar to ( 324)UniRef90_Q1KUM0cluster: putative uncharacterized protein; n=2; cleome spinosa|rep: putative uncharacterized protein - cleome spinosaVAR1	-0.136
29.2.1.2.1.8	protein.synthesis.ribosomal protein.eukaryotic.40S subunit.S8	tc10387_936_37_s	moderately similar to ( 319)AT5G20290| Symbols: | 40S ribosomal protein S8 (RPS8A) | chr5:6851697-6853014 REVERSEmoderately similar to ( 336)RS8_ORYSAmoderately similar to ( 339)UniRef90_Q3HRZ6cluster: ribosomal protein s8; n=2; core eudicotyledons|rep: ribosomal protein s8 - solanum tuberosum (potato)VAR1	-0.158
29.2.1.2.1.8	protein.synthesis.ribosomal protein.eukaryotic.40S subunit.S8	tc9982_915_35_s	moderately similar to ( 288)AT5G20290| Symbols: | 40S ribosomal protein S8 (RPS8A) | chr5:6851697-6853014 REVERSEmoderately similar to ( 305)RS8_ORYSAmoderately similar to ( 303)UniRef90_Q08069cluster: 40s ribosomal protein s8; n=11; magnoliophyta|rep: 40s ribosomal protein s8 - zea mays (maize)	-0.137
29.2.1.2.1.8	protein.synthesis.ribosomal protein.eukaryotic.40S subunit.S8	tc14862_553_35_s	moderately similar to ( 320)AT5G20290| Symbols: | 40S ribosomal protein S8 (RPS8A) | chr5:6851697-6853014 REVERSEmoderately similar to ( 335)RS8_ORYSAmoderately similar to ( 337)UniRef90_Q3HRZ6cluster: ribosomal protein s8; n=2; core eudicotyledons|rep: ribosomal protein s8 - solanum tuberosum (potato)VAR1	-0.147
29.2.1.2.1.10	protein.synthesis.ribosomal protein.eukaryotic.40S subunit.S10	tc9679_649_37_s	weakly similar to ( 131)AT5G52650| Symbols: | 40S ribosomal protein S10 (RPS10C) | chr5:21373007-21374229 REVERSEweakly similar to ( 125)RS10_ORYSAweakly similar to ( 125)UniRef90_Q9AYP4cluster: 40s ribosomal protein s10; n=7; oryza sativa|rep: 40s ribosomal protein s10 - oryza sativa subsp. japonica (rice)	-0.162
29.2.1.2.1.11	protein.synthesis.ribosomal protein.eukaryotic.40S subunit.S11	tc9628_677_35_s	moderately similar to ( 247)AT5G23740| Symbols: RPS11-BETA | RPS11-BETA (RIBOSOMAL PROTEIN S11-BETA); structural constituent of ribosome | chr5:8008254-8009333 REVERSEmoderately similar to ( 268)RS11_SOYBNmoderately similar to ( 246)UniRef90_P16181cluster: 40s ribosomal protein s11-1; n=13; magnoliophyta|rep: 40s ribosomal protein s11-1 - arabidopsis thaliana (mouse-ear cress)	-0.137
29.2.1.2.1.12	protein.synthesis.ribosomal protein.eukaryotic.40S subunit.S12	tc12004_602_38_s	weakly similar to ( 187)AT2G32060| Symbols: | 40S ribosomal protein S12 (RPS12C) | chr2:13646305-13647181 REVERSEweakly similar to ( 196)RS12_HORVUmoderately similar to ( 204)UniRef90_A7PFT0cluster: chromosome chr11 scaffold_14, whole genome shotgun sequence; n=1; vitis vinifera|rep: chromosome chr11 scaffold_14, whole genome shotgun sequence - vitis vinifera (grape)VAR1	-0.144
29.2.1.2.1.13	protein.synthesis.ribosomal protein.eukaryotic.40S subunit.S13	tc17409_514_36_s	very weakly similar to (89.0)AT4G00100| Symbols: RPS13, PFL2, ATRPS13A | ATRPS13A (RIBOSOMAL PROTEIN S13A); structural constituent of ribosome | chr4:37172-38123 FORWARDvery weakly similar to (89.0)RS13_SOYBNvery weakly similar to (89.0)UniRef90_P59223cluster: 40s ribosomal protein s13-1; n=9; core eudicotyledons|rep: 40s ribosomal protein s13-1 - arabidopsis thaliana (mouse-ear cress)COG5048 VAR…	-0.18
29.2.1.2.1.15	protein.synthesis.ribosomal protein.eukaryotic.40S subunit.S15	tc18061_398_35_s	moderately similar to ( 266)AT5G09510| Symbols: | 40S ribosomal protein S15 (RPS15D) | chr5:2955699-2956354 REVERSEmoderately similar to ( 259)RS15_ORYSAmoderately similar to ( 266)UniRef90_Q08112cluster: 40s ribosomal protein s15-1; n=8; spermatophyta|rep: 40s ribosomal protein s15-1 - arabidopsis thaliana (mouse-ear cress)	-0.148
29.2.1.2.1.15	protein.synthesis.ribosomal protein.eukaryotic.40S subunit.S15	tc10954_741_36_s	moderately similar to ( 265)AT5G09510| Symbols: | 40S ribosomal protein S15 (RPS15D) | chr5:2955699-2956354 REVERSEmoderately similar to ( 265)RS15_ORYSAmoderately similar to ( 265)UniRef90_P31674cluster: 40s ribosomal protein s15; n=6; oryza sativa|rep: 40s ribosomal protein s15 - oryza sativa subsp. japonica (rice)VAR1 COG3889	-0.131
29.2.1.2.1.17	protein.synthesis.ribosomal protein.eukaryotic.40S subunit.S17	tc11289_611_36_s	moderately similar to ( 222)AT5G04800| Symbols: | 40S ribosomal protein S17 (RPS17D) | chr5:1389218-1389643 FORWARDmoderately similar to ( 225)UniRef90_A7PP71cluster: chromosome chr8 scaffold_23, whole genome shotgun sequence; n=2; vitis vinifera|rep: chromosome chr8 scaffold_23, whole genome shotgun sequence - vitis vinifera (grape)	-0.144
29.2.1.2.1.18	protein.synthesis.ribosomal protein.eukaryotic.40S subunit.S18	tc17720_411_35_s	weakly similar to ( 115)AT4G09800| Symbols: RPS18C | RPS18C (S18 RIBOSOMAL PROTEIN); structural constituent of ribosome | chr4:6173815-6174960 FORWARDvery weakly similar to (93.6)RS18_CHLREweakly similar to ( 115)UniRef90_P34788cluster: 40s ribosomal protein s18; n=7; core eudicotyledons|rep: 40s ribosomal protein s18 - arabidopsis thaliana (mouse-ear cress)VAR1	-0.107
29.2.1.2.1.19	protein.synthesis.ribosomal protein.eukaryotic.40S subunit.S19	tc10837_448_36_s	moderately similar to ( 235)AT3G02080| Symbols: | 40S ribosomal protein S19 (RPS19A) | chr3:364145-365168 REVERSEmoderately similar to ( 216)RS19_ORYSAmoderately similar to ( 236)UniRef90_A5C4J2cluster: putative uncharacterized protein; n=1; vitis vinifera|rep: putative uncharacterized protein - vitis vinifera (grape)VAR1	-0.123
29.2.1.2.1.19	protein.synthesis.ribosomal protein.eukaryotic.40S subunit.S19	tc14301_573_37_s	moderately similar to ( 261)AT3G02080| Symbols: | 40S ribosomal protein S19 (RPS19A) | chr3:364145-365168 REVERSEmoderately similar to ( 244)RS19_ORYSAmoderately similar to ( 264)UniRef90_A5C4J2cluster: putative uncharacterized protein; n=1; vitis vinifera|rep: putative uncharacterized protein - vitis vinifera (grape)	-0.225
29.2.1.2.1.20	protein.synthesis.ribosomal protein.eukaryotic.40S subunit.S20	tc14063_9_35_s	very weakly similar to (94.7)AT5G62300| Symbols: | 40S ribosomal protein S20 (RPS20C) | chr5:25038614-25039461 REVERSEvery weakly similar to (90.5)RS20_ORYSAvery weakly similar to (90.5)UniRef90_P35686cluster: 40s ribosomal protein s20; n=3; oryza sativa|rep: 40s ribosomal protein s20 - oryza sativa subsp. japonica (rice)	-0.114
29.2.1.2.1.23	protein.synthesis.ribosomal protein.eukaryotic.40S subunit.S23	tc12288_493_37_s	moderately similar to ( 235)AT5G02960| Symbols: | 40S ribosomal protein S23 (RPS23B) | chr5:693278-694394 REVERSEmoderately similar to ( 248)RS23_FRAANmoderately similar to ( 226)UniRef90_Q9SF35cluster: 40s ribosomal protein s23-1; n=13; spermatophyta|rep: 40s ribosomal protein s23-1 - arabidopsis thaliana (mouse-ear cress)VAR1 COG3883 COG5048	-0.136
29.2.1.2.1.23	protein.synthesis.ribosomal protein.eukaryotic.40S subunit.S23	tc11417_589_35_s	moderately similar to ( 235)AT5G02960| Symbols: | 40S ribosomal protein S23 (RPS23B) | chr5:693278-694394 REVERSEmoderately similar to ( 248)RS23_FRAANmoderately similar to ( 226)UniRef90_Q9SF35cluster: 40s ribosomal protein s23-1; n=13; spermatophyta|rep: 40s ribosomal protein s23-1 - arabidopsis thaliana (mouse-ear cress)VAR1 COG3883 COG5048	-0.207
29.2.1.2.1.24	protein.synthesis.ribosomal protein.eukaryotic.40S subunit.S24	tc12538_213_38_s	moderately similar to ( 225)AT3G04920| Symbols: | 40S ribosomal protein S24 (RPS24A) | chr3:1360995-1362071 FORWARDvery weakly similar to (72.4)7OMT9_MEDSAmoderately similar to ( 228)UniRef90_A5BH65cluster: 40s ribosomal protein s24; n=2; vitis vinifera|rep: 40s ribosomal protein s24 - vitis vinifera (grape)VAR1	-0.174
29.2.1.2.1.24	protein.synthesis.ribosomal protein.eukaryotic.40S subunit.S24	tc13535_169_40_s	moderately similar to ( 225)AT3G04920| Symbols: | 40S ribosomal protein S24 (RPS24A) | chr3:1360995-1362071 FORWARDvery weakly similar to (72.4)7OMT9_MEDSAmoderately similar to ( 228)UniRef90_A5BH65cluster: 40s ribosomal protein s24; n=2; vitis vinifera|rep: 40s ribosomal protein s24 - vitis vinifera (grape)VAR1	-0.141
29.2.1.2.1.26	protein.synthesis.ribosomal protein.eukaryotic.40S subunit.S26	tc13046_439_36_s	weakly similar to ( 137)AT3G56340| Symbols: | 40S ribosomal protein S26 (RPS26C) | chr3:20903288-20904322 REVERSEweakly similar to ( 129)RS26_ORYSAweakly similar to ( 157)UniRef90_Q9ZT03cluster: clone ms56 unknown mrna; n=1; medicago sativa|rep: clone ms56 unknown mrna - medicago sativa (alfalfa)VAR1 Merozoite_SPAM	-0.145
29.2.1.2.1.28	protein.synthesis.ribosomal protein.eukaryotic.40S subunit.S28	tc16238_398_36_s	very weakly similar to (89.7)AT5G03850| Symbols: | 40S ribosomal protein S28 (RPS28B) | chr5:1028541-1028735 REVERSEvery weakly similar to (92.4)RS28_MAIZEvery weakly similar to (97.1)UniRef90_A7QHG6cluster: chromosome chr2 scaffold_97, whole genome shotgun sequence; n=1; vitis vinifera|rep: chromosome chr2 scaffold_97, whole genome shotgun sequence - vitis vinifera (grape)	-0.397
29.2.1.2.1.30	protein.synthesis.ribosomal protein.eukaryotic.40S subunit.S30	tc17126_239_36_s	weakly similar to ( 102)AT5G56670| Symbols: | 40S ribosomal protein S30 (RPS30C) | chr5:22952639-22953207 REVERSEweakly similar to ( 102)UniRef90_P49689cluster: 40s ribosomal protein s30; n=4; magnoliophyta|rep: 40s ribosomal protein s30 - arabidopsis thaliana (mouse-ear cress)	-0.12
29.2.1.2.1.30	protein.synthesis.ribosomal protein.eukaryotic.40S subunit.S30	tc16344_826_36_s	weakly similar to ( 102)AT5G56670| Symbols: | 40S ribosomal protein S30 (RPS30C) | chr5:22952639-22953207 REVERSEweakly similar to ( 102)UniRef90_P49689cluster: 40s ribosomal protein s30; n=4; magnoliophyta|rep: 40s ribosomal protein s30 - arabidopsis thaliana (mouse-ear cress)	-0.117
29.2.1.2.1.31	protein.synthesis.ribosomal protein.eukaryotic.40S subunit.SA	tc10486_1074_36_s	moderately similar to ( 357)AT1G72370| Symbols: AP40, RP40, RPSAA, P40 | P40 (40S ribosomal protein SA); structural constituent of ribosome | chr1:27246810-27248504 REVERSEmoderately similar to ( 412)RSSA_SOYBNmoderately similar to ( 412)UniRef90_O22518cluster: 40s ribosomal protein sa; n=1; glycine max|rep: 40s ribosomal protein sa - glycine max (soybean)VAR1	-0.172
29.2.1.2.1.53	protein.synthesis.ribosomal protein.eukaryotic.40S subunit.S3A	tc8436_339_38_s	moderately similar to ( 407)AT4G34670| Symbols: | 40S ribosomal protein S3A (RPS3aB) | chr4:16548729-16550227 FORWARDmoderately similar to ( 421)RS3A_CATROmoderately similar to ( 438)UniRef90_Q8GTE3cluster: ribosomal protein s3a; n=2; core eudicotyledons|rep: ribosomal protein s3a - cicer arietinum (chickpea) (garbanzo)COG3883 COG3889	-0.168
29.2.1.2.1.53	protein.synthesis.ribosomal protein.eukaryotic.40S subunit.S3A	tc11487_922_36_s	moderately similar to ( 407)AT3G04840| Symbols: | 40S ribosomal protein S3A (RPS3aA) | chr3:1329757-1331424 FORWARDmoderately similar to ( 419)RS3A_CATROmoderately similar to ( 430)UniRef90_Q8GTE3cluster: ribosomal protein s3a; n=2; core eudicotyledons|rep: ribosomal protein s3a - cicer arietinum (chickpea) (garbanzo)	-0.101
29.2.1.2.1.515	protein.synthesis.ribosomal protein.eukaryotic.40S subunit.S15A	tc14958_528_37_s	moderately similar to ( 242)AT5G59850| Symbols: | 40S ribosomal protein S15A (RPS15aF) | chr5:24129725-24130310 REVERSEmoderately similar to ( 239)RS15A_BRANAmoderately similar to ( 239)UniRef90_Q9LX88cluster: 40s ribosomal protein s15a-4; n=10; magnoliophyta|rep: 40s ribosomal protein s15a-4 - arabidopsis thaliana (mouse-ear cress)	-0.207
29.2.1.2.2.5	protein.synthesis.ribosomal protein.eukaryotic.60S subunit.L5	tc8628_647_36_s	moderately similar to ( 456)AT5G39740| Symbols: | 60S ribosomal protein L5 (RPL5B) | chr5:15920593-15922413 FORWARDmoderately similar to ( 463)RL5_CUCSAmoderately similar to ( 470)UniRef90_A7QAV5cluster: chromosome chr5 scaffold_72, whole genome shotgun sequence; n=1; vitis vinifera|rep: chromosome chr5 scaffold_72, whole genome shotgun sequence - vitis vinifera (grape)VAR1 COG5048 MopB_Res-Cmplx…	-0.118
29.2.1.2.2.5	protein.synthesis.ribosomal protein.eukaryotic.60S subunit.L5	tc19908_3_35_s	moderately similar to ( 456)AT5G39740| Symbols: | 60S ribosomal protein L5 (RPL5B) | chr5:15920593-15922413 FORWARDmoderately similar to ( 463)RL5_CUCSAmoderately similar to ( 470)UniRef90_A7QAV5cluster: chromosome chr5 scaffold_72, whole genome shotgun sequence; n=1; vitis vinifera|rep: chromosome chr5 scaffold_72, whole genome shotgun sequence - vitis vinifera (grape)VAR1 COG5048 MopB_Res-Cmplx…	-0.172
29.2.1.2.2.5	protein.synthesis.ribosomal protein.eukaryotic.60S subunit.L5	tc19553_3_35_s	moderately similar to ( 456)AT5G39740| Symbols: | 60S ribosomal protein L5 (RPL5B) | chr5:15920593-15922413 FORWARDmoderately similar to ( 463)RL5_CUCSAmoderately similar to ( 470)UniRef90_A7QAV5cluster: chromosome chr5 scaffold_72, whole genome shotgun sequence; n=1; vitis vinifera|rep: chromosome chr5 scaffold_72, whole genome shotgun sequence - vitis vinifera (grape)VAR1 COG5048 MopB_Res-Cmplx…	-0.168
29.2.1.2.2.6	protein.synthesis.ribosomal protein.eukaryotic.60S subunit.L6	tc12526_830_35_s	moderately similar to ( 293)AT1G18540| Symbols: | 60S ribosomal protein L6 (RPL6A) | chr1:6377441-6378541 REVERSEmoderately similar to ( 302)RL6_MESCRmoderately similar to ( 302)UniRef90_P34091cluster: 60s ribosomal protein l6; n=1; mesembryanthemum crystallinum|rep: 60s ribosomal protein l6 - mesembryanthemum crystallinum (common ice plant)COG3889	-0.139
29.2.1.2.2.9	protein.synthesis.ribosomal protein.eukaryotic.60S subunit.L9	tc10520_383_38_s	moderately similar to ( 328)AT1G33140| Symbols: PGY2 | 60S ribosomal protein L9 (RPL90A/C) | chr1:12023340-12024482 FORWARDmoderately similar to ( 337)RL9_PEAmoderately similar to ( 337)UniRef90_P30707cluster: 60s ribosomal protein l9; n=1; pisum sativum|rep: 60s ribosomal protein l9 - pisum sativum (garden pea)	-0.135
29.2.1.2.2.9	protein.synthesis.ribosomal protein.eukaryotic.60S subunit.L9	tc9599_629_37_s	moderately similar to ( 328)AT1G33140| Symbols: PGY2 | 60S ribosomal protein L9 (RPL90A/C) | chr1:12023340-12024482 FORWARDmoderately similar to ( 337)RL9_PEAmoderately similar to ( 337)UniRef90_P30707cluster: 60s ribosomal protein l9; n=1; pisum sativum|rep: 60s ribosomal protein l9 - pisum sativum (garden pea)	-0.14
29.2.1.2.2.10	protein.synthesis.ribosomal protein.eukaryotic.60S subunit.L10	tc17358_702_37_s	moderately similar to ( 410)AT1G26910| Symbols: | 60S ribosomal protein L10 (RPL10B) | chr1:9321696-9322800 FORWARDmoderately similar to ( 426)RL10_SOLMEmoderately similar to ( 424)UniRef90_A7NXZ2cluster: chromosome chr6 scaffold_3, whole genome shotgun sequence; n=1; vitis vinifera|rep: chromosome chr6 scaffold_3, whole genome shotgun sequence - vitis vinifera (grape)	-0.154
29.2.1.2.2.10	protein.synthesis.ribosomal protein.eukaryotic.60S subunit.L10	tc19064_895_36_s	moderately similar to ( 392)AT1G26910| Symbols: | 60S ribosomal protein L10 (RPL10B) | chr1:9321696-9322800 FORWARDmoderately similar to ( 407)RL10_SOLMEmoderately similar to ( 407)UniRef90_A7NXZ2cluster: chromosome chr6 scaffold_3, whole genome shotgun sequence; n=1; vitis vinifera|rep: chromosome chr6 scaffold_3, whole genome shotgun sequence - vitis vinifera (grape)	-0.112
29.2.1.2.2.10	protein.synthesis.ribosomal protein.eukaryotic.60S subunit.L10	tc8992_1085_38_s	moderately similar to ( 392)AT1G26910| Symbols: | 60S ribosomal protein L10 (RPL10B) | chr1:9321696-9322800 FORWARDmoderately similar to ( 407)RL10_SOLMEmoderately similar to ( 407)UniRef90_A7NXZ2cluster: chromosome chr6 scaffold_3, whole genome shotgun sequence; n=1; vitis vinifera|rep: chromosome chr6 scaffold_3, whole genome shotgun sequence - vitis vinifera (grape)	-0.102
29.2.1.2.2.11	protein.synthesis.ribosomal protein.eukaryotic.60S subunit.L11	tc18246_515_36_s	moderately similar to ( 306)AT5G45775| Symbols: | 60S ribosomal protein L11 (RPL11D) | chr5:18582508-18583723 REVERSEmoderately similar to ( 315)RL11_MEDSAmoderately similar to ( 306)UniRef90_P42795cluster: 60s ribosomal protein l11-1; n=23; magnoliophyta|rep: 60s ribosomal protein l11-1 - arabidopsis thaliana (mouse-ear cress)COG3883 TolA tolA MSP1_C PRK07003	-0.159
29.2.1.2.2.13	protein.synthesis.ribosomal protein.eukaryotic.60S subunit.L13	tc9675_880_36_s	moderately similar to ( 278)AT3G49010| Symbols: BBC1, RSU2 | ATBBC1 (breast basic conserved 1) | chr3:18177956-18179032 REVERSEmoderately similar to ( 271)RL132_BRANAmoderately similar to ( 278)UniRef90_P41127cluster: 60s ribosomal protein l13-1; n=5; brassicaceae|rep: 60s ribosomal protein l13-1 - arabidopsis thaliana (mouse-ear cress)VAR1 ARG80	-0.278
29.2.1.2.2.14	protein.synthesis.ribosomal protein.eukaryotic.60S subunit.L14	tc13079_397_35_s	moderately similar to ( 207)AT4G27090| Symbols: | 60S ribosomal protein L14 (RPL14B) | chr4:13594110-13595193 REVERSEmoderately similar to ( 216)RL14_PEAmoderately similar to ( 219)UniRef90_Q3HVK7cluster: glycoprotein-like protein; n=2; magnoliophyta|rep: glycoprotein-like protein - solanum tuberosum (potato)	-0.109
29.2.1.2.2.14	protein.synthesis.ribosomal protein.eukaryotic.60S subunit.L14	tc14174_9_35_s	weakly similar to ( 189)AT4G27090| Symbols: | 60S ribosomal protein L14 (RPL14B) | chr4:13594110-13595193 REVERSEweakly similar to ( 191)RL14_PEAweakly similar to ( 199)UniRef90_Q3HVK7cluster: glycoprotein-like protein; n=2; magnoliophyta|rep: glycoprotein-like protein - solanum tuberosum (potato)	-0.263
29.2.1.2.2.15	protein.synthesis.ribosomal protein.eukaryotic.60S subunit.L15	tc8787_861_36_s	moderately similar to ( 337)AT4G16720| Symbols: | 60S ribosomal protein L15 (RPL15A) | chr4:9400178-9401337 REVERSEmoderately similar to ( 333)RL15_PETHYmoderately similar to ( 337)UniRef90_O23515cluster: 60s ribosomal protein l15-1; n=7; core eudicotyledons|rep: 60s ribosomal protein l15-1 - arabidopsis thaliana (mouse-ear cress)VAR1	-0.121
29.2.1.2.2.15	protein.synthesis.ribosomal protein.eukaryotic.60S subunit.L15	tc13090_98_35_s	moderately similar to ( 342)AT4G16720| Symbols: | 60S ribosomal protein L15 (RPL15A) | chr4:9400178-9401337 REVERSEmoderately similar to ( 332)RL15_PETHYmoderately similar to ( 342)UniRef90_O23515cluster: 60s ribosomal protein l15-1; n=7; core eudicotyledons|rep: 60s ribosomal protein l15-1 - arabidopsis thaliana (mouse-ear cress)VAR1 Spore_YhcN_YlaJ MopB_Res-Cmplx1_Nad11-M	-0.125
29.2.1.2.2.17	protein.synthesis.ribosomal protein.eukaryotic.60S subunit.L17	tc14467_1008_36_s	moderately similar to ( 289)AT1G67430| Symbols: | 60S ribosomal protein L17 (RPL17B) | chr1:25265872-25267290 FORWARDmoderately similar to ( 284)RL17_MAIZEmoderately similar to ( 310)UniRef90_A7PHG3cluster: chromosome chr17 scaffold_16, whole genome shotgun sequence; n=1; vitis vinifera|rep: chromosome chr17 scaffold_16, whole genome shotgun sequence - vitis vinifera (grape)COG3889	-0.153
29.2.1.2.2.17	protein.synthesis.ribosomal protein.eukaryotic.60S subunit.L17	cv538331_437_37_s	moderately similar to ( 318)AT1G27400| Symbols: | 60S ribosomal protein L17 (RPL17A) | chr1:9515217-9516712 FORWARDmoderately similar to ( 310)RL17_MAIZEmoderately similar to ( 334)UniRef90_A7QP85cluster: chromosome chr1 scaffold_136, whole genome shotgun sequence; n=5; core eudicotyledons|rep: chromosome chr1 scaffold_136, whole genome shotgun sequence - vitis vinifera (grape)VAR1	-0.103
29.2.1.2.2.22	protein.synthesis.ribosomal protein.eukaryotic.60S subunit.L22	tc17386_540_36_s	weakly similar to ( 164)AT3G05560| Symbols: | 60S ribosomal protein L22-2 (RPL22B) | chr3:1614647-1615210 FORWARDweakly similar to ( 174)UniRef90_A7PRZ6cluster: chromosome chr14 scaffold_27, whole genome shotgun sequence; n=4; vitis vinifera|rep: chromosome chr14 scaffold_27, whole genome shotgun sequence - vitis vinifera (grape)VAR1	-0.301
29.2.1.2.2.22	protein.synthesis.ribosomal protein.eukaryotic.60S subunit.L22	tc10014_657_36_s	weakly similar to ( 160)AT3G05560| Symbols: | 60S ribosomal protein L22-2 (RPL22B) | chr3:1614647-1615210 FORWARDweakly similar to ( 166)UniRef90_A7PRZ6cluster: chromosome chr14 scaffold_27, whole genome shotgun sequence; n=4; vitis vinifera|rep: chromosome chr14 scaffold_27, whole genome shotgun sequence - vitis vinifera (grape)	-0.144
29.2.1.2.2.24	protein.synthesis.ribosomal protein.eukaryotic.60S subunit.L24	tc14401_641_37_s	moderately similar to ( 212)AT3G53020| Symbols: RPL24B, RPL24, STV1 | STV1 (SHORT VALVE1); structural constituent of ribosome | chr3:19671727-19672890 REVERSEmoderately similar to ( 221)RL24_CICARmoderately similar to ( 222)UniRef90_Q9FUL4cluster: 60s ribosomal protein l24; n=1; prunus avium|rep: 60s ribosomal protein l24 - prunus avium (cherry)COG3889	-0.117
29.2.1.2.2.27	protein.synthesis.ribosomal protein.eukaryotic.60S subunit.L27	tc12077_21_35_s	weakly similar to ( 198)AT4G15000| Symbols: | 60S ribosomal protein L27 (RPL27C) | chr4:8571892-8572383 FORWARDmoderately similar to ( 219)RL27_PEAmoderately similar to ( 219)UniRef90_Q05462cluster: 60s ribosomal protein l27; n=1; pisum sativum|rep: 60s ribosomal protein l27 - pisum sativum (garden pea)VAR1 Spore_YhcN_YlaJ COG3889	-0.198
29.2.1.2.2.27	protein.synthesis.ribosomal protein.eukaryotic.60S subunit.L27	tc18482_248_35_s	moderately similar to ( 205)AT4G15000| Symbols: | 60S ribosomal protein L27 (RPL27C) | chr4:8571892-8572383 FORWARDmoderately similar to ( 226)RL27_PEAmoderately similar to ( 226)UniRef90_Q05462cluster: 60s ribosomal protein l27; n=1; pisum sativum|rep: 60s ribosomal protein l27 - pisum sativum (garden pea)COG3889	-0.162
29.2.1.2.2.28	protein.synthesis.ribosomal protein.eukaryotic.60S subunit.L28	tc12936_662_35_s	weakly similar to ( 151)AT4G29410| Symbols: | 60S ribosomal protein L28 (RPL28C) | chr4:14468445-14469970 REVERSEweakly similar to ( 166)UniRef90_A5C7R4cluster: putative uncharacterized protein; n=1; vitis vinifera|rep: putative uncharacterized protein - vitis vinifera (grape)	-0.178
29.2.1.2.2.30	protein.synthesis.ribosomal protein.eukaryotic.60S subunit.L30	tc15929_496_37_s	moderately similar to ( 205)AT1G36240| Symbols: | 60S ribosomal protein L30 (RPL30A) | chr1:13616102-13617445 FORWARDmoderately similar to ( 227)RL30_LUPLUmoderately similar to ( 215)UniRef90_A7PL46cluster: chromosome chr7 scaffold_20, whole genome shotgun sequence; n=2; core eudicotyledons|rep: chromosome chr7 scaffold_20, whole genome shotgun sequence - vitis vinifera (grape)	-0.169
29.2.1.2.2.35	protein.synthesis.ribosomal protein.eukaryotic.60S subunit.L35	tc13925_332_35_s	moderately similar to ( 205)AT3G09500| Symbols: | 60S ribosomal protein L35 (RPL35A) | chr3:2917053-2917901 FORWARDweakly similar to ( 115)RL35_WHEATmoderately similar to ( 211)UniRef90_Q53U38cluster: similar to 60s ribosomal protein l35; n=2; solanum|rep: similar to 60s ribosomal protein l35 - solanum lycopersicum (tomato) (lycopersicon esculentum)	-0.141
29.2.1.2.2.35	protein.synthesis.ribosomal protein.eukaryotic.60S subunit.L35	tc13142_356_36_s	moderately similar to ( 203)AT5G02610| Symbols: | 60S ribosomal protein L35 (RPL35D) | chr5:587609-588545 FORWARDweakly similar to ( 115)RL35_WHEATmoderately similar to ( 211)UniRef90_Q53U38cluster: similar to 60s ribosomal protein l35; n=2; solanum|rep: similar to 60s ribosomal protein l35 - solanum lycopersicum (tomato) (lycopersicon esculentum)	-0.162
29.2.1.2.2.35	protein.synthesis.ribosomal protein.eukaryotic.60S subunit.L35	tc13288_55_35_s	moderately similar to ( 207)AT5G02610| Symbols: | 60S ribosomal protein L35 (RPL35D) | chr5:587609-588545 FORWARDweakly similar to ( 114)RL35_WHEATmoderately similar to ( 218)UniRef90_Q53U38cluster: similar to 60s ribosomal protein l35; n=2; solanum|rep: similar to 60s ribosomal protein l35 - solanum lycopersicum (tomato) (lycopersicon esculentum)	-0.189
29.2.1.2.2.36	protein.synthesis.ribosomal protein.eukaryotic.60S subunit.L36	tc14415_279_35_s	weakly similar to ( 169)AT5G02450| Symbols: | 60S ribosomal protein L36 (RPL36C) | chr5:533499-534392 FORWARDweakly similar to ( 149)RL36_DAUCAweakly similar to ( 197)UniRef90_A5ATP3cluster: 60s ribosomal protein l36; n=1; vitis vinifera|rep: 60s ribosomal protein l36 - vitis vinifera (grape)MSP1_C	-0.145
29.2.1.2.2.37	protein.synthesis.ribosomal protein.eukaryotic.60S subunit.L37	tc15421_340_38_s	weakly similar to ( 170)AT3G16080| Symbols: | 60S ribosomal protein L37 (RPL37C) | chr3:5454898-5455683 FORWARDweakly similar to ( 174)UniRef90_Q6SPR2cluster: ribosomal protein l37; n=1; glycine max|rep: ribosomal protein l37 - glycine max (soybean)VAR1 Spore_YhcN_YlaJ MopB_Res-Cmplx1_Nad11-M	-0.134
29.2.1.2.2.38	protein.synthesis.ribosomal protein.eukaryotic.60S subunit.L38	cb539606_399_35_s	weakly similar to ( 135)AT3G59540| Symbols: | 60S ribosomal protein L38 (RPL38B) | chr3:22006874-22007719 REVERSEweakly similar to ( 135)UniRef90_O22860cluster: 60s ribosomal protein l38; n=2; core eudicotyledons|rep: 60s ribosomal protein l38 - arabidopsis thaliana (mouse-ear cress)COG3889	-0.156
29.2.1.2.2.39	protein.synthesis.ribosomal protein.eukaryotic.60S subunit.L39	tc17127_369_37_s	weakly similar to ( 104)AT4G31985| Symbols: | 60S ribosomal protein L39 (RPL39C) | chr4:15469937-15470372 FORWARDweakly similar to ( 112)RL39_ORYSAweakly similar to ( 112)UniRef90_P51425cluster: 60s ribosomal protein l39; n=9; poaceae|rep: 60s ribosomal protein l39 - zea mays (maize)	-0.133
29.2.1.2.2.57	protein.synthesis.ribosomal protein.eukaryotic.60S subunit.L7A	tc13395_643_37_s	weakly similar to ( 199)AT5G20160| Symbols: | ribosomal protein L7Ae/L30e/S12e/Gadd45 family protein | chr5:6804077-6805104 REVERSEmoderately similar to ( 204)UniRef90_A7PF22cluster: chromosome chr11 scaffold_13, whole genome shotgun sequence; n=1; vitis vinifera|rep: chromosome chr11 scaffold_13, whole genome shotgun sequence - vitis vinifera (grape)	-0.109
29.2.1.2.2.57	protein.synthesis.ribosomal protein.eukaryotic.60S subunit.L7A	tc13235_543_37_s	weakly similar to ( 177)AT5G20160| Symbols: | ribosomal protein L7Ae/L30e/S12e/Gadd45 family protein | chr5:6804077-6805104 REVERSEweakly similar to ( 180)UniRef90_A7PF22cluster: chromosome chr11 scaffold_13, whole genome shotgun sequence; n=1; vitis vinifera|rep: chromosome chr11 scaffold_13, whole genome shotgun sequence - vitis vinifera (grape)	-0.244
29.2.1.2.2.80	protein.synthesis.ribosomal protein.eukaryotic.60S subunit.P0	tc15138_957_35_s	moderately similar to ( 480)AT2G40010| Symbols: | 60S acidic ribosomal protein P0 (RPP0A) | chr2:16715656-16717526 REVERSEhighly similar to ( 539)RLA0_SOYBNhighly similar to ( 539)UniRef90_P50346cluster: 60s acidic ribosomal protein p0; n=2; papilionoideae|rep: 60s acidic ribosomal protein p0 - glycine max (soybean)VAR1 COG3889 Spore_YhcN_YlaJ Merozoite_SPAM MopB_Res-Cmplx1_Nad11-M	-0.101
29.2.1.2.2.81	protein.synthesis.ribosomal protein.eukaryotic.60S subunit.P1	tc14687_107_35_s	very weakly similar to (76.6)AT5G24510| Symbols: | 60s acidic ribosomal protein P1, putative | chr5:8369298-8369869 REVERSEvery weakly similar to (75.5)RLA1_MAIZEvery weakly similar to (88.2)UniRef90_A7QJ38cluster: chromosome chr2 scaffold_105, whole genome shotgun sequence; n=1; vitis vinifera|rep: chromosome chr2 scaffold_105, whole genome shotgun sequence - vitis vinifera (grape)COG3889 VAR1	-0.151
29.2.1.2.2.82	protein.synthesis.ribosomal protein.eukaryotic.60S subunit.P2	tc13223_348_36_s	very weakly similar to (67.4)AT3G44590| Symbols: | 60S acidic ribosomal protein P2 (RPP2D) | chr3:16174970-16175645 FORWARDvery weakly similar to (70.1)RLA2B_MAIZEvery weakly similar to (85.5)UniRef90_A7PPG7cluster: chromosome chr8 scaffold_23, whole genome shotgun sequence; n=2; vitis vinifera|rep: chromosome chr8 scaffold_23, whole genome shotgun sequence - vitis vinifera (grape)	-0.123
29.2.1.2.2.99	protein.synthesis.ribosomal protein.eukaryotic.60S subunit.unknown	tc10847_978_36_s	moderately similar to ( 249)AT3G58660| Symbols: | 60S ribosomal protein-related | chr3:21712551-21713891 FORWARDmoderately similar to ( 277)UniRef90_A7PJX4cluster: chromosome chr12 scaffold_18, whole genome shotgun sequence; n=2; vitis vinifera|rep: chromosome chr12 scaffold_18, whole genome shotgun sequence - vitis vinifera (grape)	-0.215
29.2.1.2.2.513	protein.synthesis.ribosomal protein.eukaryotic.60S subunit.L13A	tc9765_766_38_s	moderately similar to ( 318)AT4G13170| Symbols: | 60S ribosomal protein L13A (RPL13aC) | chr4:7655129-7656538 REVERSEmoderately similar to ( 315)RL13A_LUPLUmoderately similar to ( 318)UniRef90_Q5I7L1cluster: ribosomal protein l13a; n=4; poaceae|rep: ribosomal protein l13a - triticum aestivum (wheat)	-0.104
29.2.1.2.2.535	protein.synthesis.ribosomal protein.eukaryotic.60S subunit.L35A	tc12498_7_35_s	moderately similar to ( 218)AT1G74270| Symbols: | 60S ribosomal protein L35a (RPL35aC) | chr1:27932076-27933127 REVERSEmoderately similar to ( 217)UniRef90_Q9LMK0cluster: 60s ribosomal protein l35a-1; n=6; core eudicotyledons|rep: 60s ribosomal protein l35a-1 - arabidopsis thaliana (mouse-ear cress)VAR1 Spore_YhcN_YlaJ	-0.198
29.2.1.2.2.536	protein.synthesis.ribosomal protein.eukaryotic.60S subunit.L36A	tc14516_322_36_s	moderately similar to ( 209)AT4G14320| Symbols: | 60S ribosomal protein L36a/L44 (RPL36aB) | chr4:8242680-8243801 REVERSEmoderately similar to ( 219)RL44_GOSHImoderately similar to ( 221)UniRef90_A7P2V5cluster: chromosome chr1 scaffold_5, whole genome shotgun sequence; n=3; core eudicotyledons|rep: chromosome chr1 scaffold_5, whole genome shotgun sequence - vitis vinifera (grape)VAR1 MopB_Res-Cmp…	-0.166
29.2.1.2.2.537	protein.synthesis.ribosomal protein.eukaryotic.60S subunit.L37A	tc15220_244_35_s	weakly similar to ( 180)AT3G10950| Symbols: | 60S ribosomal protein L37a (RPL37aB) | chr3:3423898-3424571 FORWARDweakly similar to ( 185)RL37A_GOSHIweakly similar to ( 177)UniRef90_Q8RXU5cluster: 60s ribosomal protein l37a-2; n=10; spermatophyta|rep: 60s ribosomal protein l37a-2 - arabidopsis thaliana (mouse-ear cress)	-0.148
29.2.1.99.1.25	protein.synthesis.ribosomal protein.unknown.small subunit.S25	tc11572_621_35_s	weakly similar to ( 108)AT2G16360| Symbols: | 40S ribosomal protein S25 (RPS25A) | chr2:7083795-7084448 REVERSEweakly similar to ( 108)UniRef90_UPI00000A5B0Bcluster: 40s ribosomal protein s25 (rps25a); n=1; arabidopsis thaliana|rep: 40s ribosomal protein s25 (rps25a) - arabidopsis thalianaCOG3883	-0.114
29.2.2	protein.synthesis.misc ribososomal protein	tc10111_13_35_s	moderately similar to ( 339)AT1G08360| Symbols: | 60S ribosomal protein L10A (RPL10aA) | chr1:2636228-2637691 FORWARDmoderately similar to ( 253)RL10A_CHLREmoderately similar to ( 342)UniRef90_A2WX71cluster: putative uncharacterized protein; n=2; oryza sativa|rep: putative uncharacterized protein - oryza sativa subsp. indica (rice)	-0.169
29.2.2	protein.synthesis.misc ribososomal protein	tc13647_1124_35_s	highly similar to ( 633)AT3G09630| Symbols: | 60S ribosomal protein L4/L1 (RPL4A) | chr3:2953818-2955449 FORWARDhighly similar to ( 672)UniRef90_Q2PER2cluster: putative 60s ribosomal protein l1; n=2; trifolium pratense|rep: putative 60s ribosomal protein l1 - trifolium pratense (red clover)PRK08026 COG3889 Herpes_BLLF1	-0.125
29.2.2	protein.synthesis.misc ribososomal protein	tc19452_335_35_s	weakly similar to ( 106)AT3G06680| Symbols: | 60S ribosomal protein L29 (RPL29B) | chr3:2114408-2114730 REVERSEweakly similar to ( 112)UniRef90_A2WNY2cluster: putative uncharacterized protein; n=2; oryza sativa|rep: putative uncharacterized protein - oryza sativa subsp. indica (rice)	-0.118
29.2.2	protein.synthesis.misc ribososomal protein	cb542861_300_38_s	moderately similar to ( 308)AT3G05590| Symbols: RPL18 | RPL18 (RIBOSOMAL PROTEIN L18); structural constituent of ribosome | chr3:1621517-1622781 FORWARDmoderately similar to ( 297)RL18_CICARmoderately similar to ( 322)UniRef90_A7Q8E9cluster: chromosome chr5 scaffold_64, whole genome shotgun sequence; n=1; vitis vinifera|rep: chromosome chr5 scaffold_64, whole genome shotgun sequence - vitis vinif…	-0.125
29.2.2	protein.synthesis.misc ribososomal protein	tc12548_467_36_s	moderately similar to ( 261)AT2G09990| Symbols: | 40S ribosomal protein S16 (RPS16A) | chr2:3788525-3788965 FORWARDmoderately similar to ( 266)RS16_GOSHImoderately similar to ( 266)UniRef90_P46293cluster: 40s ribosomal protein s16; n=5; core eudicotyledons|rep: 40s ribosomal protein s16 - gossypium hirsutum (upland cotton) (gossypium mexicanum)COG3889	-0.141
29.2.2	protein.synthesis.misc ribososomal protein	tc14373_505_35_s	moderately similar to ( 300)AT2G37190| Symbols: | 60S ribosomal protein L12 (RPL12A) | chr2:15626638-15627138 REVERSEmoderately similar to ( 246)RL12_CHLREmoderately similar to ( 308)UniRef90_Q308B0cluster: putative uncharacterized protein; n=1; solanum tuberosum|rep: putative uncharacterized protein - solanum tuberosum (potato)VAR1 PRK08026 Spore_YhcN_YlaJ MopB_Res-Cmplx1_Nad11-M	-0.164
29.2.2	protein.synthesis.misc ribososomal protein	tc18730_238_39_s	very weakly similar to (92.4)AT4G33865| Symbols: | 40S ribosomal protein S29 (RPS29C) | chr4:16233400-16234119 REVERSEweakly similar to ( 115)UniRef90_Q677D1cluster: ribosomal protein s29; n=1; hyacinthus orientalis|rep: ribosomal protein s29 - hyacinthus orientalis (common hyacinth)	-0.112
29.2.2	protein.synthesis.misc ribososomal protein	tc8521_753_36_s	moderately similar to ( 328)AT3G13580| Symbols: | 60S ribosomal protein L7 (RPL7D) | chr3:4433816-4435116 FORWARDmoderately similar to ( 338)UniRef90_Q38HU4cluster: thaliana 60s ribosomal protein l7; n=1; solanum tuberosum|rep: thaliana 60s ribosomal protein l7 - solanum tuberosum (potato)VAR1	-0.139
29.2.2	protein.synthesis.misc ribososomal protein	tc13212_865_36_s	moderately similar to ( 226)AT5G35530| Symbols: | 40S ribosomal protein S3 (RPS3C) | chr5:13727585-13729422 REVERSEmoderately similar to ( 236)UniRef90_A7P6K3cluster: chromosome chr9 scaffold_7, whole genome shotgun sequence; n=2; vitis vinifera|rep: chromosome chr9 scaffold_7, whole genome shotgun sequence - vitis vinifera (grape)VAR1 Spore_YhcN_YlaJ MopB_Res-Cmplx1_Nad11-M COG5048	-0.112
29.2.2	protein.synthesis.misc ribososomal protein	tc16587_633_36_s	moderately similar to ( 282)AT2G47610| Symbols: | 60S ribosomal protein L7A (RPL7aA) | chr2:19536924-19538471 FORWARDmoderately similar to ( 291)RL7A_ORYSAmoderately similar to ( 291)UniRef90_P35685cluster: 60s ribosomal protein l7a; n=7; oryza sativa|rep: 60s ribosomal protein l7a - oryza sativa subsp. japonica (rice)PRK07003	-0.133
29.2.2	protein.synthesis.misc ribososomal protein	tc18304_1399_35_s	highly similar to ( 635)AT3G09630| Symbols: | 60S ribosomal protein L4/L1 (RPL4A) | chr3:2953818-2955449 FORWARDhighly similar to ( 673)UniRef90_Q2PER2cluster: putative 60s ribosomal protein l1; n=2; trifolium pratense|rep: putative 60s ribosomal protein l1 - trifolium pratense (red clover)VAR1 COG4886 COG3889 Spore_YhcN_YlaJ ARG80 Merozoite_SPAM PRK08026 COG5048 MopB_Res-Cmplx1_Nad11-M COG5099 P…	-0.152
29.2.2	protein.synthesis.misc ribososomal protein	cv542412_677_37_s	weakly similar to ( 142)AT5G27820| Symbols: | ribosomal protein L18 family protein | chr5:9860588-9860932 FORWARDweakly similar to ( 147)UniRef90_A2ZRE8cluster: putative uncharacterized protein; n=3; oryza sativa|rep: putative uncharacterized protein - oryza sativa subsp. japonica (rice)Spore_YhcN_YlaJ	-0.134
29.2.2	protein.synthesis.misc ribososomal protein	tc11108_788_37_s	moderately similar to ( 315)AT1G02780| Symbols: EMB2386 | EMB2386 (EMBRYO DEFECTIVE 2386); structural constituent of ribosome | chr1:608120-609391 REVERSEweakly similar to ( 112)RL19_MAIZEmoderately similar to ( 334)UniRef90_A7Q0G7cluster: chromosome chr7 scaffold_42, whole genome shotgun sequence; n=2; vitis vinifera|rep: chromosome chr7 scaffold_42, whole genome shotgun sequence - vitis vinifer…	-0.138
29.2.2	protein.synthesis.misc ribososomal protein	tc15301_395_37_s	moderately similar to ( 214)AT4G18100| Symbols: | 60S ribosomal protein L32 (RPL32A) | chr4:10035727-10036487 REVERSEvery weakly similar to (69.7)RL32_MAIZEmoderately similar to ( 229)UniRef90_A7R527cluster: chromosome undetermined scaffold_840, whole genome shotgun sequence; n=2; core eudicotyledons|rep: chromosome undetermined scaffold_840, whole genome shotgun sequence - vitis vinifera (grape)	-0.227
29.2.2	protein.synthesis.misc ribososomal protein	tc18362_844_35_s	moderately similar to ( 342)AT1G08360| Symbols: | 60S ribosomal protein L10A (RPL10aA) | chr1:2636228-2637691 FORWARDmoderately similar to ( 255)RL10A_CHLREmoderately similar to ( 347)UniRef90_A3A666cluster: putative uncharacterized protein; n=1; oryza sativa (japonica cultivar-group)|rep: putative uncharacterized protein - oryza sativa subsp. japonica (rice)VAR1	-0.119
29.2.2	protein.synthesis.misc ribososomal protein	tc8870_330_35_s	weakly similar to ( 189)AT5G39850| Symbols: | 40S ribosomal protein S9 (RPS9C) | chr5:15967281-15968399 FORWARDweakly similar to ( 113)RS9_TOBACweakly similar to ( 181)UniRef90_Q2R1J8cluster: 40s ribosomal protein s9, putative, expressed; n=7; oryza sativa|rep: 40s ribosomal protein s9, putative, expressed - oryza sativa subsp. japonica (rice)	-0.154
29.2.2	protein.synthesis.misc ribososomal protein	tc13631_953_36_s	moderately similar to ( 391)AT3G13580| Symbols: | 60S ribosomal protein L7 (RPL7D) | chr3:4433816-4435116 FORWARDmoderately similar to ( 403)UniRef90_Q2HVI3cluster: ribosomal protein l30; n=2; medicago truncatula|rep: ribosomal protein l30 - medicago truncatula (barrel medic)	-0.124
29.2.2	protein.synthesis.misc ribososomal protein	tc16339_455_39_s	moderately similar to ( 226)AT3G47370| Symbols: | 40S ribosomal protein S20 (RPS20B) | chr3:17464656-17465422 REVERSEweakly similar to ( 194)RS20_ORYSAmoderately similar to ( 231)UniRef90_A2Q4V6cluster: ribosomal protein s10, eukaryotic and archaeal form; n=3; core eudicotyledons|rep: ribosomal protein s10, eukaryotic and archaeal form - medicago truncatula (barrel medic)	-0.19
29.2.2	protein.synthesis.misc ribososomal protein	tc9043_131_37_s	moderately similar to ( 342)AT1G08360| Symbols: | 60S ribosomal protein L10A (RPL10aA) | chr1:2636228-2637691 FORWARDmoderately similar to ( 255)RL10A_CHLREmoderately similar to ( 347)UniRef90_A3A666cluster: putative uncharacterized protein; n=1; oryza sativa (japonica cultivar-group)|rep: putative uncharacterized protein - oryza sativa subsp. japonica (rice)VAR1	-0.135
29.2.2	protein.synthesis.misc ribososomal protein	tc10770_549_36_s	weakly similar to ( 123)AT3G13882| Symbols: | structural constituent of ribosome | chr3:4574607-4575859 FORWARDweakly similar to ( 152)UniRef90_Q6ZZ86cluster: 50s ribosomal protein l34; n=1; cicer arietinum|rep: 50s ribosomal protein l34 - cicer arietinum (chickpea) (garbanzo)	-0.122
29.2.2	protein.synthesis.misc ribososomal protein	tc10973_547_36_s	moderately similar to ( 300)AT2G37190| Symbols: | 60S ribosomal protein L12 (RPL12A) | chr2:15626638-15627138 REVERSEmoderately similar to ( 246)RL12_CHLREmoderately similar to ( 310)UniRef90_Q308B0cluster: putative uncharacterized protein; n=1; solanum tuberosum|rep: putative uncharacterized protein - solanum tuberosum (potato)PRK08026 COG3889	-0.144
29.2.2	protein.synthesis.misc ribososomal protein	tc11765_359_35_s	moderately similar to ( 236)AT1G70600| Symbols: | 60S ribosomal protein L27A (RPL27aC) | chr1:26624831-26625271 REVERSEmoderately similar to ( 240)UniRef90_Q9MAW6cluster: 60s ribosomal protein l27a; n=1; panax ginseng|rep: 60s ribosomal protein l27a - panax ginseng (korean ginseng)VAR1 COG3889 Spore_YhcN_YlaJ MopB_Res-Cmplx1_Nad11-M ARG80 COG5048 COG4886	-0.158
29.2.2	protein.synthesis.misc ribososomal protein	tc11970_708_35_s	moderately similar to ( 303)AT1G25260| Symbols: | acidic ribosomal protein P0-related | chr1:8854150-8855753 REVERSEmoderately similar to ( 360)UniRef90_Q3HVP9cluster: putative uncharacterized protein; n=1; solanum tuberosum|rep: putative uncharacterized protein - solanum tuberosum (potato)	-0.116
29.2.2	protein.synthesis.misc ribososomal protein	tc12387_523_38_s	moderately similar to ( 209)AT5G08180| Symbols: | ribosomal protein L7Ae/L30e/S12e/Gadd45 family protein | chr5:2631844-2633375 REVERSEmoderately similar to ( 238)UniRef90_A5AWM2cluster: putative uncharacterized protein; n=1; vitis vinifera|rep: putative uncharacterized protein - vitis vinifera (grape)	-0.158
29.2.2	protein.synthesis.misc ribososomal protein	tc13416_581_36_s	moderately similar to ( 211)AT4G18100| Symbols: | 60S ribosomal protein L32 (RPL32A) | chr4:10035727-10036487 REVERSEvery weakly similar to (65.9)RL32_MAIZEmoderately similar to ( 222)UniRef90_A7R527cluster: chromosome undetermined scaffold_840, whole genome shotgun sequence; n=2; core eudicotyledons|rep: chromosome undetermined scaffold_840, whole genome shotgun sequence - vitis vinifera (grape)…	-0.135
29.2.2	protein.synthesis.misc ribososomal protein	tc13565_363_35_s	moderately similar to ( 232)AT1G70600| Symbols: | 60S ribosomal protein L27A (RPL27aC) | chr1:26624831-26625271 REVERSEmoderately similar to ( 232)UniRef90_O82529cluster: ribosomal protein l27a; n=3; core eudicotyledons|rep: ribosomal protein l27a - petunia hybrida (petunia)COG3889 PRK08026	-0.107
29.2.2	protein.synthesis.misc ribososomal protein	tc13704_253_37_s	moderately similar to ( 231)AT2G39460| Symbols: RPL23A, ATRPL23A | ATRPL23A (RIBOSOMAL PROTEIN L23A); RNA binding / structural constituent of ribosome | chr2:16482127-16482982 FORWARDmoderately similar to ( 238)RL23A_DAUCAmoderately similar to ( 243)UniRef90_O22644cluster: 60s ribosomal protein l23a; n=1; fritillaria agrestis|rep: 60s ribosomal protein l23a - fritillaria agrestis (stinkbells)COG3…	-0.119
29.2.2	protein.synthesis.misc ribososomal protein	tc13978_500_35_s	moderately similar to ( 258)AT2G09990| Symbols: | 40S ribosomal protein S16 (RPS16A) | chr2:3788525-3788965 FORWARDmoderately similar to ( 266)RS16_GOSHImoderately similar to ( 266)UniRef90_P46293cluster: 40s ribosomal protein s16; n=5; core eudicotyledons|rep: 40s ribosomal protein s16 - gossypium hirsutum (upland cotton) (gossypium mexicanum)COG3889 PRK08026	-0.2
29.2.2	protein.synthesis.misc ribososomal protein	tc17363_613_35_s	moderately similar to ( 236)AT1G70600| Symbols: | 60S ribosomal protein L27A (RPL27aC) | chr1:26624831-26625271 REVERSEmoderately similar to ( 242)UniRef90_A5BKX2cluster: putative uncharacterized protein; n=2; vitis vinifera|rep: putative uncharacterized protein - vitis vinifera (grape)COG3889 VAR1	-0.105
29.2.2	protein.synthesis.misc ribososomal protein	cv537873_577_37_s	weakly similar to ( 130)AT1G49400| Symbols: EMB1129 | EMB1129 (EMBRYO DEFECTIVE 1129); structural constituent of ribosome | chr1:18286824-18287311 FORWARDvery weakly similar to (60.1)RR17_MAIZEweakly similar to ( 144)UniRef90_A7QA47cluster: chromosome undetermined scaffold_69, whole genome shotgun sequence; n=2; vitis vinifera|rep: chromosome undetermined scaffold_69, whole genome shotgun sequenc…	-0.107
29.2.2.50	protein.synthesis.misc ribososomal protein.BRIX	tc8430_1286_35_s	moderately similar to ( 230)AT3G15460| Symbols: | brix domain-containing protein | chr3:5214286-5216195 REVERSEmoderately similar to ( 257)UniRef90_A7Q1I7cluster: chromosome chr7 scaffold_44, whole genome shotgun sequence; n=2; vitis vinifera|rep: chromosome chr7 scaffold_44, whole genome shotgun sequence - vitis vinifera (grape)	-0.117
29.2.2.50	protein.synthesis.misc ribososomal protein.BRIX	tc9338_1244_35_s	weakly similar to ( 159)AT3G23620| Symbols: | brix domain-containing protein | chr3:8480154-8481880 FORWARDweakly similar to ( 144)BXDC1_ORYSAweakly similar to ( 190)UniRef90_A7PPJ4cluster: chromosome chr8 scaffold_23, whole genome shotgun sequence; n=1; vitis vinifera|rep: chromosome chr8 scaffold_23, whole genome shotgun sequence - vitis vinifera (grape)	-0.155
29.2.3	protein.synthesis.initiation	tc12738_1363_36_s	moderately similar to ( 435)AT4G20980| Symbols: | eukaryotic translation initiation factor 3 subunit 7, putative / eIF-3 zeta, putative / eIF3d, putative | chr4:11217008-11218783 FORWARDmoderately similar to ( 435)UniRef90_P56820cluster: eukaryotic translation initiation factor 3 subunit 7; n=3; arabidopsis thaliana|rep: eukaryotic translation initiation factor 3 subunit 7 - arabidopsis thaliana …	-0.102
29.2.3	protein.synthesis.initiation	tc19804_1073_36_s	highly similar to ( 543)AT1G10840| Symbols: TIF3H1 | TIF3H1 (EUKARYOTIC TRANSLATION INITIATION FACTOR 3 SUBUNIT H1); translation initiation factor | chr1:3607886-3610300 REVERSEhighly similar to ( 603)UniRef90_A2Q5B8cluster: mov34-1; n=1; medicago truncatula|rep: mov34-1 - medicago truncatula (barrel medic)	-0.136
29.2.3	protein.synthesis.initiation	tc11298_1081_35_s	very weakly similar to (53.5)AT5G37475| Symbols: | translation initiation factor-related | chr5:14883558-14884979 REVERSEvery weakly similar to (62.0)UniRef90_A7PSA7cluster: chromosome chr14 scaffold_27, whole genome shotgun sequence; n=1; vitis vinifera|rep: chromosome chr14 scaffold_27, whole genome shotgun sequence - vitis vinifera (grape)	-0.108
29.2.3	protein.synthesis.initiation	tc12100_684_35_s	moderately similar to ( 257)AT5G25757| Symbols: | similar to unknown protein [Arabidopsis thaliana] (TAIR:AT5G25754.1); similar to predicted protein [Physcomitrella patens subsp. patens] (GB:EDQ51676.1); similar to unknown protein [Oryza sativa (japonica cultivar-group)] (GB:AAT77307.1); similar to predicted protein [Physcomitrella patens subsp. patens] (GB:EDQ58057.1); contains domain TPR-like (…	-0.105
[truncated: 230 more rows]

## Sheet: OE_EV UP 
BinCode	BinName	id	description	OE/EV
[truncated: 312 more rows]

## Sheet: OE_EV DW
BinCode	BinName	id	description	OE/EV
[truncated: 734 more rows]
