# Supplementary material for: Common bean (Phaseolus vulgaris L.) PvTIFY orchestrates global changes in transcript profile response to jasmonate and phosphorus deficiency
Source: BMC Plant Biol. 2013 Feb 13;13:26. doi: 10.1186/1471-2229-13-26 (PMC3621168; doi:10.1186/1471-2229-13-26)
Supplement: Additional file 6 — P-deficiency responsive genes that showed opposite regulation in control (EV) vs. PvTIFY-RNAi transgenic roots. A table listing microarray expression data of ESTs that were up-regulated in EV and down- regulated in PvTIFY-RNAi roots (sheet 1) or down-regulated in EV and up-regulated in PvTIFY-RNAi roots (sheet 2). Data were extracted from the MapMan Venn diagram workflow (threshold fold change [log2] of 0.1 or −0.1). Selected genes from these lists are shown in Table 1. [file 1471-2229-13-26-S6.xlsx]

## Sheet: -P EV UP RNAi DW
BinCode	BinName	id	description	EV -P/+P	RNAi -P/+P
2.2.1.3.2	major CHO metabolism.degradation.sucrose.invertases.cell wall	tc8333_1016_37_s	very weakly similar to (98.2)AT3G13790| Symbols: ATCWINV1, ATBFRUCT1 | ATBFRUCT1/ATCWINV1 (ARABIDOPSIS THALIANA CELL WALL INVERTASE 1); beta-fructofuranosidase/ hydrolase, hydrolyzing O-glycosyl compounds | chr3:4533091-4535838 REVERSEvery weakly similar to (82.8)INV1_DAUCAweakly similar to ( 114)UniRef90_A7P4L4cluster: chromosome chr4 scaffold_6, whole genome shotgun sequence; n=1; vitis vinifer…	0.132366	-0.0761241
2.2.1.4	major CHO metabolism.degradation.sucrose.hexokinase	tc8906_1493_36_s	weakly similar to ( 171)AT2G19860| Symbols: HXK2, ATHXK2 | ATHXK2 (HEXOKINASE 2) | chr2:8579031-8580844 FORWARDweakly similar to ( 188)HXK1_SPIOLmoderately similar to ( 209)UniRef90_Q9FVD3cluster: hexokinase; n=1; citrus sinensis|rep: hexokinase - citrus sinensis (sweet orange)	0.017124	-0.155372
3.1.2.2	minor CHO metabolism.raffinose family.raffinose synthases.putative	ec997013_376_36_s	moderately similar to ( 379)AT3G57520| Symbols: ATSIP2 | ATSIP2 (ARABIDOPSIS THALIANA SEED IMBIBITION 2); hydrolase, hydrolyzing O-glycosyl compounds | chr3:21300276-21303671 REVERSEweakly similar to ( 164)STSYN_PEAmoderately similar to ( 450)UniRef90_Q9M442cluster: putative imbibition protein; n=1; cicer arietinum|rep: putative imbibition protein - cicer arietinum (chickpea) (garbanzo)VAR1	0.117674	-0.0381763
3.1.2.2	minor CHO metabolism.raffinose family.raffinose synthases.putative	cv535625_624_35_s	moderately similar to ( 363)AT3G57520| Symbols: ATSIP2 | ATSIP2 (ARABIDOPSIS THALIANA SEED IMBIBITION 2); hydrolase, hydrolyzing O-glycosyl compounds | chr3:21300276-21303671 REVERSEweakly similar to ( 170)STSYN_PEAmoderately similar to ( 419)UniRef90_Q9M442cluster: putative imbibition protein; n=1; cicer arietinum|rep: putative imbibition protein - cicer arietinum (chickpea) (garbanzo)	0.158053	-0.053045
3.1.2.2	minor CHO metabolism.raffinose family.raffinose synthases.putative	ec911359_369_35_s	highly similar to ( 560)AT1G55740| Symbols: ATSIP1 | ATSIP1 (ARABIDOPSIS THALIANA SEED IMBIBITION 1); hydrolase, hydrolyzing O-glycosyl compounds | chr1:20839173-20842373 REVERSEmoderately similar to ( 249)STSYN_PEAhighly similar to ( 623)UniRef90_A7Q9G8cluster: chromosome chr19 scaffold_66, whole genome shotgun sequence; n=1; vitis vinifera|rep: chromosome chr19 scaffold_66, whole genome shotgun…	0.121783	-0.0769392
3.4.4	minor CHO metabolism.myo-inositol.myo inositol oxygenases	tc10853_73_36_s	moderately similar to ( 340)AT5G56640| Symbols: MIOX5 | MIOX5 (MYO-INOSITOL OXYGENASE 5) | chr5:22944760-22946864 REVERSEmoderately similar to ( 325)MIOX_ORYSAmoderately similar to ( 347)UniRef90_A7PED7cluster: chromosome chr11 scaffold_13, whole genome shotgun sequence; n=2; vitis vinifera|rep: chromosome chr11 scaffold_13, whole genome shotgun sequence - vitis vinifera (grape)	0.0174333	-0.157362
3.5	minor CHO metabolism.others	tc16122_338_35_s	weakly similar to ( 134)AT1G59950| Symbols: | aldo/keto reductase, putative | chr1:22071698-22074253 REVERSEweakly similar to ( 147)NADO1_ORYSAweakly similar to ( 182)UniRef90_Q41399cluster: chalcone reductase; n=2; sesbania rostrata|rep: chalcone reductase - sesbania rostrata	0.19023	-0.0474795
5.10	fermentation.aldehyde dehydrogenase	fe898911_50_36_s	weakly similar to ( 187)AT3G24503| Symbols: ALDH1A, REF1, ALDH2C4 | ALDH2C4 (REDUCED EPIDERMAL FLUORESCENCE1); 3-chloroallyl aldehyde dehydrogenase/ aldehyde dehydrogenase (NAD) | chr3:8919739-8923036 REVERSEvery weakly similar to (67.0)BADH_SPIOLweakly similar to ( 199)UniRef90_Q9LRE9cluster: cytosolic aldehyde dehydrogenase; n=2; oryza sativa|rep: cytosolic aldehyde dehydrogenase - oryza sativa…	0.124394	-0.032393
5.1	fermentation.aldehyde dehydrogenase	tc13103_296_37_s	highly similar to ( 688)AT1G54100| Symbols: ALDH7B4 | ALDH7B4 (ALDEHYDE DEHYDROGENASE 7B4); 3-chloroallyl aldehyde dehydrogenase | chr1:20199103-20202521 REVERSEhighly similar to ( 719)AL7A1_PEAhighly similar to ( 772)UniRef90_Q84P31cluster: aldehyde dehydrogenase family 7 member a1; n=1; glycine max|rep: aldehyde dehydrogenase family 7 member a1 - glycine max (soybean)VAR1 MopB_Res-Cmplx1_Nad11-M	0.0663494	-0.122011
6.4	gluconeogenese/ glyoxylate cycle.PEPCK	tc12305_876_35_s	highly similar to ( 550)AT5G65690| Symbols: PCK2, PEPCK | PCK2/PEPCK (PHOSPHOENOLPYRUVATE CARBOXYKINASE 2); ATP binding / phosphoenolpyruvate carboxykinase (ATP) | chr5:26283703-26286712 FORWARDhighly similar to ( 534)PEPCK_CUCSAhighly similar to ( 564)UniRef90_Q94LX8cluster: phosphoenolpyruvate carboxykinase; n=3; flaveria|rep: phosphoenolpyruvate carboxykinase - flaveria trinervia (clustered ye…	0.140123	-0.120481
6.4	gluconeogenese/ glyoxylate cycle.PEPCK	fe897651_574_35_s	highly similar to ( 550)AT5G65690| Symbols: PCK2, PEPCK | PCK2/PEPCK (PHOSPHOENOLPYRUVATE CARBOXYKINASE 2); ATP binding / phosphoenolpyruvate carboxykinase (ATP) | chr5:26283703-26286712 FORWARDhighly similar to ( 534)PEPCK_CUCSAhighly similar to ( 564)UniRef90_Q94LX8cluster: phosphoenolpyruvate carboxykinase; n=3; flaveria|rep: phosphoenolpyruvate carboxykinase - flaveria trinervia (clustered ye…	0.0544289	-0.210123
6.4	gluconeogenese/ glyoxylate cycle.PEPCK	fe711062_214_37_s	highly similar to ( 550)AT5G65690| Symbols: PCK2, PEPCK | PCK2/PEPCK (PHOSPHOENOLPYRUVATE CARBOXYKINASE 2); ATP binding / phosphoenolpyruvate carboxykinase (ATP) | chr5:26283703-26286712 FORWARDhighly similar to ( 534)PEPCK_CUCSAhighly similar to ( 564)UniRef90_Q94LX8cluster: phosphoenolpyruvate carboxykinase; n=3; flaveria|rep: phosphoenolpyruvate carboxykinase - flaveria trinervia (clustered ye…	0.0578308	-0.122273
8.2.10	TCA / org. transformation.other organic acid transformaitons.malic	tc19528_896_37_s	highly similar to ( 659)AT1G79750| Symbols: ATNADP-ME4 | ATNADP-ME4 (NADP-MALIC ENZYME 4); malate dehydrogenase (oxaloacetate-decarboxylating) (NADP+)/ malic enzyme/ oxidoreductase, acting on NADH or NADPH, NAD or NADP as acceptor | chr1:30012548-30016072 REVERSEhighly similar to ( 650)MAOC_FLAPRhighly similar to ( 690)UniRef90_Q9M4Q9cluster: malic enzyme; n=1; ricinus communis|rep: malic enzyme …	0.119533	-0.0384778
9.9	mitochondrial electron transport / ATP synthesis.F1-ATPase	fg230305_643_35_s	moderately similar to ( 206)AT4G29480| Symbols: | mitochondrial ATP synthase g subunit family protein | chr4:14486271-14487263 REVERSEmoderately similar to ( 219)UniRef90_A7P122cluster: chromosome chr19 scaffold_4, whole genome shotgun sequence; n=2; vitis vinifera|rep: chromosome chr19 scaffold_4, whole genome shotgun sequence - vitis vinifera (grape)	0.0529388	-0.108009
11.8	lipid metabolism.''exotics'' (steroids, squalene etc)	tc10778_881_38_s	highly similar to ( 542)AT4G19860| Symbols: | lecithin:cholesterol acyltransferase family protein / LACT family protein | chr4:10777665-10780270 REVERSEhighly similar to ( 677)UniRef90_A2Q294cluster: lecithin:cholesterol acyltransferase; n=1; medicago truncatula|rep: lecithin:cholesterol acyltransferase - medicago truncatula (barrel medic)	0.0243088	-0.13025
13	amino acid metabolism	tc9342_641_35_s	weakly similar to ( 174)AT1G76990| Symbols: ACR3 | ACR3 (ACT Domain Repeat 3) | chr1:28938281-28940073 FORWARDweakly similar to ( 195)UniRef90_A5AWQ7cluster: putative uncharacterized protein; n=1; vitis vinifera|rep: putative uncharacterized protein - vitis vinifera (grape)MSP1_C	0.0425247	-0.102311
13.1.1.3	amino acid metabolism.synthesis.central amino acid metabolism.alanine	ec911309_218_35_s	moderately similar to ( 325)AT2G38400| Symbols: AGT3 | AGT3 (ALANINE:GLYOXYLATE AMINOTRANSFERASE 3); alanine-glyoxylate transaminase | chr2:16090857-16093052 FORWARDvery weakly similar to (54.7)GSA_BRANAmoderately similar to ( 340)UniRef90_A7QFJ9cluster: chromosome chr8 scaffold_88, whole genome shotgun sequence; n=1; vitis vinifera|rep: chromosome chr8 scaffold_88, whole genome shotgun sequence …	0.111774	-0.0952538
13.1.1.3	amino acid metabolism.synthesis.central amino acid metabolism.alanine	cv537351_697_36_s	moderately similar to ( 325)AT2G38400| Symbols: AGT3 | AGT3 (ALANINE:GLYOXYLATE AMINOTRANSFERASE 3); alanine-glyoxylate transaminase | chr2:16090857-16093052 FORWARDvery weakly similar to (54.7)GSA_BRANAmoderately similar to ( 340)UniRef90_A7QFJ9cluster: chromosome chr8 scaffold_88, whole genome shotgun sequence; n=1; vitis vinifera|rep: chromosome chr8 scaffold_88, whole genome shotgun sequence …	0.0878353	-0.129098
13.1.1.3	amino acid metabolism.synthesis.central amino acid metabolism.alanine	tc15378_1162_37_s	highly similar to ( 598)AT2G13360| Symbols: AGT1, AGT | AGT (ALANINE:GLYOXYLATE AMINOTRANSFERASE) | chr2:5546499-5547984 REVERSEvery weakly similar to (96.3)SGAT_MAIZEhighly similar to ( 622)UniRef90_Q6V1W5cluster: aminotransferase 1; n=11; core eudicotyledons|rep: aminotransferase 1 - cucumis melo (muskmelon)VAR1	0.0311714	-0.192688
13.2.4.1	amino acid metabolism.degradation.branched-chain group.shared	tc16359_753_37_s	moderately similar to ( 386)AT1G55510| Symbols: BCDH BETA1 | BCDH BETA1 (BRANCHED-CHAIN ALPHA-KETO ACID DECARBOXYLASE E1 BETA SUBUNIT); 3-methyl-2-oxobutanoate dehydrogenase (2-methylpropanoyl-transferring) | chr1:20727148-20729171 FORWARDweakly similar to ( 125)ODPB_PEAmoderately similar to ( 391)UniRef90_A7P0B7cluster: chromosome chr6 scaffold_3, whole genome shotgun sequence; n=2; vitis vinife…	0.0592965	-0.14553
13.2.4.3	amino acid metabolism.degradation.branched-chain group.valine	tc11741_724_37_s	moderately similar to ( 329)AT2G14170| Symbols: ALDH6B2 | ALDH6B2 (Aldehyde dehydrogenase 6B2) | chr2:5984933-5988981 REVERSEvery weakly similar to (84.0)BADH_ORYSAmoderately similar to ( 353)UniRef90_A7QSD0cluster: chromosome chr3 scaffold_158, whole genome shotgun sequence; n=1; vitis vinifera|rep: chromosome chr3 scaffold_158, whole genome shotgun sequence - vitis vinifera (grape)	0.0323169	-0.139895
13.2.6.2	amino acid metabolism.degradation.aromatic aa.tyrosine	tc8658_642_36_s	highly similar to ( 600)AT5G53970| Symbols: | aminotransferase, putative | chr5:21927902-21929820 FORWARDvery weakly similar to (73.9)ALA2_HORVUhighly similar to ( 823)UniRef90_Q4ZJF7cluster: tyrosine aminotransferase; n=1; glycine max|rep: tyrosine aminotransferase - glycine max (soybean)	0.0331488	-0.145048
13.2.6.2	amino acid metabolism.degradation.aromatic aa.tyrosine	tc9912_1321_36_s	moderately similar to ( 382)AT1G06570| Symbols: HPD, PDS1 | PDS1 (PHYTOENE DESATURATION 1) | chr1:2012014-2013542 REVERSEmoderately similar to ( 390)HPPD_DAUCAmoderately similar to ( 447)UniRef90_A5Z1N7cluster: 4-hydroxyphenylpyruvate dioxygenase; n=1; glycine max|rep: 4-hydroxyphenylpyruvate dioxygenase - glycine max (soybean)	0.0222025	-0.127421
15.2	metal handling.binding, chelation and storage	tc12503_898_37_s	moderately similar to ( 291)AT5G01600| Symbols: ATFER1 | ATFER1 (FERRETIN 1); ferric iron binding | chr5:228146-229591 REVERSEmoderately similar to ( 358)FRI2_SOYBNmoderately similar to ( 358)UniRef90_Q94IC4cluster: ferritin-2, chloroplast precursor; n=1; glycine max|rep: ferritin-2, chloroplast precursor - glycine max (soybean)VAR1	0.210041	-0.0678884
16.1.1.2	secondary metabolism.isoprenoids.non-mevalonate pathway.DXR	tc19275_572_38_s	moderately similar to ( 401)AT4G15560| Symbols: DEF, CLA, DXS, DXPS2, CLA1 | CLA1 (CLOROPLASTOS ALTERADOS 1) | chr4:8884216-8887252 FORWARDmoderately similar to ( 418)DXS_ORYSAmoderately similar to ( 461)UniRef90_O82676cluster: 1-deoxyxylulose 5-phosphate synthase; n=1; catharanthus roseus|rep: 1-deoxyxylulose 5-phosphate synthase - catharanthus roseus (rosy periwinkle) (madagascar periwinkle)	0.119169	-0.0602928
16.4.1	secondary metabolism.N misc.alkaloid-like	tc8360_32_35_s	weakly similar to ( 153)AT1G35190| Symbols: | oxidoreductase, 2OG-Fe(II) oxygenase family protein | chr1:12890522-12892610 FORWARDweakly similar to ( 167)UniRef90_A7PEH7cluster: chromosome chr11 scaffold_13, whole genome shotgun sequence; n=2; vitis vinifera|rep: chromosome chr11 scaffold_13, whole genome shotgun sequence - vitis vinifera (grape)	0.0129829	-0.134946
17.2.3	hormone metabolism.auxin.induced-regulated-responsive-activated	tc14705_684_37_s	weakly similar to ( 174)AT4G27450| Symbols: | similar to unknown protein [Arabidopsis thaliana] (TAIR:AT3G15450.1); similar to unnamed protein product [Vitis vinifera] (GB:CAO39242.1); contains domain G3DSA:3.60.20.10 (G3DSA:3.60.20.10); contains domain SSF56235 (SSF56235) | chr4:13727671-13728689 REVERSEweakly similar to ( 191)TSJT1_TOBACmoderately similar to ( 288)UniRef90_A7R2K5cluster: chromo…	0.000383364	-0.136007
17.6.3	hormone metabolism.gibberelin.induced-regulated-responsive-activated	tc14307_204_35_s	weakly similar to ( 122)AT1G75750| Symbols: GASA1 | GASA1 (GAST1 PROTEIN HOMOLOG 1) | chr1:28445474-28445945 REVERSEweakly similar to ( 136)UniRef90_O49134cluster: gast-like gene product; n=1; fragaria x ananassa|rep: gast-like gene product - fragaria ananassa (strawberry)	0.0376899	-0.128332
20.1	stress.biotic	tc13450_1028_35_s	moderately similar to ( 207)AT3G48090| Symbols: EDS1 | EDS1 (ENHANCED DISEASE SUSCEPTIBILITY 1); signal transducer/ triacylglycerol lipase | chr3:17766538-17768277 REVERSEmoderately similar to ( 311)UniRef90_A6H5A9cluster: putative lipoxygenase; n=1; vigna unguiculata|rep: putative lipoxygenase - vigna unguiculata (cowpea)	0.107639	-0.0672194
20.1.7.6	stress.biotic.PR-proteins.proteinase inhibitors	tc10263_623_35_s	very weakly similar to (76.6)AT1G17860| Symbols: | trypsin and protease inhibitor family protein / Kunitz family protein | chr1:6149336-6149926 FORWARDvery weakly similar to (91.3)IAAS_ORYSAweakly similar to ( 111)UniRef90_A5B632cluster: putative uncharacterized protein; n=1; vitis vinifera|rep: putative uncharacterized protein - vitis vinifera (grape)	0.141652	-0.0101739
20.2.2	stress.abiotic.cold	cv543023_665_35_s	weakly similar to ( 122)AT3G53990| Symbols: | universal stress protein (USP) family protein | chr3:20000636-20001997 REVERSEweakly similar to ( 122)UniRef90_Q9M328cluster: putative uncharacterized protein f5k20_290; n=2; brassicaceae|rep: putative uncharacterized protein f5k20_290 - arabidopsis thaliana (mouse-ear cress)	0.135078	-0.0247317
20.2.2	stress.abiotic.cold	tc10348_757_35_s	weakly similar to ( 120)AT3G16510| Symbols: | C2 domain-containing protein | chr3:5617118-5618200 REVERSEweakly similar to ( 181)UniRef90_A7NW38cluster: chromosome chr5 scaffold_2, whole genome shotgun sequence; n=1; vitis vinifera|rep: chromosome chr5 scaffold_2, whole genome shotgun sequence - vitis vinifera (grape)	0.129782	-0.0130908
20.2.2	stress.abiotic.cold	tc17916_606_36_s	moderately similar to ( 202)AT2G15970| Symbols: WCOR413, WCOR413-LIKE, ATCOR413-PM1, FL3-5A3, COR413-PM1 | COR413-PM1 (cold regulated 413 plasma membrane 1) | chr2:6957245-6958094 FORWARDmoderately similar to ( 220)UniRef90_A7R356cluster: chromosome undetermined scaffold_484, whole genome shotgun sequence; n=2; vitis vinifera|rep: chromosome undetermined scaffold_484, whole genome shotgun sequenc…	0.163726	-0.0119876
20.2.3	stress.abiotic.drought/salt	tc12164_844_37_s	moderately similar to ( 237)AT3G05700| Symbols: | drought-responsive family protein | chr3:1682438-1684329 REVERSEmoderately similar to ( 265)UniRef90_Q4TZT2cluster: fb2; n=2; gossypium|rep: fb2 - gossypium hirsutum (upland cotton) (gossypium mexicanum)	0.0307399	-0.101633
21.2.1.2	redox.ascorbate and glutathione.ascorbate.GDP-L-galactose-hexose-1-phosphate guanyltransferase	tc12206_1972_36_s	moderately similar to ( 479)AT4G26850| Symbols: VTC2 | VTC2 (VITAMIN C DEFECTIVE 2) | chr4:13499268-13501151 REVERSEhighly similar to ( 514)UniRef90_A4ZRE3cluster: vtc2-like protein; n=1; actinidia chinensis|rep: vtc2-like protein - actinidia chinensis (kiwi) (yangtao)	0.136073	-0.00444447
22.1.2	polyamine metabolism.synthesis.SAM decarboxylase	tc8839_1565_38_s	moderately similar to ( 477)AT3G25570| Symbols: | adenosylmethionine decarboxylase family protein | chr3:9288650-9289699 REVERSEhighly similar to ( 587)DCAM_VICFAhighly similar to ( 671)UniRef90_Q8S3F8cluster: s-adenosylmethionine decarboxylase; n=1; glycine max|rep: s-adenosylmethionine decarboxylase - glycine max (soybean)	0.110877	-0.0448363
23.4.99	nucleotide metabolism.phosphotransfer and pyrophosphatases.misc	tc9801_820_35_s	moderately similar to ( 357)AT3G53620| Symbols: ATPPA4 | ATPPA4 (ARABIDOPSIS THALIANA PYROPHOSPHORYLASE 4); inorganic diphosphatase/ pyrophosphatase | chr3:19892469-19894286 FORWARDmoderately similar to ( 326)IPYR_SOLTUmoderately similar to ( 363)UniRef90_Q6KBB0cluster: putative inorganic pyrophosphatase; n=1; arachis hypogaea|rep: putative inorganic pyrophosphatase - arachis hypogaea (peanut)	0.102413	-0.0214201
26.10	misc.cytochrome P450	tc17341_297_35_s	moderately similar to ( 276)AT4G15350| Symbols: CYP705A2 | CYP705A2 (cytochrome P450, family 705, subfamily A, polypeptide 2); oxygen binding | chr4:8762953-8764563 FORWARDmoderately similar to ( 367)C93A1_SOYBNhighly similar to ( 870)UniRef90_Q5DP49cluster: isoflavone synthase 2; n=28; core eudicotyledons|rep: isoflavone synthase 2 - glycine max (soybean)VAR1	0.14901	-0.0239933
26.3	misc.gluco-, galacto- and mannosidases	fe686022_551_37_s	weakly similar to ( 196)AT2G44450| Symbols: | glycosyl hydrolase family 1 protein | chr2:18348042-18350820 FORWARDweakly similar to ( 160)BGLC_MAIZEmoderately similar to ( 253)UniRef90_Q0GA85cluster: glycoside hydrolase family 1 protein; n=1; leucaena leucocephala|rep: glycoside hydrolase family 1 protein - leucaena glauca (white popinac) (leucaena leucocephala)	0.21296	-0.011991
26.3	misc.gluco-, galacto- and mannosidases	fe710275_698_35_s	moderately similar to ( 430)AT2G44480| Symbols: | glycosyl hydrolase family 1 protein | chr2:18367552-18370077 FORWARDmoderately similar to ( 348)MYRA_SINALhighly similar to ( 521)UniRef90_A7NZX5cluster: chromosome chr6 scaffold_3, whole genome shotgun sequence; n=2; vitis vinifera|rep: chromosome chr6 scaffold_3, whole genome shotgun sequence - vitis vinifera (grape)	0.149547	-0.047831
26.12	misc.peroxidases	tc9474_1046_37_s	moderately similar to ( 393)AT2G41480| Symbols: | peroxidase | chr2:17304064-17305807 REVERSEmoderately similar to ( 483)PER2_ARAHYmoderately similar to ( 483)UniRef90_P22196cluster: cationic peroxidase 2 precursor; n=1; arachis hypogaea|rep: cationic peroxidase 2 precursor - arachis hypogaea (peanut)VAR1	0.0101413	-0.127899
26.7	misc.oxidases - copper, flavone etc.	tc15977_783_36_s	nearly identical (1229)AT2G42490| Symbols: | copper amine oxidase, putative | chr2:17698678-17702604 REVERSEmoderately similar to ( 222)AMO_PEAnearly identical (1384)UniRef90_Q9XHP4cluster: peroxisomal copper-containing amine oxidase; n=3; core eudicotyledons|rep: peroxisomal copper-containing amine oxidase - glycine max (soybean)	0.105361	-0.00857413
26.8	misc.nitrilases, *nitrile lyases, berberine bridge enzymes, reticuline oxidases, troponine reductases	tc12033_931_35_s	moderately similar to ( 315)AT3G10870| Symbols: | hydrolase, alpha/beta fold family protein | chr3:3401233-3402617 REVERSEweakly similar to ( 119)PIR7A_ORYSAmoderately similar to ( 341)UniRef90_A7Q3Z3cluster: chromosome chr13 scaffold_48, whole genome shotgun sequence; n=2; vitis vinifera|rep: chromosome chr13 scaffold_48, whole genome shotgun sequence - vitis vinifera (grape)	0.106844	-0.0369285
26.9	misc.glutathione S transferases	tc14044_430_36_s	moderately similar to ( 307)AT1G17180| Symbols: ATGSTU25 | ATGSTU25 (Arabidopsis thaliana Glutathione S-transferase (class tau) 25); glutathione transferase | chr1:5872201-5872951 FORWARDmoderately similar to ( 327)GSTX4_TOBACmoderately similar to ( 402)UniRef90_O49235cluster: 2,4-d inducible glutathione s-transferase; n=2; glycine max|rep: 2,4-d inducible glutathione s-transferase - glycine max …	0.198592	-0.0228633
27.3.14	RNA.regulation of transcription.CCAAT box binding factor family, HAP2	tc11100_664_36_s	weakly similar to ( 132)AT5G06510| Symbols: | CCAAT-binding transcription factor (CBF-B/NF-YA) family protein | chr5:1985440-1986592 FORWARDmoderately similar to ( 244)UniRef90_A4ZVU9cluster: ccaat-binding transcription factor; n=1; medicago truncatula|rep: ccaat-binding transcription factor - medicago truncatula (barrel medic)	0.101584	-0.036186
27.3.22	RNA.regulation of transcription.HB,Homeobox transcription factor family	tc18879_2202_35_s	moderately similar to ( 239)AT2G22430| Symbols: ATHB6 | ATHB6 (ARABIDOPSIS THALIANA HOMEOBOX PROTEIN 6); transcription factor | chr2:9533550-9534692 REVERSEmoderately similar to ( 331)UniRef90_Q9SP48cluster: homeodomain-leucine zipper protein 56; n=1; glycine max|rep: homeodomain-leucine zipper protein 56 - glycine max (soybean)COG3889 PRK07003	0.119978	-0.0233969
27.3.3	RNA.regulation of transcription.AP2/EREBP, APETALA2/Ethylene-responsive element binding protein family	tc17374_595_35_s	weakly similar to ( 148)AT5G67190| Symbols: | AP2 domain-containing transcription factor, putative | chr5:26826361-26826915 REVERSEvery weakly similar to (80.5)ERF4_NICSYmoderately similar to ( 256)UniRef90_Q1AND5cluster: dreb protein; n=2; glycine max|rep: dreb protein - glycine max (soybean)COG3889 PRK08026	0.103078	-0.0457499
27.3.35	RNA.regulation of transcription.bZIP transcription factor family	tc9248_1226_36_s	weakly similar to ( 135)AT5G28770| Symbols: ATBZIP63, BZO2H3 | BZO2H3 (ARABIDOPSIS THALIANA BASIC LEUCINE ZIPPER 63); DNA binding / transcription factor | chr5:10796911-10798151 REVERSEweakly similar to ( 181)CPRF2_PETCRmoderately similar to ( 340)UniRef90_Q0GPG5cluster: bzip transcription factor bzip105; n=1; glycine max|rep: bzip transcription factor bzip105 - glycine max (soybean)VAR1 ARG80	0.00981429	-0.172647
27.3.62	RNA.regulation of transcription.Nucleosome/chromatin assembly factor group	tc8766_285_35_s	very weakly similar to (71.6)AT3G51880| Symbols: NFD1, HMGB1 | HMGB1 (HIGH MOBILITY GROUP B 1) | chr3:19258218-19259468 REVERSEvery weakly similar to (80.1)UniRef90_Q1EMR5cluster: hmg-protein; n=1; plantago major|rep: hmg-protein - plantago major (common plantain)	0.106361	-0.0088809
27.3.99	RNA.regulation of transcription.unclassified	tc15373_682_35_s	moderately similar to ( 211)AT3G17330| Symbols: ECT6 | ECT6 (evolutionarily conserved C-terminal region 6) | chr3:5917259-5919074 REVERSEmoderately similar to ( 231)UniRef90_A7NVV9cluster: chromosome chr5 scaffold_2, whole genome shotgun sequence; n=3; vitis vinifera|rep: chromosome chr5 scaffold_2, whole genome shotgun sequence - vitis vinifera (grape)	0.157663	-0.0152577
27.4	RNA.RNA binding	tc8626_105_35_s	moderately similar to ( 462)AT3G19130| Symbols: ATRBP47B | ATRBP47B (RNA-BINDING PROTEIN 47B); RNA binding | chr3:6611404-6613829 REVERSEvery weakly similar to (84.0)ROC1_NICSYhighly similar to ( 503)UniRef90_A7P9G1cluster: chromosome chr3 scaffold_8, whole genome shotgun sequence; n=1; vitis vinifera|rep: chromosome chr3 scaffold_8, whole genome shotgun sequence - vitis vinifera (grape)COG3889	0.00232985	-0.126534
28.1	DNA.synthesis/chromatin structure	tc17029_237_36_s	moderately similar to ( 357)AT4G18010| Symbols: IP5PII | IP5PII (INOSITOL POLYPHOSPHATE 5-PHOSPHATASE II); inositol-polyphosphate 5-phosphatase | chr4:9991206-9994111 REVERSEmoderately similar to ( 400)UniRef90_A7PCE3cluster: chromosome chr2 scaffold_11, whole genome shotgun sequence; n=1; vitis vinifera|rep: chromosome chr2 scaffold_11, whole genome shotgun sequence - vitis vinifera (grape)	0.145002	-0.00158302
28.1	DNA.synthesis/chromatin structure	tc18885_853_36_s	moderately similar to ( 357)AT4G18010| Symbols: IP5PII | IP5PII (INOSITOL POLYPHOSPHATE 5-PHOSPHATASE II); inositol-polyphosphate 5-phosphatase | chr4:9991206-9994111 REVERSEmoderately similar to ( 400)UniRef90_A7PCE3cluster: chromosome chr2 scaffold_11, whole genome shotgun sequence; n=1; vitis vinifera|rep: chromosome chr2 scaffold_11, whole genome shotgun sequence - vitis vinifera (grape)	0.161405	-0.0131911
29.2.1.2.2.10	protein.synthesis.ribosomal protein.eukaryotic.60S subunit.L10	cv543054_498_35_s	moderately similar to ( 216)AT1G14320| Symbols: | 60S ribosomal protein L10 (RPL10A) / Wilm's tumor suppressor protein-related | chr1:4888265-4889403 FORWARDmoderately similar to ( 221)RL10_SOLMEmoderately similar to ( 229)UniRef90_A7NXZ2cluster: chromosome chr6 scaffold_3, whole genome shotgun sequence; n=1; vitis vinifera|rep: chromosome chr6 scaffold_3, whole genome shotgun sequence - vitis vi…	0.235305	-0.0124273
29.3.4.99	protein.targeting.secretory pathway.unspecified	tc17954_95_36_s	moderately similar to ( 361)AT1G10630| Symbols: ATARFA1F | ATARFA1F; GTP binding / phospholipase activator/ protein binding | chr1:3513190-3514231 REVERSEmoderately similar to ( 359)ARF_VIGUNmoderately similar to ( 362)UniRef90_Q677H6cluster: adp-ribosylation factor; n=1; hyacinthus orientalis|rep: adp-ribosylation factor - hyacinthus orientalis (common hyacinth)VAR1 MopB_Res-Cmplx1_Nad11-M COG50…	0.0744723	-0.115169
29.4	protein.postranslational modification	tc8583_607_37_s	moderately similar to ( 224)AT3G05640| Symbols: | protein phosphatase 2C, putative / PP2C, putative | chr3:1640616-1642233 REVERSEmoderately similar to ( 251)UniRef90_A7Q8H4cluster: chromosome chr5 scaffold_64, whole genome shotgun sequence; n=1; vitis vinifera|rep: chromosome chr5 scaffold_64, whole genome shotgun sequence - vitis vinifera (grape)	0.110146	-0.04543
29.4	protein.postranslational modification	tc10442_605_36_s	moderately similar to ( 206)AT4G18710| Symbols: DWF12, UCU1, BIN2 | BIN2 (BRASSINOSTEROID-INSENSITIVE 2); kinase | chr4:10296485-10298924 FORWARDweakly similar to ( 167)KSGT_BRANAmoderately similar to ( 206)UniRef90_Q39011cluster: shaggy-related protein kinase eta; n=4; core eudicotyledons|rep: shaggy-related protein kinase eta - arabidopsis thaliana (mouse-ear cress)	0.0443589	-0.168014
29.4.1.57	protein.postranslational modification.kinase.receptor like cytoplasmatic kinase VII	tc8739_1509_39_s	moderately similar to ( 218)AT1G14370| Symbols: APK2A | APK2A (PROTEIN KINASE 2A); kinase | chr1:4915854-4917954 FORWARDweakly similar to ( 117)NORK_MEDTRmoderately similar to ( 263)UniRef90_A7PG28cluster: chromosome chr6 scaffold_15, whole genome shotgun sequence; n=2; vitis vinifera|rep: chromosome chr6 scaffold_15, whole genome shotgun sequence - vitis vinifera (grape)	0.112585	-0.0159197
29.5.4	protein.degradation.aspartate protease	tc10550_256_35_s	weakly similar to ( 107)AT1G03220| Symbols: | extracellular dermal glycoprotein, putative / EDGP, putative | chr1:787143-788444 FORWARDweakly similar to ( 102)7SBG2_SOYBNmoderately similar to ( 305)UniRef90_Q9FSZ9cluster: putative extracellular dermal glycoprotein; n=1; cicer arietinum|rep: putative extracellular dermal glycoprotein - cicer arietinum (chickpea) (garbanzo)	0.0834037	-0.114795
29.5.11.4.3.2	protein.degradation.ubiquitin.E3.SCF.FBOX	tc8861_1484_36_s	moderately similar to ( 324)AT5G60570| Symbols: | kelch repeat-containing F-box family protein | chr5:24365939-24367120 FORWARDmoderately similar to ( 331)UniRef90_A7NZI1cluster: chromosome chr6 scaffold_3, whole genome shotgun sequence; n=1; vitis vinifera|rep: chromosome chr6 scaffold_3, whole genome shotgun sequence - vitis vinifera (grape)	0.101803	-0.0789756		Phvulv091031368m.g
29.5.11.4.3.2	protein.degradation.ubiquitin.E3.SCF.FBOX	tc16278_211_35_s	moderately similar to ( 457)AT2G02870| Symbols: | kelch repeat-containing F-box family protein | chr2:838377-839780 FORWARDhighly similar to ( 502)UniRef90_A7QEG9cluster: chromosome chr1 scaffold_84, whole genome shotgun sequence; n=1; vitis vinifera|rep: chromosome chr1 scaffold_84, whole genome shotgun sequence - vitis vinifera (grape)	0.00196227	-0.114805		Phvulv091009252m.g
30.5	signalling.G-proteins	fe703804_421_38_s	moderately similar to ( 333)AT1G48270| Symbols: GCR1 | GCR1 (G-PROTEIN-COUPLED RECEPTOR 1) | chr1:17831982-17833882 REVERSEmoderately similar to ( 333)UniRef90_O04214cluster: putative g protein coupled receptor; n=4; brassicaceae|rep: putative g protein coupled receptor - arabidopsis thaliana (mouse-ear cress)	0.00178987	-0.156744
31.1	cell.organisation	tc13342_998_37_s	moderately similar to ( 407)AT2G17390| Symbols: AKR2B | AKR2B; protein binding / transcription regulator | chr2:7562952-7564825 FORWARDvery weakly similar to (69.7)SR43C_ORYSAhighly similar to ( 506)UniRef90_A7P8V3cluster: chromosome chr3 scaffold_8, whole genome shotgun sequence; n=2; vitis|rep: chromosome chr3 scaffold_8, whole genome shotgun sequence - vitis vinifera (grape)VAR1	0.128695	-0.0204576
31.1	cell.organisation	fd791844_150_35_s	highly similar to ( 692)AT3G12110| Symbols: ACT11 | ACT11 (ACTIN-11); structural constituent of cytoskeleton | chr3:3858122-3859615 FORWARDhighly similar to ( 697)ACT_CHLREhighly similar to ( 739)UniRef90_UPI0000DA34ECcluster: predicted: similar to actin, cytoplasmic 2 (gamma-actin); n=1; rattus norvegicus|rep: predicted: similar to actin, cytoplasmic 2 (gamma-actin) - rattus norvegicus	0.0813236	-0.303138
31.2	cell.division	fe898064_567_35_s	moderately similar to ( 210)AT3G55580| Symbols: | regulator of chromosome condensation (RCC1) family protein | chr3:20623745-20626709 FORWARDmoderately similar to ( 226)UniRef90_A7PIN9cluster: chromosome chr13 scaffold_17, whole genome shotgun sequence; n=1; vitis vinifera|rep: chromosome chr13 scaffold_17, whole genome shotgun sequence - vitis vinifera (grape)	0.10559	-0.0661121
31.4	cell.vesicle transport	tc10192_259_36_s	moderately similar to ( 254)AT1G21380| Symbols: | VHS domain-containing protein / GAT domain-containing protein | chr1:7485795-7488021 REVERSEmoderately similar to ( 315)UniRef90_A7NVL7cluster: chromosome chr18 scaffold_1, whole genome shotgun sequence; n=1; vitis vinifera|rep: chromosome chr18 scaffold_1, whole genome shotgun sequence - vitis vinifera (grape)COG3889	0.108901	-0.0242684
31.4	cell.vesicle transport	tc8576_1184_36_s	weakly similar to ( 181)AT5G61210| Symbols: ATSNAP33, SNP33, ATSNAP33B, SNAP33 | SNAP33 (synaptosomal-associated protein 33); SNAP receptor | chr5:24641253-24642592 FORWARDweakly similar to ( 181)UniRef90_Q9S7P9cluster: snap25 homologous protein snap33; n=1; arabidopsis thaliana|rep: snap25 homologous protein snap33 - arabidopsis thaliana (mouse-ear cress)	0.10729	-0.00957034
33.99	development.unspecified	tc10309_1395_36_s	moderately similar to ( 261)AT4G28040| Symbols: | nodulin MtN21 family protein | chr4:13940887-13942207 FORWARDmoderately similar to ( 276)UniRef90_Q3LSN0cluster: nodulin-like protein; n=2; pisum sativum|rep: nodulin-like protein - pisum sativum (garden pea)	0.233591	-0.0155396
33.99	development.unspecified	tc9019_868_40_s	weakly similar to ( 122)AT3G28050| Symbols: | nodulin MtN21 family protein | chr3:10444221-10446453 FORWARDweakly similar to ( 194)UniRef90_A7Q2G7cluster: chromosome chr1 scaffold_46, whole genome shotgun sequence; n=1; vitis vinifera|rep: chromosome chr1 scaffold_46, whole genome shotgun sequence - vitis vinifera (grape)	0.106654	-0.0742149
33.99	development.unspecified	tc15723_987_35_s	moderately similar to ( 260)AT3G14770| Symbols: | nodulin MtN3 family protein | chr3:4957794-4959209 REVERSEmoderately similar to ( 268)UniRef90_A7P286cluster: chromosome chr19 scaffold_4, whole genome shotgun sequence; n=1; vitis vinifera|rep: chromosome chr19 scaffold_4, whole genome shotgun sequence - vitis vinifera (grape)	0.122639	-0.0287789
33.99	development.unspecified	cv541644_688_35_s	moderately similar to ( 333)AT5G61430| Symbols: ANAC100, ATNAC5 | ANAC100/ATNAC5 (Arabidopsis NAC domain containing protein 100); transcription factor | chr5:24718554-24719779 REVERSEmoderately similar to ( 207)NAC77_ORYSAmoderately similar to ( 367)UniRef90_A5B814cluster: putative uncharacterized protein; n=1; vitis vinifera|rep: putative uncharacterized protein - vitis vinifera (grape)VAR1	0.112924	-0.014224
34.1	transport.p- and v-ATPases	tc10297_642_36_s	moderately similar to ( 259)AT1G15690| Symbols: ATAVP3, AVP-3, AVP1 | AVP1 (vacuolar-type H+-pumping pyrophosphatase 1) | chr1:5399110-5402180 FORWARDmoderately similar to ( 261)AVP_PHAAUmoderately similar to ( 261)UniRef90_P21616cluster: pyrophosphate-energized vacuolar membrane proton pump (ec 3.6.1.1) (pyrophosphate-energized inorganic pyrophosphatase) (h(+)-ppase) (vacuolar h(+)-pyrophosphata…	0.00353048	-0.15376
34.16	transport.ABC transporters and multidrug resistance systems	tc15570_319_37_s	weakly similar to ( 198)AT1G15520| Symbols: PDR12, ATPDR12 | ATPDR12/PDR12 (PLEIOTROPIC DRUG RESISTANCE 12); ATPase, coupled to transmembrane movement of substances | chr1:5331988-5338170 REVERSEweakly similar to ( 187)PDR1_TOBACmoderately similar to ( 202)UniRef90_A7P7K4cluster: chromosome chr9 scaffold_7, whole genome shotgun sequence; n=4; vitis vinifera|rep: chromosome chr9 scaffold_7, whole …	0.119745	-0.0282682
34.16	transport.ABC transporters and multidrug resistance systems	tc9579_917_35_s	weakly similar to ( 198)AT1G15520| Symbols: PDR12, ATPDR12 | ATPDR12/PDR12 (PLEIOTROPIC DRUG RESISTANCE 12); ATPase, coupled to transmembrane movement of substances | chr1:5331988-5338170 REVERSEmoderately similar to ( 206)PDR1_NICPLmoderately similar to ( 206)UniRef90_Q949G3cluster: pleiotropic drug resistance protein 1; n=1; nicotiana plumbaginifolia|rep: pleiotropic drug resistance protein 1 -…	0.111844	-0.0355198
34.7	transport.phosphate	cv543807_393_38_s	weakly similar to ( 117)AT3G23430| Symbols: PHO1 | PHO1 (PHOSPHATE 1) | chr3:8387825-8393249 REVERSEweakly similar to ( 117)UniRef90_Q8S403cluster: putative phosphate transporter 1; n=1; arabidopsis thaliana|rep: putative phosphate transporter 1 - arabidopsis thaliana (mouse-ear cress)	0.10519	-0.0154092
34.99	transport.misc	aw201015_598_39_s	moderately similar to ( 303)AT3G27530| Symbols: GC6 | GC6 (GOLGIN CANDIDATE 6); binding / protein transporter | chr3:10195015-10200896 REVERSEmoderately similar to ( 303)UniRef90_Q9LT59cluster: emb|caa07228.1; n=1; arabidopsis thaliana|rep: emb|caa07228.1 - arabidopsis thaliana (mouse-ear cress)	0.100432	-0.0112827
34.99	transport.misc	tc12689_338_35_s	moderately similar to ( 399)AT1G27760| Symbols: | interferon-related developmental regulator family protein / IFRD protein family | chr1:9668882-9671309 FORWARDmoderately similar to ( 469)UniRef90_A7NU85cluster: chromosome chr18 scaffold_1, whole genome shotgun sequence; n=1; vitis vinifera|rep: chromosome chr18 scaffold_1, whole genome shotgun sequence - vitis vinifera (grape)VAR1 COG3889	0.106923	-0.00725055
34.99	transport.misc	tc15050_485_35_s	weakly similar to ( 179)AT2G23790| Symbols: | similar to unknown protein [Arabidopsis thaliana] (TAIR:AT4G36820.1); similar to unnamed protein product [Vitis vinifera] (GB:CAO22909.1); contains InterPro domain Protein of unknown function DUF607 (InterPro:IPR006769) | chr2:10132772-10134535 REVERSEweakly similar to ( 192)UniRef90_A7PV12cluster: chromosome chr4 scaffold_32, whole genome shotgun seq…	0.150868	-0.0687758
34.99	transport.misc	tc10794_942_36_s	moderately similar to ( 392)AT5G62740| Symbols: | band 7 family protein | chr5:25218546-25219761 FORWARDmoderately similar to ( 401)UniRef90_Q9M582cluster: hypersensitive-induced response protein; n=4; poaceae|rep: hypersensitive-induced response protein - zea mays (maize)	0.145195	-0.0310796
34.99	transport.misc	fe706465_151_38_s	weakly similar to ( 177)AT4G30510| Symbols: AtATG18b | AtATG18b (Arabidopsis thaliana homolog of yeast autophagy 18 (ATG18) b) | chr4:14905670-14906921 REVERSEmoderately similar to ( 210)UniRef90_A7PFJ2cluster: chromosome chr11 scaffold_14, whole genome shotgun sequence; n=1; vitis vinifera|rep: chromosome chr11 scaffold_14, whole genome shotgun sequence - vitis vinifera (grape)	0.0273594	-0.123642
34.99	transport.misc	tc10138_1270_37_s	moderately similar to ( 367)AT4G17790| Symbols: | similar to unknown protein [Arabidopsis thaliana] (TAIR:AT1G71940.1); similar to hypothetical protein 23.t00026 [Brassica oleracea] (GB:ABD65614.1); contains InterPro domain SNARE associated Golgi protein (InterPro:IPR015414) | chr4:9891438-9892688 FORWARDmoderately similar to ( 385)UniRef90_A7PC67cluster: chromosome chr2 scaffold_11, whole genome…	0.00314248	-0.124617
34.99	transport.misc	tc8493_1107_36_s	moderately similar to ( 323)AT1G80300| Symbols: ATNTT1 | ATNTT1; ATP:ADP antiporter | chr1:30196846-30199172 FORWARDmoderately similar to ( 333)TLC1_SOLTUmoderately similar to ( 345)UniRef90_A7P7N6cluster: chromosome chr9 scaffold_7, whole genome shotgun sequence; n=2; vitis vinifera|rep: chromosome chr9 scaffold_7, whole genome shotgun sequence - vitis vinifera (grape)	0.0183758	-0.127241
34.99	transport.misc	tc10631_1286_36_s	moderately similar to ( 469)AT1G07040| Symbols: | similar to unknown protein [Arabidopsis thaliana] (TAIR:AT1G27030.1); similar to unnamed protein product [Vitis vinifera] (GB:CAO41035.1) | chr1:2161224-2163034 REVERSEmoderately similar to ( 474)UniRef90_A7Q2R9cluster: chromosome chr1 scaffold_46, whole genome shotgun sequence; n=1; vitis vinifera|rep: chromosome chr1 scaffold_46, whole genome sh…	0.0198541	-0.113192
35.2	not assigned.unknown	tc17459_906_35_s	very weakly similar to (50.8)UniRef90_A7QSZ9cluster: chromosome chr14 scaffold_164, whole genome shotgun sequence; n=2; vitis vinifera|rep: chromosome chr14 scaffold_164, whole genome shotgun sequence - vitis vinifera (grape)	0.102636	-0.00127258
35.2	not assigned.unknown	tc19114_119_36_s	COG3889	0.139751	-0.137735
35.2	not assigned.unknown	cb542761_186_35_s		0.111609	-0.00955915
35.2	not assigned.unknown	tc18349_475_37_s		0.106259	-0.00625407
35.2	not assigned.unknown	tc14621_1862_36_s	COG3889	0.104449	-0.0283686
35.2	not assigned.unknown	tc8347_844_35_s	weakly similar to ( 113)UniRef90_A4ZVU9cluster: ccaat-binding transcription factor; n=1; medicago truncatula|rep: ccaat-binding transcription factor - medicago truncatula (barrel medic)	0.118282	-0.0234161
35.2	not assigned.unknown	tc11646_486_36_s		0.164704	-0.0154721
35.2	not assigned.unknown	tc18927_325_36_s		0.150148	-0.1229
35.2	not assigned.unknown	fd787047_39_37_s		0.107818	-0.007477
35.2	not assigned.unknown	tc9588_661_37_s	weakly similar to ( 102)AT1G31200| Symbols: ATPP2-A9 | ATPP2-A9 (Phloem protein 2-A9); carbohydrate binding | chr1:11146904-11147659 REVERSEmoderately similar to ( 304)UniRef90_Q9XG10cluster: lectin; n=1; glycine max|rep: lectin - glycine max (soybean)	0.119097	-0.0283292
35.2	not assigned.unknown	tc15188_636_35_s		0.14006	-0.00869892
35.2	not assigned.unknown	tc18927_325_36_s		0.150148	-0.1229
35.2	not assigned.unknown	tc19114_119_36_s	COG3889	0.139751	-0.137735
35.2	not assigned.unknown	fe899387_23_40_s		0.0290311	-0.143278
35.2	not assigned.unknown	fe702631_503_35_s	VAR1 COG3889	0.0856294	-0.106553

## Sheet:  -P EV Dw RNAi UP
BinCode	BinName	id	description	EV -P/+P	RNAi -P/+P
1.1.3	PS.lightreaction.cytochrome b6/f	tc10496_1727_36_s	ref|YP_001122820.1| cytochrome f [Phaseolus vulgaris GENE ID: 4961779 petA | cytochrome f [Phaseolus vulgaris]	-0.127084	0.0197552
1.3.5	PS.calvin cycle.TPI	cv535680_159_35_s	moderately similar to ( 434)AT2G21170| Symbols: TIM | TIM (TRIOSEPHOSPHATE ISOMERASE) | chr2:9078128-9080187 REVERSEmoderately similar to ( 432)TPIC_FRAANmoderately similar to ( 434)UniRef90_Q9SKP6cluster: triosephosphate isomerase, chloroplast precursor; n=2; arabidopsis thaliana|rep: triosephosphate isomerase, chloroplast precursor - arabidopsis thaliana (mouse-ear cress)	-0.101002	0.0118432
4.5	glycolysis.pyrophosphate-fructose-6-P phosphotransferase	tc15499_571_38_s	highly similar to ( 967)AT1G76550| Symbols: | pyrophosphate--fructose-6-phosphate 1-phosphotransferase alpha subunit, putative / pyrophosphate-dependent 6-phosphofructose-1-kinase, putative | chr1:28727794-28731823 REVERSEnearly identical (1026)PFPA_RICCOnearly identical (1026)UniRef90_Q41140cluster: pyrophosphate--fructose 6-phosphate 1-phosphotransferase subunit alpha; n=1; ricinus communis|rep…	-0.0274991	0.106986
4.11	glycolysis.phosphoglycerate mutase	tc10992_1627_36_s	highly similar to ( 594)AT1G79550| Symbols: PGK | PGK (PHOSPHOGLYCERATE KINASE) | chr1:29929240-29931188 REVERSEhighly similar to ( 603)PGKY_TOBAChighly similar to ( 621)UniRef90_Q9LKJ2cluster: phosphoglycerate kinase; n=3; core eudicotyledons|rep: phosphoglycerate kinase - pisum sativum (garden pea)VAR1	-0.107959	0.0711982
5.2	fermentation.PDC	tc18296_1250_37_s	moderately similar to ( 394)AT5G54960| Symbols: PDC2 | PDC2 (PYRUVATE DECARBOXYLASE-2); pyruvate decarboxylase | chr5:22328084-22329907 REVERSEmoderately similar to ( 394)PDC2_TOBACmoderately similar to ( 428)UniRef90_Q84V95cluster: pyruvate decarboxylase 1; n=2; papilionoideae|rep: pyruvate decarboxylase 1 - lotus corniculatus (bird's-foot trefoil)VAR1 MopB_Res-Cmplx1_Nad11-M	-0.01853	0.104855
6.2	gluconeogenese/ glyoxylate cycle.malate synthase	tc13382_831_37_s	highly similar to ( 964)AT5G03860| Symbols: MLS | MLS (MALATE SYNTHASE); malate synthase | chr5:1032275-1034526 REVERSEnearly identical (1149)MASY_SOYBNnearly identical (1149)UniRef90_P45458cluster: malate synthase, glyoxysomal; n=1; glycine max|rep: malate synthase, glyoxysomal - glycine max (soybean)VAR1	-0.111414	0.0528261
7.2.2	OPP.non-reductive PP.transaldolase	tc15827_340_35_s	weakly similar to ( 192)AT1G12230| Symbols: | transaldolase, putative | chr1:4148048-4150706 FORWARDmoderately similar to ( 210)UniRef90_A7QVD6cluster: chromosome chr2 scaffold_187, whole genome shotgun sequence; n=2; vitis vinifera|rep: chromosome chr2 scaffold_187, whole genome shotgun sequence - vitis vinifera (grape)VAR1 MopB_Res-Cmplx1_Nad11-M COG5048 COG5099 Spore_YhcN_YlaJ	-0.0174429	0.101683
7.2.4	OPP.non-reductive PP.ribose 5-phosphate isomerase	tc10071_977_40_s	moderately similar to ( 401)AT3G04880| Symbols: DRT102 | DRT102 (DNA-DAMAGE-REPAIR/TOLERATION 2) | chr3:1346437-1347369 REVERSEmoderately similar to ( 489)UniRef90_Q2PEP7cluster: putative dna-damage-repair/toleration protein drt102; n=1; trifolium pratense|rep: putative dna-damage-repair/toleration protein drt102 - trifolium pratense (red clover)PRK08026	-0.134293	0.0051837
8.2.11	TCA / org. transformation.other organic acid transformaitons.atp-citrate lyase	tc10214_1019_38_s	moderately similar to ( 400)AT3G06650| Symbols: ACLB-1 | ACLB-1 (ATP-citrate lyase B-1) | chr3:2079253-2082639 REVERSEmoderately similar to ( 400)UniRef90_Q9C522cluster: atp citrate lyase, putative; 3734-7120; n=10; magnoliophyta|rep: atp citrate lyase, putative; 3734-7120 - arabidopsis thaliana (mouse-ear cress)VAR1 Merozoite_SPAM	-0.106264	0.0431243
10.1.4	cell wall.precursor synthesis.UGD	tc14181_579_38_s	highly similar to ( 650)AT3G29360| Symbols: | UDP-glucose 6-dehydrogenase, putative | chr3:11268612-11270054 REVERSEhighly similar to ( 652)UGDH_SOYBNhighly similar to ( 650)UniRef90_Q8L8N1cluster: udp-glucose dehydrogenase, putative; n=5; arabidopsis thaliana|rep: udp-glucose dehydrogenase, putative - arabidopsis thaliana (mouse-ear cress)COG3889	-0.0288153	0.112784
10.2.1	cell wall.cellulose synthesis.cellulose synthase	tc15408_397_37_s	weakly similar to ( 195)AT2G21770| Symbols: CESA09, CESA9 | CESA9 (CELLULOSE SYNTHASE 9); transferase, transferring glycosyl groups | chr2:9291917-9296575 FORWARDweakly similar to ( 195)UniRef90_Q6J8X1cluster: cellulose synthase; n=2; populus|rep: cellulose synthase - populus tremula x populus tremuloidesVAR1 COG5048 COG5099 MopB_Res-Cmplx1_Nad11-M COG4886 SKN1 Spore_YhcN_YlaJ PRK07133	-0.00852746	0.138381
10.5.1	cell wall.cell wall proteins.AGPs	cv530996_281_35_s	moderately similar to ( 216)AT2G20520| Symbols: FLA6 | FLA6 | chr2:8847744-8848487 FORWARDmoderately similar to ( 219)UniRef90_A7PJ99cluster: chromosome chr12 scaffold_18, whole genome shotgun sequence; n=2; vitis vinifera|rep: chromosome chr12 scaffold_18, whole genome shotgun sequence - vitis vinifera (grape)VAR1 COG5048 MopB_Res-Cmplx1_Nad11-M COG5099 COG4886 SKN1 PRK07133 PRK08581 Spore_YhcN_…	-0.035832	0.134019
10.5.1	cell wall.cell wall proteins.AGPs	tc8476_1547_37_s	weakly similar to ( 192)AT4G12730| Symbols: FLA2 | FLA2 | chr4:7491595-7492806 REVERSEmoderately similar to ( 257)UniRef90_Q2PES4cluster: putative fasciclin-like arabinogalactan protein fla2; n=1; trifolium pratense|rep: putative fasciclin-like arabinogalactan protein fla2 - trifolium pratense (red clover)COG3889 PRK08026 Herpes_BLLF1	-0.094558	0.180074
10.5.1	cell wall.cell wall proteins.AGPs	tc9226_710_36_s	weakly similar to ( 181)AT2G04780| Symbols: FLA7 | FLA7 | chr2:1677485-1678249 FORWARDweakly similar to ( 200)UniRef90_Q6J192cluster: fasciclin-like agp 12; n=1; populus tremula x populus alba|rep: fasciclin-like agp 12 - populus tremula x populus albaCOG3889	-0.0924944	0.110372
10.5.1	cell wall.cell wall proteins.AGPs	cb542694_520_35_s	weakly similar to ( 175)AT5G03170| Symbols: FLA11 | FLA11 (fasciclin-like arabinogalactan-protein 11) | chr5:752897-753637 REVERSEweakly similar to ( 189)UniRef90_A5B492cluster: putative uncharacterized protein; n=1; vitis vinifera|rep: putative uncharacterized protein - vitis vinifera (grape)COG3889 PRK08026	-0.0637096	0.111194
10.5.3	cell wall.cell wall proteins.LRR	tc15345_1597_39_s	moderately similar to ( 325)AT1G49750| Symbols: | leucine-rich repeat family protein | chr1:18414845-18416447 REVERSEweakly similar to ( 106)RPK1_IPONImoderately similar to ( 325)UniRef90_Q9FXA1cluster: f14j22.4 protein; n=1; arabidopsis thaliana|rep: f14j22.4 protein - arabidopsis thaliana (mouse-ear cress)	-0.0255338	0.120342
10.6.3	cell wall.degradation.pectate lyases and polygalacturonases	tc15607_1005_36_s	highly similar to ( 642)AT1G04680| Symbols: | pectate lyase family protein | chr1:1304051-1307779 REVERSEmoderately similar to ( 407)PEL_LILLOhighly similar to ( 672)UniRef90_A1IIA8cluster: pectate lyase; n=3; eurosids i|rep: pectate lyase - prunus persica (peach)COG3889	-0.193498	0.0911351
10.6.3	cell wall.degradation.pectate lyases and polygalacturonases	tc15270_693_36_s	moderately similar to ( 409)AT4G23820| Symbols: | glycoside hydrolase family 28 protein / polygalacturonase (pectinase) family protein | chr4:12397227-12400060 REVERSEvery weakly similar to (76.3)PGLR2_MAIZEmoderately similar to ( 435)UniRef90_A7QN93cluster: chromosome chr2 scaffold_132, whole genome shotgun sequence; n=2; vitis vinifera|rep: chromosome chr2 scaffold_132, whole genome shotgun seq…	-0.0682412	0.108115
10.7	cell wall.modification	tc12404_989_36_s	moderately similar to ( 431)AT4G03210| Symbols: XTH9 | XTH9 (XYLOGLUCAN ENDOTRANSGLUCOSYLASE/HYDROLASE 9); hydrolase, acting on glycosyl bonds | chr4:1416107-1417197 FORWARDmoderately similar to ( 311)XTH_SOYBNhighly similar to ( 505)UniRef90_A5BHG3cluster: putative uncharacterized protein; n=1; vitis vinifera|rep: putative uncharacterized protein - vitis vinifera (grape)	-0.101858	0.0473346
10.7	cell wall.modification	fg229582_682_35_s	moderately similar to ( 420)AT1G20190| Symbols: EXP11, ATEXP11, ATHEXP ALPHA 1.14, ATEXPA11 | ATEXPA11 (ARABIDOPSIS THALIANA EXPANSIN A11) | chr1:6998753-6999701 REVERSEmoderately similar to ( 401)EXPA1_ORYSAhighly similar to ( 529)UniRef90_Q8GZD3cluster: expansin; n=1; glycine max|rep: expansin - glycine max (soybean)	-0.104648	0.0766194
10.7	cell wall.modification	cv542742_659_35_s	highly similar to ( 502)AT5G13870| Symbols: EXGT-A4 | EXGT-A4 (ENDOXYLOGLUCAN TRANSFERASE A4); hydrolase, acting on glycosyl bonds | chr5:4475091-4476219 REVERSEhighly similar to ( 604)XTH_SOYBNhighly similar to ( 604)UniRef90_Q39857cluster: probable xyloglucan endotransglucosylase/hydrolase precursor; n=1; glycine max|rep: probable xyloglucan endotransglucosylase/hydrolase precursor - glycine ma…	-0.13985	0.0490224
11.1.1	lipid metabolism.FA synthesis and FA elongation.Acetyl CoA Carboxylation	tc9630_1538_36_s	moderately similar to ( 325)AT5G48230| Symbols: EMB1276, ACAT2 | ACAT2/EMB1276 (ACETOACETYL-COA THIOLASE 2); acetyl-CoA C-acetyltransferase | chr5:19569796-19572256 REVERSEmoderately similar to ( 338)UniRef90_Q2L8A7cluster: acetoacetyl-coa thiolase; n=1; picrorhiza kurrooa|rep: acetoacetyl-coa thiolase - picrorhiza kurrooa	-0.10129	0.0644607
11.6	lipid metabolism.lipid transfer proteins etc	fe898308_48_40_s	very weakly similar to (99.0)AT2G38540| Symbols: LTP1, ATLTP1, LP1 | LP1 (nonspecific lipid transfer protein 1) | chr2:16137496-16137971 FORWARDweakly similar to ( 119)NLTP_CICARweakly similar to ( 132)UniRef90_Q1KL62cluster: non-specific lipid-transfer protein; n=1; prosopis juliflora|rep: non-specific lipid-transfer protein - prosopsis juliflora (mesquite) (algorrobo)	-0.109367	0.0049651
11.8.1	lipid metabolism.''exotics'' (steroids, squalene etc).sphingolipids	tc15181_1809_37_s	weakly similar to ( 173)AT2G46210| Symbols: | delta-8 sphingolipid desaturase, putative | chr2:18984615-18985964 FORWARDweakly similar to ( 189)UniRef90_A4UIY7cluster: d8-sphingolipid desaturase; n=1; jatropha curcas|rep: d8-sphingolipid desaturase - jatropha curcasPRK08026 COG3889	-0.0500036	0.126881
11.9.2.1	lipid metabolism.lipid degradation.lipases.triacylglycerol lipase	tc18655_583_37_s	moderately similar to ( 306)AT4G16820| Symbols: | lipase class 3 family protein | chr4:9467582-9469135 FORWARDmoderately similar to ( 346)UniRef90_A5BSP2cluster: putative uncharacterized protein; n=1; vitis vinifera|rep: putative uncharacterized protein - vitis vinifera (grape)	-0.170016	0.0503452
13.1.3.4	amino acid metabolism.synthesis.aspartate family.methionine	tc10362_2587_36_s	highly similar to ( 902)AT5G17920| Symbols: ATMETS, ATMS1, ATCIMS | ATCIMS (COBALAMIN-INDEPENDENT METHIONINE SYNTHASE) | chr5:5935773-5939197 FORWARDhighly similar to ( 895)METE_CATROhighly similar to ( 910)UniRef90_Q71EW8cluster: methionine synthase; n=2; papilionoideae|rep: methionine synthase - glycine max (soybean)VAR1 COG3883	-0.0611177	0.139385
13.1.3.4	amino acid metabolism.synthesis.aspartate family.methionine	tc10982_827_38_s	highly similar to ( 715)AT4G01850| Symbols: SAM-2, MAT2 | MAT2/SAM-2 (S-adenosylmethionine synthetase 2) | chr4:796298-797479 REVERSEhighly similar to ( 720)METK_CATROhighly similar to ( 714)UniRef90_P23686cluster: s-adenosylmethionine synthetase 1; n=47; spermatophyta|rep: s-adenosylmethionine synthetase 1 - arabidopsis thaliana (mouse-ear cress)	-0.0265593	0.106618
13.1.3.4	amino acid metabolism.synthesis.aspartate family.methionine	tc13731_1487_35_s	highly similar to ( 715)AT4G01850| Symbols: SAM-2, MAT2 | MAT2/SAM-2 (S-adenosylmethionine synthetase 2) | chr4:796298-797479 REVERSEhighly similar to ( 737)METL_CATROhighly similar to ( 730)UniRef90_P43280cluster: s-adenosylmethionine synthetase 1; n=51; magnoliophyta|rep: s-adenosylmethionine synthetase 1 - solanum lycopersicum (tomato) (lycopersicon esculentum)VAR1 COG5048 MopB_Res-Cmplx1_Nad1…	-0.0281535	0.138991
13.1.3.4	amino acid metabolism.synthesis.aspartate family.methionine	tc9159_710_36_s	highly similar to ( 715)AT4G01850| Symbols: SAM-2, MAT2 | MAT2/SAM-2 (S-adenosylmethionine synthetase 2) | chr4:796298-797479 REVERSEhighly similar to ( 737)METL_CATROhighly similar to ( 730)UniRef90_P43280cluster: s-adenosylmethionine synthetase 1; n=51; magnoliophyta|rep: s-adenosylmethionine synthetase 1 - solanum lycopersicum (tomato) (lycopersicon esculentum)VAR1 COG5048 MopB_Res-Cmplx1_Nad1…	-0.00382378	0.140694
13.1.6.1.6	amino acid metabolism.synthesis.aromatic aa.chorismate.5-enolpyruvylshikimate-3-phosphate synthase	tc15001_1638_37_s	moderately similar to ( 411)AT2G45300| Symbols: | 3-phosphoshikimate 1-carboxyvinyltransferase / 5-enolpyruvylshikimate-3-phosphate / EPSP synthase | chr2:18684592-18686942 FORWARDmoderately similar to ( 417)AROA_PETHYmoderately similar to ( 431)UniRef90_A7PYE6cluster: chromosome chr15 scaffold_37, whole genome shotgun sequence; n=2; vitis vinifera|rep: chromosome chr15 scaffold_37, whole genome …	-0.00695906	0.101411
13.2.3.4	amino acid metabolism.degradation.aspartate family.methionine	tc12032_220_35_s	moderately similar to ( 397)AT4G13940| Symbols: EMB1395, MEE58, SAHH, SAHH1, HOG1 | HOG1 (HOMOLOGY-DEPENDENT GENE SILENCING 1) | chr4:8054926-8056758 FORWARDmoderately similar to ( 401)SAHH_LUPLUmoderately similar to ( 397)UniRef90_O23255cluster: adenosylhomocysteinase 1; n=3; core eudicotyledons|rep: adenosylhomocysteinase 1 - arabidopsis thaliana (mouse-ear cress)VAR1 PRK08026 COG3889	-0.126122	0.0362859
15.2	metal handling.binding, chelation and storage	tc12813_592_36_s	moderately similar to ( 257)AT4G38580| Symbols: ATFP6 | ATFP6 (FARNESYLATED PROTEIN 6); metal ion binding | chr4:18034590-18035687 FORWARDmoderately similar to ( 270)UniRef90_A5C6S4cluster: putative uncharacterized protein; n=1; vitis vinifera|rep: putative uncharacterized protein - vitis vinifera (grape)TrbL COG3889	-0.117959	0.0494504
16.1.5	secondary metabolism.isoprenoids.terpenoids	fd795517_563_35_s	highly similar to ( 848)AT1G78950| Symbols: | beta-amyrin synthase, putative | chr1:29689451-29693566 REVERSEnearly identical (1095)UniRef90_Q8H2B0cluster: beta-amyrin synthase; n=1; glycine max|rep: beta-amyrin synthase - glycine max (soybean)	-0.107614	0.0594762
16.8.3	secondary metabolism.flavonoids.dihydroflavonols	tc8535_1207_37_s	moderately similar to ( 479)AT1G51410| Symbols: | cinnamyl-alcohol dehydrogenase, putative (CAD) | chr1:19063553-19065092 FORWARDmoderately similar to ( 236)DFRA_DIACAmoderately similar to ( 494)UniRef90_Q2Z1Z0cluster: cinnamyl alcohol dehydrogenase; n=2; rosaceae|rep: cinnamyl alcohol dehydrogenase - prunus mume (japanese flowering apricot)	-0.118066	0.0266805
16.8.3	secondary metabolism.flavonoids.dihydroflavonols	tc12777_796_38_s	moderately similar to ( 479)AT1G51410| Symbols: | cinnamyl-alcohol dehydrogenase, putative (CAD) | chr1:19063553-19065092 FORWARDmoderately similar to ( 236)DFRA_DIACAmoderately similar to ( 494)UniRef90_Q2Z1Z0cluster: cinnamyl alcohol dehydrogenase; n=2; rosaceae|rep: cinnamyl alcohol dehydrogenase - prunus mume (japanese flowering apricot)	-0.0681226	0.101296
17.2.3	hormone metabolism.auxin.induced-regulated-responsive-activated	fg233381_256_35_s	moderately similar to ( 330)AT4G27450| Symbols: | similar to unknown protein [Arabidopsis thaliana] (TAIR:AT3G15450.1); similar to unnamed protein product [Vitis vinifera] (GB:CAO39242.1); contains domain G3DSA:3.60.20.10 (G3DSA:3.60.20.10); contains domain SSF56235 (SSF56235) | chr4:13727671-13728689 REVERSEweakly similar to ( 117)TSJT1_TOBACmoderately similar to ( 348)UniRef90_A6YGE8cluster: pu…	-0.114722	0.00732335
17.3.1.2.8	hormone metabolism.brassinosteroid.synthesis-degradation.sterols.DWF1	tc18895_1913_36_s	highly similar to ( 602)AT3G19820| Symbols: DIM, EVE1, DW1, DIM1, CBB1, DWF1 | DWF1 (DIMINUTO 1); catalytic | chr3:6879841-6881622 REVERSEhighly similar to ( 626)DIM_PEAhighly similar to ( 641)UniRef90_Q8L5K5cluster: ovule/fiber cell elongation protein ghfe1; n=2; gossypium hirsutum|rep: ovule/fiber cell elongation protein ghfe1 - gossypium hirsutum (upland cotton) (gossypium mexicanum)	-0.105405	0.107567
17.6.3	hormone metabolism.gibberelin.induced-regulated-responsive-activated	tc18314_629_39_s	weakly similar to ( 151)AT5G15230| Symbols: GASA4 | GASA4 (GAST1 PROTEIN HOMOLOG 4) | chr5:4945289-4946028 FORWARDweakly similar to ( 189)UniRef90_A7PDM3cluster: chromosome chr17 scaffold_12, whole genome shotgun sequence; n=1; vitis vinifera|rep: chromosome chr17 scaffold_12, whole genome shotgun sequence - vitis vinifera (grape)VAR1	-0.142719	0.146199
17.6.3	hormone metabolism.gibberelin.induced-regulated-responsive-activated	tc13054_623_36_s	weakly similar to ( 147)AT5G15230| Symbols: GASA4 | GASA4 (GAST1 PROTEIN HOMOLOG 4) | chr5:4945289-4946028 FORWARDweakly similar to ( 191)UniRef90_Q0VYL5cluster: gasa; n=1; fagus sylvatica|rep: gasa - fagus sylvatica (beechnut)	-0.161903	0.0689078
17.7.1.3	hormone metabolism.jasmonate.synthesis-degradation.allene oxidase synthase	tc15016_1355_37_s	moderately similar to ( 300)AT5G42650| Symbols: CYP74A, AOS | AOS (ALLENE OXIDE SYNTHASE); hydro-lyase/ oxygen binding | chr5:17115031-17116587 REVERSEmoderately similar to ( 302)C74A2_ORYSAhighly similar to ( 660)UniRef90_Q2LAJ5cluster: cytochrome p450 monooxygenase cyp74a1; n=1; glycine max|rep: cytochrome p450 monooxygenase cyp74a1 - glycine max (soybean)PRK08026 COG3889	-0.197445	0.0125985
2.2.1.5	major CHO metabolism.degradation.sucrose.Susy	tc19787_2791_36_s	highly similar to ( 877)AT3G43190| Symbols: SUS4 | SUS4; UDP-glycosyltransferase/ sucrose synthase/ transferase, transferring glycosyl groups | chr3:15190192-15193565 REVERSEnearly identical (1033)SUSY_SOYBNnearly identical (1033)UniRef90_P13708cluster: sucrose synthase; n=12; eurosids i|rep: sucrose synthase - glycine max (soybean)VAR1 COG5048 MopB_Res-Cmplx1_Nad11-M COG4886 COG5099 Spore_YhcN_Y…	-0.10914	0.0608438
20.1	stress.biotic	tc16553_707_38_s	moderately similar to ( 215)AT4G30320| Symbols: | allergen V5/Tpx-1-related family protein | chr4:14835839-14836324 FORWARDmoderately similar to ( 274)PR1_MEDTRmoderately similar to ( 274)UniRef90_Q40374cluster: pathogenesis-related protein pr-1 precursor; n=1; medicago truncatula|rep: pathogenesis-related protein pr-1 precursor - medicago truncatula (barrel medic)	-0.105451	0.00727985
20.1	stress.biotic	tc14279_822_36_s	very weakly similar to (72.8)AT1G17860| Symbols: | trypsin and protease inhibitor family protein / Kunitz family protein | chr1:6149336-6149926 FORWARDvery weakly similar to (68.2)IAAS_HORVUmoderately similar to ( 331)UniRef90_Q8RVX2cluster: protease inhibitor precursor; n=1; sesbania rostrata|rep: protease inhibitor precursor - sesbania rostrataVAR1	-0.207075	0.116866
20.1	stress.biotic	tc14775_395_37_s	very weakly similar to (52.4)AT1G24020| Symbols: MLP423 | MLP423 (MLP-LIKE PROTEIN 423) | chr1:8500642-8501447 REVERSEweakly similar to ( 156)PRS2_SOLTUweakly similar to ( 190)UniRef90_A7Q8I5cluster: chromosome chr5 scaffold_64, whole genome shotgun sequence; n=2; vitis vinifera|rep: chromosome chr5 scaffold_64, whole genome shotgun sequence - vitis vinifera (grape)	-0.00622883	0.10799
20.2.3	stress.abiotic.drought/salt	tc15671_431_36_s	very weakly similar to (75.1)AT3G05890| Symbols: RCI2B | RCI2B (RARE-COLD-INDUCIBLE 2B) | chr3:1758185-1758458 REVERSEvery weakly similar to (75.1)LTI6A_ORYSAvery weakly similar to (77.8)UniRef90_Q2HRR6cluster: putative uncharacterized protein; n=1; medicago truncatula|rep: putative uncharacterized protein - medicago truncatula (barrel medic)COG3883 COG3889 tolA	-0.0678437	0.138032
20.2.99	stress.abiotic.unspecified	tc12986_672_36_s	moderately similar to ( 228)AT1G72610| Symbols: GLP1 | GLP1 (GERMIN-LIKE PROTEIN 1); manganese ion binding / metal ion binding / nutrient reservoir | chr1:27342964-27343590 REVERSEmoderately similar to ( 246)AB19A_PRUPEmoderately similar to ( 360)UniRef90_Q9M3Y4cluster: germin-like protein; n=1; phaseolus vulgaris|rep: germin-like protein - phaseolus vulgaris (kidney bean) (french bean)	-0.117283	0.0405217
20.2.99	stress.abiotic.unspecified	tc11568_470_35_s	weakly similar to ( 189)AT4G08685| Symbols: SAH7 | SAH7 | chr4:5550560-5551256 FORWARDweakly similar to ( 123)PSC13_MAIZEmoderately similar to ( 201)UniRef90_Q2I307cluster: pollen-specific protein; n=2; vitis|rep: pollen-specific protein - vitis pseudoreticulataVAR1 LHP1 COG4886 COG5099 Spore_YhcN_YlaJ MopB_Res-Cmplx1_Nad11-M COG5048 COG3889 Merozoite_SPAM HSF1	-0.0751836	0.119716
20.2.99	stress.abiotic.unspecified	fd788111_257_37_s	weakly similar to ( 189)AT4G08685| Symbols: SAH7 | SAH7 | chr4:5550560-5551256 FORWARDweakly similar to ( 123)PSC13_MAIZEmoderately similar to ( 201)UniRef90_Q2I307cluster: pollen-specific protein; n=2; vitis|rep: pollen-specific protein - vitis pseudoreticulataVAR1 LHP1 COG4886 COG5099 Spore_YhcN_YlaJ MopB_Res-Cmplx1_Nad11-M COG5048 COG3889 Merozoite_SPAM HSF1	-0.0413262	0.125818
26.10	misc.cytochrome P450	tc9244_1200_38_s	moderately similar to ( 225)AT3G14690| Symbols: CYP72A15 | CYP72A15 (cytochrome P450, family 72, subfamily A, polypeptide 15); oxygen binding | chr3:4937417-4939317 FORWARDmoderately similar to ( 208)C72A1_CATROmoderately similar to ( 406)UniRef90_Q2LAK7cluster: cytochrome p450 monooxygenase cyp72a67; n=1; glycine max|rep: cytochrome p450 monooxygenase cyp72a67 - glycine max (soybean)VAR1 Spore_Y…	-0.134349	0.11498
26.10	misc.cytochrome P450	tc10161_987_35_s	weakly similar to ( 105)AT4G31500| Symbols: SUR2, RNT1, RED1, ATR4, CYP83B1 | CYP83B1 (CYTOCHROME P450 MONOOXYGENASE 83B1); oxygen binding | chr4:15273683-15275277 REVERSEweakly similar to ( 103)C71A9_SOYBNweakly similar to ( 170)UniRef90_Q2LAL4cluster: cytochrome p450 monooxygenase cyp83e8; n=1; glycine max|rep: cytochrome p450 monooxygenase cyp83e8 - glycine max (soybean)	-0.060276	0.160617
26.12	misc.peroxidases	tc20143_1164_37_s	moderately similar to ( 444)AT1G05260| Symbols: RCI3A, RCI3 | RCI3 (RARE COLD INDUCIBLE GENE 3); peroxidase | chr1:1529826-1531270 FORWARDmoderately similar to ( 321)PER1_ORYSAhighly similar to ( 689)UniRef90_Q9ZNZ6cluster: peroxidase precursor; n=2; glycine max|rep: peroxidase precursor - glycine max (soybean)	-0.096159	0.170723
26.12	misc.peroxidases	tc9649_687_35_s	moderately similar to ( 308)AT4G37530| Symbols: | peroxidase, putative | chr4:17634780-17636002 FORWARDweakly similar to ( 160)PER1_ORYSAmoderately similar to ( 371)UniRef90_Q40367cluster: peroxidase precursor; n=1; medicago sativa|rep: peroxidase precursor - medicago sativa (alfalfa)VAR1	-0.0709027	0.127901
26.16	misc.myrosinases-lectin-jacalin	tc10114_845_37_s	weakly similar to ( 115)AT5G10530| Symbols: | lectin protein kinase, putative | chr5:3324979-3326934 REVERSEmoderately similar to ( 325)PHAL_PHAVUmoderately similar to ( 332)UniRef90_Q2XV15cluster: lectin; n=1; glycine max|rep: lectin - glycine max (soybean)	-0.0591902	0.121734
26.19	misc.plastocyanin-like	tc11202_602_35_s	weakly similar to ( 139)AT1G22480| Symbols: | plastocyanin-like domain-containing protein | chr1:7934221-7935043 REVERSEweakly similar to ( 183)BCP_PEAweakly similar to ( 183)UniRef90_Q41001cluster: blue copper protein precursor; n=1; pisum sativum|rep: blue copper protein precursor - pisum sativum (garden pea)	-0.133962	0.0836785
26.19	misc.plastocyanin-like	tc11677_572_38_s	weakly similar to ( 130)AT1G64640| Symbols: | plastocyanin-like domain-containing protein | chr1:24026145-24026814 REVERSEweakly similar to ( 152)UniRef90_A7QJ78cluster: chromosome chr2 scaffold_105, whole genome shotgun sequence; n=2; vitis vinifera|rep: chromosome chr2 scaffold_105, whole genome shotgun sequence - vitis vinifera (grape)COG3889	-0.189372	0.0561007
26.21	misc.protease inhibitor/seed storage/lipid transfer protein (LTP) family protein	tc10580_712_35_s	weakly similar to ( 132)AT2G10940| Symbols: | protease inhibitor/seed storage/lipid transfer protein (LTP) family protein | chr2:4318242-4319117 REVERSEvery weakly similar to (68.9)14KD_DAUCAweakly similar to ( 165)UniRef90_Q06763cluster: adr11 protein; n=1; glycine max|rep: adr11 protein - glycine max (soybean)VAR1 COG5099 COG5048 LHP1 MopB_Res-Cmplx1_Nad11-M COG4886 YfhO Merozoite_SPAM Spore_Yh…	-0.109571	0.0403826
26.21	misc.protease inhibitor/seed storage/lipid transfer protein (LTP) family protein	tc11889_604_35_s	weakly similar to ( 140)AT2G45180| Symbols: | protease inhibitor/seed storage/lipid transfer protein (LTP) family protein | chr2:18633451-18633855 FORWARDweakly similar to ( 142)14KD_DAUCAweakly similar to ( 187)UniRef90_Q9LEN8cluster: putative 14-kda proline-rich protein; n=1; cicer arietinum|rep: putative 14-kda proline-rich protein - cicer arietinum (chickpea) (garbanzo)VAR1	-0.165523	0.156668
26.21	misc.protease inhibitor/seed storage/lipid transfer protein (LTP) family protein	tc14611_709_36_s	weakly similar to ( 118)AT1G62510| Symbols: | protease inhibitor/seed storage/lipid transfer protein (LTP) family protein | chr1:23140297-23140746 REVERSEweakly similar to ( 104)14KD_DAUCAweakly similar to ( 178)UniRef90_Q8LK71cluster: extensin-like protein; n=1; glycine max|rep: extensin-like protein - glycine max (soybean)	-0.0100957	0.178034
26.3	misc.gluco-, galacto- and mannosidases	tc14672_546_37_s	highly similar to ( 531)AT5G36890| Symbols: | glycosyl hydrolase family 1 protein | chr5:14558757-14563320 REVERSEmoderately similar to ( 266)BGLC_MAIZEhighly similar to ( 585)UniRef90_Q7Y073cluster: latex cyanogenic beta glucosidase; n=1; hevea brasiliensis|rep: latex cyanogenic beta glucosidase - hevea brasiliensis (para rubber tree)	-0.017614	0.100598
26.7	misc.oxidases - copper, flavone etc.	cv543988_437_36_s	highly similar to ( 850)AT1G76160| Symbols: SKS5 | SKS5 (SKU5 Similar 5); copper ion binding / oxidoreductase | chr1:28583105-28585914 REVERSEhighly similar to ( 567)ASO_BRANAhighly similar to ( 854)UniRef90_A7NVR7cluster: chromosome chr18 scaffold_1, whole genome shotgun sequence; n=2; vitis vinifera|rep: chromosome chr18 scaffold_1, whole genome shotgun sequence - vitis vinifera (grape)	-0.006131	0.134417
26.9	misc.glutathione S transferases	tc11421_565_36_s	moderately similar to ( 256)AT2G30860| Symbols: GLUTTR, ATGSTF7, ATGSTF9 | ATGSTF9 (Arabidopsis thaliana Glutathione S-transferase (class phi) 9) | chr2:13146209-13147156 FORWARDweakly similar to ( 145)GSTF3_MAIZEmoderately similar to ( 399)UniRef90_Q9FQD4cluster: glutathione s-transferase gst 24; n=1; glycine max|rep: glutathione s-transferase gst 24 - glycine max (soybean)	-0.181415	0.0682322
27.1	RNA.processing	cb280634_179_35_s	very weakly similar to (51.2)AT2G40650| Symbols: | pre-mRNA splicing factor PRP38 family protein | chr2:16970666-16972674 REVERSEvery weakly similar to (87.0)UniRef90_A2Q158cluster: prp38; n=1; medicago truncatula|rep: prp38 - medicago truncatula (barrel medic)	-0.0248863	0.132951
27.3.11	RNA.regulation of transcription.C2H2 zinc finger family	tc11300_496_37_s	weakly similar to ( 123)AT2G37430| Symbols: | zinc finger (C2H2 type) family protein (ZAT11) | chr2:15713533-15714069 FORWARDvery weakly similar to (68.6)ZFP1_WHEATweakly similar to ( 147)UniRef90_Q4LBA1cluster: putative cys2-his2 zinc finger transcription factor; n=1; juglans regia|rep: putative cys2-his2 zinc finger transcription factor - juglans regia (english walnut)	-0.193673	0.0116207
27.3.22	RNA.regulation of transcription.HB,Homeobox transcription factor family	tc15258_1418_38_s	moderately similar to ( 278)AT1G69780| Symbols: ATHB13 | ATHB13; DNA binding / transcription factor | chr1:26262829-26264128 FORWARDmoderately similar to ( 385)UniRef90_A7QEH5cluster: chromosome chr1 scaffold_84, whole genome shotgun sequence; n=2; vitis vinifera|rep: chromosome chr1 scaffold_84, whole genome shotgun sequence - vitis vinifera (grape)	-0.12219	0.0469692
27.3.26	RNA.regulation of transcription.MYB-related transcription factor family	bq481439_687_36_s	weakly similar to ( 119)AT1G70000| Symbols: | DNA-binding family protein | chr1:26367337-26368298 REVERSEweakly similar to ( 187)UniRef90_Q0PJI4cluster: myb transcription factor myb138; n=1; glycine max|rep: myb transcription factor myb138 - glycine max (soybean)MSP1_C COG3889	-0.186677	0.0174518
27.3.3	RNA.regulation of transcription.AP2/EREBP, APETALA2/Ethylene-responsive element binding protein family	tc13876_909_39_s	very weakly similar to (98.2)AT3G15210| Symbols: ATERF-4, ERF4, RAP2.5, ATERF4 | ATERF-4/ATERF4/ERF4/RAP2.5 (ETHYLENE RESPONSIVE ELEMENT BINDING FACTOR 4); DNA binding / protein binding / transcription factor/ transcription repressor | chr3:5121479-5122147 FORWARDvery weakly similar to (96.3)ERF4_NICSYweakly similar to ( 102)UniRef90_A5AHH0cluster: putative uncharacterized protein; n=2; vitis|rep…	-0.117731	0.0581552
27.3.3	RNA.regulation of transcription.AP2/EREBP, APETALA2/Ethylene-responsive element binding protein family	tc15305_1839_36_s	moderately similar to ( 242)AT1G78080| Symbols: RAP2.4 | RAP2.4 (related to AP2 4); DNA binding / transcription factor | chr1:29369683-29370687 FORWARDvery weakly similar to (61.6)ERF4_TOBACmoderately similar to ( 350)UniRef90_Q4FH87cluster: dehydration responsive element-binding protein 3; n=1; glycine max|rep: dehydration responsive element-binding protein 3 - glycine max (soybean)VAR1 Spore_Yh…	-0.102333	0.00221316
27.3.32	RNA.regulation of transcription.WRKY domain transcription factor family	tc11713_476_35_s	weakly similar to ( 174)AT4G23810| Symbols: ATWRKY53, WRKY53 | WRKY53 (WRKY DNA-binding protein 53); DNA binding / protein binding / transcription activator/ transcription factor | chr4:12392676-12393749 REVERSEmoderately similar to ( 367)UniRef90_A7LHG5cluster: wrky20; n=1; glycine max|rep: wrky20 - glycine max (soybean)	-0.139509	0.00158788
27.3.99	RNA.regulation of transcription.unclassified	tc10445_1594_37_s	weakly similar to ( 150)AT1G30320| Symbols: | remorin family protein | chr1:10680330-10682834 FORWARDweakly similar to ( 181)UniRef90_A7Q185cluster: chromosome chr10 scaffold_43, whole genome shotgun sequence; n=2; vitis vinifera|rep: chromosome chr10 scaffold_43, whole genome shotgun sequence - vitis vinifera (grape)	-0.103089	0.0110455
27.3.99	RNA.regulation of transcription.unclassified	tc18087_368_37_s	moderately similar to ( 235)AT5G23750| Symbols: | remorin family protein | chr5:8010007-8011456 REVERSEmoderately similar to ( 245)REMO_SOLTUmoderately similar to ( 245)UniRef90_P93788cluster: remorin; n=2; solanum|rep: remorin - solanum tuberosum (potato)COG3889	-0.103278	0.00742867
27.3.99	RNA.regulation of transcription.unclassified	tc17531_772_35_s	weakly similar to ( 189)AT1G01300| Symbols: | aspartyl protease family protein | chr1:117065-118522 FORWARDweakly similar to ( 186)UniRef90_A5AKV9cluster: putative uncharacterized protein; n=1; vitis vinifera|rep: putative uncharacterized protein - vitis vinifera (grape)	-0.121503	0.0735823
27.4	RNA.RNA binding	cv538348_610_35_s	weakly similar to ( 174)AT1G51510| Symbols: Y14 | Y14; RNA binding / protein binding | chr1:19106740-19108421 REVERSEmoderately similar to ( 206)UniRef90_A7QB69cluster: chromosome chr4 scaffold_73, whole genome shotgun sequence; n=1; vitis vinifera|rep: chromosome chr4 scaffold_73, whole genome shotgun sequence - vitis vinifera (grape)VAR1 COG3889	-0.100878	0.0217254
28.1.3	DNA.synthesis/chromatin structure.histone	tc14696_369_36_s	weakly similar to ( 162)AT5G59970| Symbols: | histone H4 | chr5:24163578-24163889 REVERSEweakly similar to ( 162)H4_PEAweakly similar to ( 162)UniRef90_UPI000155FD81cluster: predicted: similar to histone h4; n=1; equus caballus|rep: predicted: similar to histone h4 - equus caballus	-0.101091	0.0884666
28.1.3	DNA.synthesis/chromatin structure.histone	tc14843_536_37_s	weakly similar to ( 139)AT5G59970| Symbols: | histone H4 | chr5:24163578-24163889 REVERSEweakly similar to ( 139)H4_PEAweakly similar to ( 137)UniRef90_UPI0000D66417cluster: predicted: similar to histone h4; n=1; mus musculus|rep: predicted: similar to histone h4 - mus musculusCOG3883	-0.0419078	0.107518
28.1.3	DNA.synthesis/chromatin structure.histone	tc11328_631_37_s	weakly similar to ( 182)AT3G54560| Symbols: HTA11 | HTA11; DNA binding | chr3:20207510-20208444 FORWARDweakly similar to ( 185)H2AV3_ORYSAweakly similar to ( 182)UniRef90_O23628cluster: histone h2a variant 1; n=13; magnoliophyta|rep: histone h2a variant 1 - arabidopsis thaliana (mouse-ear cress)VAR1	-0.12588	0.093245
28.1.3	DNA.synthesis/chromatin structure.histone	tc13898_585_36_s	moderately similar to ( 262)AT5G65360| Symbols: | histone H3 | chr5:26137325-26137735 REVERSEmoderately similar to ( 261)H32_WHEATmoderately similar to ( 259)UniRef90_UPI0001560CECcluster: predicted: similar to histone protein hist2h3c1; n=1; equus caballus|rep: predicted: similar to histone protein hist2h3c1 - equus caballusMSP1_C	-0.106022	0.0989228
28.1.3	DNA.synthesis/chromatin structure.histone	tc14927_551_36_s	moderately similar to ( 257)AT5G65360| Symbols: | histone H3 | chr5:26137325-26137735 REVERSEmoderately similar to ( 258)H32_WHEATmoderately similar to ( 253)UniRef90_Q00YS0cluster: histones h3 and h4; n=2; ostreococcus|rep: histones h3 and h4 - ostreococcus tauriCOG3889 PRK08026	-0.0569779	0.10835
29.2.1.1.1.1.11	protein.synthesis.ribosomal protein.prokaryotic.chloroplast.30S subunit.S11	tc15194_665_35_s	moderately similar to ( 220)AT3G52580| Symbols: | 40S ribosomal protein S14 (RPS14C) | chr3:19514302-19515679 FORWARDmoderately similar to ( 229)RS14_LUPLUmoderately similar to ( 224)UniRef90_A2X180cluster: putative uncharacterized protein; n=1; oryza sativa (indica cultivar-group)|rep: putative uncharacterized protein - oryza sativa subsp. indica (rice)	-0.0353421	0.151614
29.2.1.1.1.2.2	protein.synthesis.ribosomal protein.prokaryotic.chloroplast.50S subunit.L2	tc17981_995_36_s	moderately similar to ( 481)AT4G36130| Symbols: | 60S ribosomal protein L8 (RPL8C) | chr4:17097616-17098659 FORWARDmoderately similar to ( 459)RL8_TOBACmoderately similar to ( 472)UniRef90_P46286cluster: 60s ribosomal protein l8-1; n=14; magnoliophyta|rep: 60s ribosomal protein l8-1 - arabidopsis thaliana (mouse-ear cress)COG3889	-0.101816	0.0390958
29.2.1.2.1.12	protein.synthesis.ribosomal protein.eukaryotic.40S subunit.S12	tc12004_602_38_s	weakly similar to ( 187)AT2G32060| Symbols: | 40S ribosomal protein S12 (RPS12C) | chr2:13646305-13647181 REVERSEweakly similar to ( 196)RS12_HORVUmoderately similar to ( 204)UniRef90_A7PFT0cluster: chromosome chr11 scaffold_14, whole genome shotgun sequence; n=1; vitis vinifera|rep: chromosome chr11 scaffold_14, whole genome shotgun sequence - vitis vinifera (grape)VAR1	-0.0665659	0.113131
29.2.1.2.1.23	protein.synthesis.ribosomal protein.eukaryotic.40S subunit.S23	tc12288_493_37_s	moderately similar to ( 235)AT5G02960| Symbols: | 40S ribosomal protein S23 (RPS23B) | chr5:693278-694394 REVERSEmoderately similar to ( 248)RS23_FRAANmoderately similar to ( 226)UniRef90_Q9SF35cluster: 40s ribosomal protein s23-1; n=13; spermatophyta|rep: 40s ribosomal protein s23-1 - arabidopsis thaliana (mouse-ear cress)VAR1 COG3883 COG5048	-0.123783	0.0644864
29.2.1.2.1.27	protein.synthesis.ribosomal protein.eukaryotic.40S subunit.S27	tc15524_559_39_s	weakly similar to ( 113)AT3G61110| Symbols: ARS27A | ARS27A (ARABIDOPSIS RIBOSOMAL PROTEIN S27); structural constituent of ribosome | chr3:22622685-22623607 FORWARDweakly similar to ( 114)RS27_HORVUweakly similar to ( 113)UniRef90_Q9M2F1cluster: 40s ribosomal protein s27-2; n=8; magnoliophyta|rep: 40s ribosomal protein s27-2 - arabidopsis thaliana (mouse-ear cress)VAR1	-0.11134	0.0375649
29.2.1.2.1.515	protein.synthesis.ribosomal protein.eukaryotic.40S subunit.S15A	tc14958_528_37_s	moderately similar to ( 242)AT5G59850| Symbols: | 40S ribosomal protein S15A (RPS15aF) | chr5:24129725-24130310 REVERSEmoderately similar to ( 239)RS15A_BRANAmoderately similar to ( 239)UniRef90_Q9LX88cluster: 40s ribosomal protein s15a-4; n=10; magnoliophyta|rep: 40s ribosomal protein s15a-4 - arabidopsis thaliana (mouse-ear cress)	-0.108925	0.0448405
29.2.1.2.2.11	protein.synthesis.ribosomal protein.eukaryotic.60S subunit.L11	tc12005_744_37_s	moderately similar to ( 306)AT5G45775| Symbols: | 60S ribosomal protein L11 (RPL11D) | chr5:18582508-18583723 REVERSEmoderately similar to ( 315)RL11_MEDSAmoderately similar to ( 306)UniRef90_P42795cluster: 60s ribosomal protein l11-1; n=23; magnoliophyta|rep: 60s ribosomal protein l11-1 - arabidopsis thaliana (mouse-ear cress)COG3883 TolA tolA MSP1_C PRK07003	-0.111687	0.0439684
29.2.1.2.2.14	protein.synthesis.ribosomal protein.eukaryotic.60S subunit.L14	tc14174_9_35_s	weakly similar to ( 189)AT4G27090| Symbols: | 60S ribosomal protein L14 (RPL14B) | chr4:13594110-13595193 REVERSEweakly similar to ( 191)RL14_PEAweakly similar to ( 199)UniRef90_Q3HVK7cluster: glycoprotein-like protein; n=2; magnoliophyta|rep: glycoprotein-like protein - solanum tuberosum (potato)	-0.0952647	0.130285
29.2.1.2.2.22	protein.synthesis.ribosomal protein.eukaryotic.60S subunit.L22	tc10014_657_36_s	weakly similar to ( 160)AT3G05560| Symbols: | 60S ribosomal protein L22-2 (RPL22B) | chr3:1614647-1615210 FORWARDweakly similar to ( 166)UniRef90_A7PRZ6cluster: chromosome chr14 scaffold_27, whole genome shotgun sequence; n=4; vitis vinifera|rep: chromosome chr14 scaffold_27, whole genome shotgun sequence - vitis vinifera (grape)	-0.100998	0.0594812
29.2.1.2.2.26	protein.synthesis.ribosomal protein.eukaryotic.60S subunit.L26	tc12381_609_35_s	weakly similar to ( 165)AT5G67510| Symbols: | 60S ribosomal protein L26 (RPL26B) | chr5:26955196-26955636 REVERSEweakly similar to ( 147)RL26_BRARAweakly similar to ( 172)UniRef90_A5AQ64cluster: putative uncharacterized protein; n=2; core eudicotyledons|rep: putative uncharacterized protein - vitis vinifera (grape)COG3889	-0.108893	0.031144
29.2.3	protein.synthesis.initiation	tc13072_696_36_s	moderately similar to ( 201)AT5G57870| Symbols: | eukaryotic translation initiation factor 4F, putative / eIF-4F, putative | chr5:23456981-23460659 FORWARDweakly similar to ( 171)IF41_WHEATmoderately similar to ( 234)UniRef90_A7PFP5cluster: chromosome chr11 scaffold_14, whole genome shotgun sequence; n=2; vitis vinifera|rep: chromosome chr11 scaffold_14, whole genome shotgun sequence - vitis vini…	-0.100043	0.00401558
29.3.4.99	protein.targeting.secretory pathway.unspecified	tc17536_1620_37_s	weakly similar to ( 196)AT5G61970| Symbols: | signal recognition particle-related / SRP-related | chr5:24906146-24910305 FORWARDweakly similar to ( 192)UniRef90_A7PHQ8cluster: chromosome chr17 scaffold_16, whole genome shotgun sequence; n=2; vitis vinifera|rep: chromosome chr17 scaffold_16, whole genome shotgun sequence - vitis vinifera (grape)	-0.104962	0.00513031
29.5.1	protein.degradation.subtilases	tc12786_1764_37_s	moderately similar to ( 396)AT2G05920| Symbols: | subtilase family protein | chr2:2269828-2272204 REVERSEmoderately similar to ( 396)UniRef90_Q9ZUF6cluster: subtilisin-like serine protease, putative; n=2; arabidopsis thaliana|rep: subtilisin-like serine protease, putative - arabidopsis thaliana (mouse-ear cress)	-0.108271	0.0328771
29.5.11.4.2	protein.degradation.ubiquitin.E3.RING	tc11636_1339_38_s	moderately similar to ( 340)AT5G37490| Symbols: | U-box domain-containing protein | chr5:14904974-14906281 FORWARDweakly similar to ( 125)SPL11_ORYSAhighly similar to ( 764)UniRef90_Q8S8Z6cluster: syringolide-induced protein 13-1-1; n=1; glycine max|rep: syringolide-induced protein 13-1-1 - glycine max (soybean)COG3889	-0.196331	0.00285385
29.6	protein.folding	tc13914_475_36_s	weakly similar to ( 180)AT2G30410| Symbols: KIS | KIS (KIESEL); unfolded protein binding | chr2:12966889-12967629 FORWARDweakly similar to ( 186)UniRef90_A5B238cluster: putative uncharacterized protein; n=1; vitis vinifera|rep: putative uncharacterized protein - vitis vinifera (grape)	-0.0212228	0.128537
30.1	signalling.in sugar and nutrient physiology	tc8570_544_35_s	weakly similar to ( 128)AT5G52390| Symbols: | photoassimilate-responsive protein, putative | chr5:21281507-21282399 REVERSEweakly similar to ( 153)UniRef90_A7QXF1cluster: chromosome undetermined scaffold_222, whole genome shotgun sequence; n=2; vitis vinifera|rep: chromosome undetermined scaffold_222, whole genome shotgun sequence - vitis vinifera (grape)	-0.101229	0.000447446
30.1	signalling.in sugar and nutrient physiology	tc16582_999_37_s	moderately similar to ( 338)AT5G51550| Symbols: | phosphate-responsive 1 family protein | chr5:20957019-20958032 REVERSEmoderately similar to ( 338)UniRef90_Q93YZ5cluster: at5g51550/k17n15_10; n=3; arabidopsis thaliana|rep: at5g51550/k17n15_10 - arabidopsis thaliana (mouse-ear cress)	-0.100858	0.00989839
30.2.3	signalling.receptor kinases.leucine rich repeat III	tc11321_1022_35_s	moderately similar to ( 498)AT1G48480| Symbols: RKL1 | RKL1 (Receptor-like kinase 1); ATP binding / kinase/ protein serine/threonine kinase | chr1:17922143-17924411 FORWARDweakly similar to ( 145)PSKR_DAUCAhighly similar to ( 545)UniRef90_A7PHB4cluster: chromosome chr17 scaffold_16, whole genome shotgun sequence; n=1; vitis vinifera|rep: chromosome chr17 scaffold_16, whole genome shotgun sequence…	-0.107069	0.105174
30.2.99	signalling.receptor kinases.misc	cv532262_639_35_s	very weakly similar to (82.0)AT5G37660| Symbols: | receptor-like protein kinase-related | chr5:14977072-14978395 FORWARDvery weakly similar to (80.5)UniRef90_A7Q891cluster: chromosome chr14 scaffold_63, whole genome shotgun sequence; n=2; vitis vinifera|rep: chromosome chr14 scaffold_63, whole genome shotgun sequence - vitis vinifera (grape)COG3889	-0.116148	0.00379887
30.3	signalling.calcium	tc14227_387_37_s	weakly similar to ( 119)AT5G54490| Symbols: PBP1 | PBP1 (PINOID-BINDING PROTEIN 1); calcium ion binding | chr5:22138684-22139067 FORWARDweakly similar to ( 141)UniRef90_A7P143cluster: chromosome chr19 scaffold_4, whole genome shotgun sequence; n=2; vitis vinifera|rep: chromosome chr19 scaffold_4, whole genome shotgun sequence - vitis vinifera (grape)COG3889	-0.110356	0.0277748
30.3	signalling.calcium	tc16682_1277_36_s	moderately similar to ( 496)AT1G09210| Symbols: | calreticulin 2 (CRT2) | chr1:2973219-2976657 REVERSEhighly similar to ( 510)CALR_NICPLhighly similar to ( 565)UniRef90_A0A762cluster: calreticulin-1; n=2; rosids|rep: calreticulin-1 - glycine max (soybean)VAR1	-0.00381376	0.10658
30.5	signalling.G-proteins	tc18636_849_37_s	moderately similar to ( 310)AT1G75840| Symbols: ARAC5, ATGP3, ROP4, ATROP4 | ATGP3/ATROP4 (RHO-LIKE GTP BINDING PROTEIN 4); GTP binding / GTPase | chr1:28479625-28481038 FORWARDmoderately similar to ( 333)RAC2_LOTJAmoderately similar to ( 333)UniRef90_Q40220cluster: rac-like gtp-binding protein rac2 precursor; n=2; core eudicotyledons|rep: rac-like gtp-binding protein rac2 precursor - lotus japon…	-0.124103	0.0389073
31.1	cell.organisation	tc17461_1636_36_s	highly similar to ( 781)AT1G75780| Symbols: TUB1 | TUB1 (tubulin beta-1 chain); structural molecule | chr1:28455039-28457263 REVERSEhighly similar to ( 795)TBB_CICARhighly similar to ( 771)UniRef90_P29513cluster: tubulin beta-5 chain; n=18; magnoliophyta|rep: tubulin beta-5 chain - arabidopsis thaliana (mouse-ear cress)VAR1	-0.135023	0.130918
31.1	cell.organisation	tc14196_579_35_s	moderately similar to ( 444)AT5G62700| Symbols: ATGCP3, TUB3 | TUB3 (TUBULIN BETA-3); structural molecule | chr5:25201727-25203652 FORWARDmoderately similar to ( 441)TBB2_SOYBNmoderately similar to ( 444)UniRef90_P29512cluster: tubulin beta-2/beta-3 chain; n=123; embryophyta|rep: tubulin beta-2/beta-3 chain - arabidopsis thaliana (mouse-ear cress)VAR1 Spore_YhcN_YlaJ MopB_Res-Cmplx1_Nad11-M	-0.157831	0.0738872
31.1	cell.organisation	tc8956_657_35_s	highly similar to ( 815)AT1G50010| Symbols: TUA2 | TUA2 (tubulin alpha-2 chain) | chr1:18521405-18523397 FORWARDhighly similar to ( 819)TBA4_GOSHIhighly similar to ( 815)UniRef90_P29510cluster: tubulin alpha-2/alpha-4 chain; n=127; eukaryota|rep: tubulin alpha-2/alpha-4 chain - arabidopsis thaliana (mouse-ear cress)VAR1 COG5048 COG4886 MopB_Res-Cmplx1_Nad11-M COG5099 LHP1 SKN1 PRK08581 PRK07133 M…	-0.109559	0.061979
31.1	cell.organisation	tc10253_1528_36_s	highly similar to ( 815)AT1G50010| Symbols: TUA2 | TUA2 (tubulin alpha-2 chain) | chr1:18521405-18523397 FORWARDhighly similar to ( 819)TBA4_GOSHIhighly similar to ( 815)UniRef90_P29510cluster: tubulin alpha-2/alpha-4 chain; n=127; eukaryota|rep: tubulin alpha-2/alpha-4 chain - arabidopsis thaliana (mouse-ear cress)VAR1 COG5048 COG4886 MopB_Res-Cmplx1_Nad11-M COG5099 LHP1 SKN1 PRK08581 PRK07133 M…	-0.105641	0.114015
31.1	cell.organisation	tc18069_714_35_s	highly similar to ( 838)AT1G50010| Symbols: TUA2 | TUA2 (tubulin alpha-2 chain) | chr1:18521405-18523397 FORWARDhighly similar to ( 847)TBA4_GOSHIhighly similar to ( 838)UniRef90_P29510cluster: tubulin alpha-2/alpha-4 chain; n=127; eukaryota|rep: tubulin alpha-2/alpha-4 chain - arabidopsis thaliana (mouse-ear cress)PRK08026 COG3889	-0.0973968	0.115611
31.1	cell.organisation	tc10253_1528_36_s	highly similar to ( 815)AT1G50010| Symbols: TUA2 | TUA2 (tubulin alpha-2 chain) | chr1:18521405-18523397 FORWARDhighly similar to ( 819)TBA4_GOSHIhighly similar to ( 815)UniRef90_P29510cluster: tubulin alpha-2/alpha-4 chain; n=127; eukaryota|rep: tubulin alpha-2/alpha-4 chain - arabidopsis thaliana (mouse-ear cress)VAR1 COG5048 COG4886 MopB_Res-Cmplx1_Nad11-M COG5099 LHP1 SKN1 PRK08581 PRK07133 M…	-0.105641	0.114015
31.1	cell.organisation	tc16801_393_38_s	moderately similar to ( 222)AT5G23860| Symbols: TUB8 | TUB8 (tubulin beta-8) | chr5:8042965-8044531 FORWARDmoderately similar to ( 227)TBB2_SOYBNmoderately similar to ( 221)UniRef90_P29512cluster: tubulin beta-2/beta-3 chain; n=123; embryophyta|rep: tubulin beta-2/beta-3 chain - arabidopsis thaliana (mouse-ear cress)	-0.108821	0.0738778
31.1	cell.organisation	tc17461_1636_36_s	highly similar to ( 781)AT1G75780| Symbols: TUB1 | TUB1 (tubulin beta-1 chain); structural molecule | chr1:28455039-28457263 REVERSEhighly similar to ( 795)TBB_CICARhighly similar to ( 771)UniRef90_P29513cluster: tubulin beta-5 chain; n=18; magnoliophyta|rep: tubulin beta-5 chain - arabidopsis thaliana (mouse-ear cress)VAR1	-0.135023	0.130918
31.1	cell.organisation	tc15442_1124_39_s	moderately similar to ( 337)AT5G12380| Symbols: | annexin, putative | chr5:4009224-4010688 FORWARDmoderately similar to ( 432)ANX4_FRAANmoderately similar to ( 436)UniRef90_O65848cluster: annexin; n=1; medicago truncatula|rep: annexin - medicago truncatula (barrel medic)	-0.00083231	0.163792
31.4	cell.vesicle transport	fg228594_638_35_s	moderately similar to ( 444)AT5G05010| Symbols: | clathrin adaptor complexes medium subunit-related | chr5:1477138-1479873 FORWARDmoderately similar to ( 414)COPD_ORYSAhighly similar to ( 514)UniRef90_A7P2Q5cluster: chromosome chr1 scaffold_5, whole genome shotgun sequence; n=2; vitis vinifera|rep: chromosome chr1 scaffold_5, whole genome shotgun sequence - vitis vinifera (grape)	-0.102523	0.00699402
33.99	development.unspecified	tc9849_739_36_s	weakly similar to ( 167)AT2G35980| Symbols: NHL10, YLS9 | YLS9 (YELLOW-LEAF-SPECIFIC GENE 9) | chr2:15117714-15118397 FORWARDweakly similar to ( 179)UniRef90_Q6L7J8cluster: harpin inducing protein 1-like 9; n=1; nicotiana tabacum|rep: harpin inducing protein 1-like 9 - nicotiana tabacum (common tobacco)COG3889 PRK08026	-0.106432	0.0307784
33.99	development.unspecified	tc17493_1422_37_s	moderately similar to ( 269)AT5G48150| Symbols: PAT1 | PAT1 (PHYTOCHROME A SIGNAL TRANSDUCTION 1); transcription factor | chr5:19539723-19541279 REVERSEmoderately similar to ( 254)CIGR2_ORYSAmoderately similar to ( 286)UniRef90_Q00LP7cluster: gras1; n=1; solanum lycopersicum|rep: gras1 - solanum lycopersicum (tomato) (lycopersicon esculentum)VAR1 COG4907	-0.152727	0.01344
33.99	development.unspecified	cv530141_393_36_s	weakly similar to ( 147)AT5G13180| Symbols: ANAC083 | ANAC083 (Arabidopsis NAC domain containing protein 83); transcription factor | chr5:4196646-4197580 FORWARDvery weakly similar to (98.2)NAC68_ORYSAweakly similar to ( 147)UniRef90_Q9FY93cluster: nam-like protein; n=1; arabidopsis thaliana|rep: nam-like protein - arabidopsis thaliana (mouse-ear cress)	-0.104677	0.0164095
33.99	development.unspecified	cv541930_440_35_s	weakly similar to ( 142)AT1G75500| Symbols: | nodulin MtN21 family protein | chr1:28341943-28343752 REVERSEweakly similar to ( 155)UniRef90_A7NT33cluster: chromosome chr18 scaffold_1, whole genome shotgun sequence; n=1; vitis vinifera|rep: chromosome chr18 scaffold_1, whole genome shotgun sequence - vitis vinifera (grape)	-0.146471	0.00632072
34.19.1	transport.Major Intrinsic Proteins.PIP	tc8453_926_36_s	moderately similar to ( 488)AT1G01620| Symbols: PIP1;3, PIP1C, TMP-B | PIP1C (PLASMA MEMBRANE INTRINSIC PROTEIN 1;3) | chr1:225986-226960 REVERSEmoderately similar to ( 491)PIP11_ORYSAhighly similar to ( 526)UniRef90_Q506K0cluster: putative aquaporin; n=2; core eudicotyledons|rep: putative aquaporin - phaseolus vulgaris (kidney bean) (french bean)	-0.204379	0.0767206
34.19.1	transport.Major Intrinsic Proteins.PIP	tc9388_875_39_s	moderately similar to ( 494)AT4G35100| Symbols: PIP3A, PIP2;7, SIMIP, PIP3 | PIP3 (PLASMA MEMBRANE INTRINSIC PROTEIN 3); water channel | chr4:16708677-16709963 FORWARDmoderately similar to ( 456)PIP26_ORYSAhighly similar to ( 513)UniRef90_Q5DVT5cluster: plasma membrane intrinsic protein 2;5; n=7; core eudicotyledons|rep: plasma membrane intrinsic protein 2;5 - mimosa pudica (sensitive plant)COG38…	-0.0609942	0.103003
34.19.2	transport.Major Intrinsic Proteins.TIP	tc9759_1095_36_s	moderately similar to ( 394)AT2G36830| Symbols: TIP1;1, GAMMA-TIP1, GAMMA-TIP | GAMMA-TIP (Tonoplast intrinsic protein (TIP) gamma); water channel | chr2:15452569-15453415 FORWARDmoderately similar to ( 429)TIP1_MEDTRmoderately similar to ( 432)UniRef90_Q39882cluster: nodulin-26; n=1; glycine max|rep: nodulin-26 - glycine max (soybean)VAR1 COG3889 COG3883 PRK08026	-0.113669	0.0490558
34.19.2	transport.Major Intrinsic Proteins.TIP	tc14630_944_37_s	moderately similar to ( 333)AT3G16240| Symbols: TIP2;1, DELTA-TIP1, AQP1, ATTIP2;1, DELTA-TIP | DELTA-TIP (delta tonoplast integral protein); water channel | chr3:5505540-5506794 FORWARDmoderately similar to ( 318)TIP2_TOBACmoderately similar to ( 355)UniRef90_Q39800cluster: delta-tonoplast intrinsic protein; n=2; gossypium hirsutum|rep: delta-tonoplast intrinsic protein - gossypium hirsutum (upl…	-0.175612	0.0343397
34.2	transporter.sugars	tc15231_654_37_s	moderately similar to ( 238)AT4G35300| Symbols: TMT2 | TMT2 (TONOPLAST MONOSACCHARIDE TRANSPORTER2); carbohydrate transmembrane transporter/ sugar:hydrogen ion symporter | chr4:16796437-16799076 REVERSEmoderately similar to ( 273)UniRef90_Q4VKB3cluster: hexose transporter 6; n=3; vitis vinifera|rep: hexose transporter 6 - vitis vinifera (grape)	-0.119273	0.0090662
34.8	transport.metabolite transporters at the envelope membrane	fe692167_790_35_s	moderately similar to ( 362)AT5G42740| Symbols: | glucose-6-phosphate isomerase, cytosolic (PGIC) | chr5:17153308-17157850 FORWARDmoderately similar to ( 386)G6PI_SPIOLmoderately similar to ( 386)UniRef90_O82059cluster: glucose-6-phosphate isomerase, cytosolic; n=2; core eudicotyledons|rep: glucose-6-phosphate isomerase, cytosolic - spinacia oleracea (spinach)	-0.0304528	0.112328
34.9	transport.metabolite transporters at the mitochondrial membrane	gr826419_595_35_s	weakly similar to ( 144)AT1G72820| Symbols: | mitochondrial substrate carrier family protein | chr1:27407119-27408168 FORWARDweakly similar to ( 155)UniRef90_A7P4R3cluster: chromosome chr4 scaffold_6, whole genome shotgun sequence; n=2; vitis vinifera|rep: chromosome chr4 scaffold_6, whole genome shotgun sequence - vitis vinifera (grape)	-0.104409	0.00744086
34.99	transport.misc	tc14458_641_40_s	weakly similar to ( 113)AT1G52140| Symbols: | similar to unknown protein [Arabidopsis thaliana] (TAIR:AT3G16330.1); similar to hypothetical protein [Vitis vinifera] (GB:CAN64915.1) | chr1:19411228-19411854 REVERSEweakly similar to ( 148)UniRef90_A7PEI2cluster: chromosome chr11 scaffold_13, whole genome shotgun sequence; n=1; vitis vinifera|rep: chromosome chr11 scaffold_13, whole genome shotgun s…	-0.109822	0.000821473
34.99	transport.misc	eh261822_825_36_s	moderately similar to ( 288)AT4G39840| Symbols: | similar to unnamed protein product [Vitis vinifera] (GB:CAO21162.1); similar to unnamed protein product [Vitis vinifera] (GB:CAO48661.1) | chr4:18485262-18486617 FORWARDmoderately similar to ( 301)UniRef90_A7R003cluster: chromosome chr7 scaffold_294, whole genome shotgun sequence; n=2; vitis vinifera|rep: chromosome chr7 scaffold_294, whole genome…	-0.108243	0.000355974
34.99	transport.misc	tc18536_1164_37_s	weakly similar to ( 195)AT4G32330| Symbols: | similar to unknown protein [Arabidopsis thaliana] (TAIR:AT2G25480.1); similar to unknown [Populus trichocarpa] (GB:ABK95344.1); contains InterPro domain Targeting for Xklp2 (InterPro:IPR009675) | chr4:15609807-15611873 FORWARDmoderately similar to ( 231)UniRef90_A7P5T9cluster: chromosome chr4 scaffold_6, whole genome shotgun sequence; n=1; vitis vinif…	-0.10061	0.000229745
34.99	transport.misc	tc9422_2050_38_s	weakly similar to ( 145)AT1G74450| Symbols: | similar to unknown protein [Arabidopsis thaliana] (TAIR:AT1G18740.1); similar to unnamed protein product [Vitis vinifera] (GB:CAO43630.1); contains InterPro domain Protein of unknown function DUF793 (InterPro:IPR008511) | chr1:27986398-27987591 FORWARDweakly similar to ( 158)UniRef90_A7Q7B0cluster: chromosome chr18 scaffold_59, whole genome shotgun se…	-0.110959	0.0279186
34.99	transport.misc	tc8779_1324_38_s	moderately similar to ( 268)AT5G12010| Symbols: | similar to unknown protein [Arabidopsis thaliana] (TAIR:AT4G29780.1); similar to unnamed protein product [Vitis vinifera] (GB:CAO43835.1); contains domain PTHR22930 (PTHR22930) | chr5:3877976-3879484 REVERSEmoderately similar to ( 293)UniRef90_A7PE37cluster: chromosome chr11 scaffold_13, whole genome shotgun sequence; n=1; vitis vinifera|rep: chro…	-0.371873	0.0128256
34.99	transport.misc	tc20070_340_35_s	moderately similar to ( 326)UniRef90_Q9AVH2cluster: putative senescence-associated protein; n=1; pisum sativum|rep: putative senescence-associated protein - pisum sativum (garden pea)	-0.105415	0.0405541
34.99	transport.misc	tc10932_1146_36_s	moderately similar to ( 475)AT3G08030| Symbols: | similar to unknown protein [Arabidopsis thaliana] (TAIR:AT2G41800.1); similar to unnamed protein product [Vitis vinifera] (GB:CAO40802.1); contains InterPro domain Protein of unknown function DUF642 (InterPro:IPR006946) | chr3:2564523-2565825 FORWARDhighly similar to ( 545)UniRef90_A7Q261cluster: chromosome chr13 scaffold_45, whole genome shotgun …	-0.219304	0.105294
34.99	transport.misc	tc12940_1250_36_s	moderately similar to ( 490)AT5G62890| Symbols: | permease, putative | chr5:25260949-25263974 FORWARDmoderately similar to ( 490)UniRef90_Q27GI3cluster: nucleobase-ascorbate transporter 6; n=3; arabidopsis thaliana|rep: nucleobase-ascorbate transporter 6 - arabidopsis thaliana (mouse-ear cress)VAR1 COG5048 Spore_YhcN_YlaJ MopB_Res-Cmplx1_Nad11-M COG4886 COG5099	-0.126071	0.0392397
34.99	transport.misc	tc18193_975_35_s	moderately similar to ( 436)AT1G72160| Symbols: | SEC14 cytosolic factor family protein / phosphoglyceride transfer family protein | chr1:27157485-27159271 REVERSEhighly similar to ( 531)UniRef90_A7PKK5cluster: chromosome chr7 scaffold_20, whole genome shotgun sequence; n=1; vitis vinifera|rep: chromosome chr7 scaffold_20, whole genome shotgun sequence - vitis vinifera (grape)	-0.0283525	0.122398
34.99	transport.misc	cv535733_656_35_s	very weakly similar to (53.9)AT2G04620| Symbols: | cation efflux family protein | chr2:1610503-1612899 REVERSEmoderately similar to ( 442)UniRef90_Q7M1W1cluster: putative uncharacterized protein 2; n=1; glycine max|rep: putative uncharacterized protein 2 - glycine max (soybean)	-0.065908	0.103439
35.2	not assigned.unknown	tc16087_1209_37_s	weakly similar to ( 168)AT1G59840| Symbols: | similar to unnamed protein product [Vitis vinifera] (GB:CAO40980.1) | chr1:22030234-22031839 FORWARDweakly similar to ( 191)UniRef90_A7Q2L4cluster: chromosome chr1 scaffold_46, whole genome shotgun sequence; n=1; vitis vinifera|rep: chromosome chr1 scaffold_46, whole genome shotgun sequence - vitis vinifera (grape)	-0.15506	0.00328702
35.2	not assigned.unknown	cb540732_311_35_s	VAR1 COG3889 PRK08026 Hia TrbL	-0.105291	0.0123511
35.2	not assigned.unknown	tc12094_618_38_s	VAR1 Hia PRK08026 COG3889 DUF1750 MSP1_C TrbL	-0.104505	0.056532
35.2	not assigned.unknown	bm523227_393_36_s	PRK08026 COG3889 MSP1_C	-0.144438	0.00946097
35.2	not assigned.unknown	tc13685_330_37_s	weakly similar to ( 150)AT1G70420| Symbols: | similar to unknown protein [Arabidopsis thaliana] (TAIR:AT1G23710.1); similar to unnamed protein product [Vitis vinifera] (GB:CAO66069.1); contains InterPro domain Protein of unknown function DUF1645 (InterPro:IPR012442) | chr1:26543503-26544321 REVERSEweakly similar to ( 159)UniRef90_A7QNW9cluster: chromosome chr1 scaffold_135, whole genome shotgun s…	-0.113049	0.0318736
35.2	not assigned.unknown	tc14473_465_36_s	very weakly similar to (69.3)UniRef90_Q9SQF6cluster: putative uncharacterized protein; n=1; glycine max|rep: putative uncharacterized protein - glycine max (soybean)COG3889	-0.2863	0.0688187
35.2	not assigned.unknown	tc17218_1071_37_s	very weakly similar to (55.8)AT5G59050| Symbols: | unknown protein | chr5:23859075-23859745 REVERSEweakly similar to ( 128)UniRef90_A5AD59cluster: putative uncharacterized protein; n=1; vitis vinifera|rep: putative uncharacterized protein - vitis vinifera (grape)COG3889	-0.10117	0.0273277
35.2	not assigned.unknown	tc16091_707_36_s	very weakly similar to (86.7)AT5G48480| Symbols: | Identical to Uncharacterized protein At5g48480 [Arabidopsis Thaliana] (GB:Q9LV66); similar to unknown [Populus trichocarpa] (GB:ABK95611.1); contains domain SSF54593 (SSF54593) | chr5:19662040-19662884 FORWARDweakly similar to ( 146)UniRef90_A7QYY1cluster: chromosome undetermined scaffold_259, whole genome shotgun sequence; n=2; vitis vinifera|re…	-0.103459	0.0287623
35.2	not assigned.unknown	cv543859_449_38_s	VAR1 COG3889	-0.13954	0.132664
35.2	not assigned.unknown	tc9510_783_35_s	COG3889 PRK08026 Hia	-0.0971279	0.111833
35.2	not assigned.unknown	tc11680_676_36_s	COG3883 COG3889 PRK08026	-0.0555524	0.149623
35.2	not assigned.unknown	fk004637_673_36_s	weakly similar to ( 152)AT1G26470| Symbols: | similar to Os05g0512500 [Oryza sativa (japonica cultivar-group)] (GB:NP_001056022.1); similar to unnamed protein product [Vitis vinifera] (GB:CAO41875.1); contains InterPro domain CT20; (InterPro:IPR012423) | chr1:9155121-9156023 FORWARDweakly similar to ( 152)UniRef90_Q9FZD2cluster: t1k7.16 protein; n=2; arabidopsis thaliana|rep: t1k7.16 protein - ar…	-0.00557103	0.115285
35.2	not assigned.unknown	tc19051_826_36_s	weakly similar to ( 123)AT4G14420| Symbols: | lesion inducing protein-related | chr4:8302167-8303734 REVERSEweakly similar to ( 140)UniRef90_P93384cluster: nicotiana tabacum orf; n=2; nicotiana tabacum|rep: nicotiana tabacum orf - nicotiana tabacum (common tobacco)	-0.00471872	0.108083
35.2	not assigned.unknown	tc14233_534_36_s	COG3889	-0.0783472	0.121494
35.2	not assigned.unknown	cv543859_449_38_s	VAR1 COG3889	-0.13954	0.132664
35.2	not assigned.unknown	tc15956_343_36_s		-0.00138095	0.111486
35.2	not assigned.unknown	cv540598_563_35_s	very weakly similar to (77.4)AT5G35110| Symbols: | similar to unknown protein [Arabidopsis thaliana] (TAIR:AT2G46490.1); similar to hypothetical protein [Vitis vinifera] (GB:CAN80242.1) | chr5:13381167-13381505 REVERSEvery weakly similar to (77.4)UniRef90_Q9FYR1cluster: gb|aad20160.1; n=1; arabidopsis thaliana|rep: gb|aad20160.1 - arabidopsis thaliana (mouse-ear cress)VAR1 PRK08026	-0.0501463	0.127628
